# Supplementary material for: The Regulatory Network of Sweet Corn (Zea mays L.) Seedlings under Heat Stress Revealed by Transcriptome and Metabolome Analysis
Source: Int J Mol Sci. 2023 Jun 29;24(13):10845. doi: 10.3390/ijms241310845 (PMC10341527; doi:10.3390/ijms241310845)
Supplement: Supplementary file 1 [file ijms-24-10845-s001.zip › Table S1.xlsx]

## Sheet: Sheet1
Table S1. Alignment information for RNA-seq data
Sample	Clean Base (G)	Reads mapped (%)	Unique mapped (%)	Q30 (%)	GC Content (%)
CK-1	6.98	88.38	85.46	92.63	57.59
CK-2	7.16	88.05	85	92.51	57.68
CK-3	7.26	88.46	85.76	92.93	56.03
CK12h-1	6.75	88.59	86.32	93.98	54.82
CK12h-2	7.35	88.06	85.75	92.81	56.15
CK12h-3	6.89	87.64	85.53	92.75	56.5
CK24h-1	6.67	87.82	85.03	92.91	58.52
CK24h-2	6.72	88.19	84.93	93.35	56.63
CK24h-3	6.7	88.37	85.52	93.2	57.45
HT12h-1	6.38	87.63	85.09	93.07	56.48
HT12h-2	6.67	88.16	85.58	93.1	56.5
HT12h-3	6.48	87.67	85.04	92.73	56.29
HT24h-1	6.54	88.01	85.21	93.03	57.06
HT24h-2	6.38	85.63	82.03	93.35	55.68
HT24h-3	8.23	87.61	84.61	92.76	56.52
