# Supplementary material for: The Regulatory Network of Sweet Corn (Zea mays L.) Seedlings under Heat Stress Revealed by Transcriptome and Metabolome Analysis
Source: Int J Mol Sci. 2023 Jun 29;24(13):10845. doi: 10.3390/ijms241310845 (PMC10341527; doi:10.3390/ijms241310845)
Supplement: Supplementary file 1 [file ijms-24-10845-s001.zip › Table S10.xlsx]

## Sheet: Sheet1
Table S10. Genes connected with the hub gene in brown module
Hub gene	Gene ID	Gene name	Weight	Log2 FC	Regulated
LOC100502460	LOC103652794	ACOX2	0.32441	2.32212	up
LOC100502460	LOC103640532	TBL29	0.322986	1.94138	up
LOC100502460	LOC103644204	RLT3	0.316948	3.94026	up
LOC100502460	LOC103643674	SCKL2	0.315923	2.95985	up
LOC100502460	LOC103630809	PP297	0.315271	2.24615	up
LOC100502460	LOC103640992	GXM3	0.314245	3.11663	up
LOC100502460	LOC542217	MANA2	0.313304	1.84432	up
LOC100502460	novel.1324	--	0.31116	2.95183	up
LOC100502460	LOC778431	P5CS1	0.307778	1.81041	up
LOC100502460	LOC541915	CCD31	0.306947	2.02281	up
LOC100502460	LOC103633371	PPR57	0.306461	4.01147	up
LOC100502460	LOC103649620	RAP	0.306107	1.90712	up
LOC100502460	LOC542059	XTH8	0.305865	1.64655	up
LOC100502460	LOC103633575	PP251	0.30546	2.00584	up
LOC100502460	LOC542408	ICI2	0.304825	2.01348	up
LOC100502460	LOC732828	Y2296	0.304815	2.72766	up
LOC100502460	novel.4904	--	0.303644	5.00492	up
LOC100502460	LOC103654302	ARAK	0.302843	2.46087	up
LOC100502460	LOC103625943	XPO2	0.302452	1.8085	up
LOC100502460	LOC103654858	RNJ	0.301842	2.069	up
LOC100502460	LOC103635573	PP382	0.301373	1.77242	up
LOC100502460	novel.7368	SODF2	0.300495	2.00842	up
LOC100502460	LOC109941386	ATP1	0.299441	2.20716	up
LOC100502460	LOC103627257	ATL72	0.299422	3.50962	up
LOC100502460	LOC103654516	RGA3	0.29795	2.09879	up
LOC100502460	LOC103648220	POLX	0.297735	1.7778	up
LOC100502460	LOC103629388	--	0.297347	1.64531	up
LOC100502460	LOC103656039	--	0.297136	4.03507	up
LOC100502460	LOC103643324	TPS9	0.297046	2.43622	up
LOC100502460	LOC103635902	CFM9	0.296403	3.49109	up
LOC100502460	LOC103651237	PP426	0.296064	2.02264	up
LOC100502460	LOC103653827	GEML4	0.295821	2.69026	up
LOC100502460	LOC541648	AASS	0.295701	1.84544	up
LOC100502460	LOC103637747	PP307	0.295258	3.03213	up
LOC100502460	novel.3931	--	0.294548	7.091	up
LOC100502460	LOC103630091	--	0.29369	1.53833	up
LOC100502460	LOC103633383	PPR10	0.293564	2.452	up
LOC100502460	novel.1475	--	0.293008	6.83874	up
LOC100502460	LOC103632897	PPR21	0.292904	2.19529	up
LOC100502460	novel.2556	PP147	0.292083	7.2289	up
LOC100502460	LOC103647267	PP116	0.291883	2.0427	up
LOC100502460	novel.1137	PP327	0.291735	2.77692	up
LOC100502460	LOC103636385	JM705	0.291691	2.92305	up
LOC100502460	novel.3269	--	0.291362	3.14017	up
LOC100502460	LOC103643094	TC159	0.291267	2.12205	up
LOC100502460	LOC103639062	PP344	0.289506	2.64032	up
LOC100502460	LOC103625729	--	0.28932	1.96569	up
LOC100502460	LOC103628806	--	0.289146	2.05127	up
LOC100502460	LOC100502542	GGR	0.288958	2.14782	up
LOC100502460	LOC103627115	YCF24	0.28871	4.27039	up
LOC100502460	LOC103635282	--	0.288666	1.52983	up
LOC100502460	LOC103644130	--	0.288402	4.9969	up
LOC100502460	LOC103649016	NEK4	0.288305	2.04807	up
LOC100502460	LOC103647953	LONM	0.288096	2.8869	up
LOC100502460	LOC103638804	PP227	0.287813	3.61044	up
LOC100502460	LOC103629949	PP377	0.28772	2.54727	up
LOC100502460	LOC103650224	--	0.287701	2.54702	up
LOC100502460	LOC103643900	PP299	0.286636	2.46784	up
LOC100502460	LOC542284	RL193	0.286634	2.20445	up
LOC100502460	LOC103630308	CCR35	0.286634	1.55909	up
LOC100502460	LOC103626596	--	0.286342	2.21406	up
LOC100502460	LOC103635420	RF1	0.285827	2.18495	up
LOC100502460	LOC103627382	PP211	0.285178	1.65584	up
LOC100502460	LOC118473166	PPR32	0.285118	1.5111	up
LOC100502460	LOC103643845	LIMYB	0.284177	1.69906	up
LOC100502460	novel.6858	A70	0.283361	1.70004	up
LOC100502460	LOC103647976	FBK46	0.282723	2.59391	up
LOC100502460	LOC542475	EC	0.282657	3.17105	up
LOC100502460	LOC103649619	PPR47	0.282325	2.7739	up
LOC100502460	LOC103638756	NMAT4	0.282217	3.87548	up
LOC100502460	LOC103655205	HOX10	0.282142	2.51526	up
LOC100502460	LOC103650263	BQMT2	0.281832	1.80174	up
LOC100502460	LOC103651633	PP357	0.280978	2.7468	up
LOC100502460	novel.6368	FUT11	0.280394	2.6901	up
LOC100502460	LOC103641203	HIP	0.279808	1.71195	up
LOC100502460	LOC103635638	--	0.279412	1.71513	up
LOC100502460	LOC103634826	NP93A	0.278646	1.84415	up
LOC100502460	LOC542549	DIM	0.277722	1.58645	up
LOC100502460	LOC103630297	RUBA	0.277657	2.45957	up
LOC100502460	novel.5232	JM705	0.276956	2.38665	up
LOC100502460	LOC103634508	UBE13	0.276568	1.62077	up
LOC100502460	LOC103651599	PP405	0.276518	2.20553	up
LOC100502460	LOC100502532	CLCA	0.276411	2.20917	up
LOC100502460	LOC103639178	--	0.276019	2.49754	up
LOC100502460	LOC103640490	CYQ32	0.275811	2.16673	up
LOC100502460	novel.176	--	0.275652	5.52557	up
LOC100502460	LOC103643177	RNE	0.272796	1.8745	up
LOC100502460	novel.2120	PP120	0.272688	4.53905	up
LOC100502460	LOC103636618	PP341	0.272359	3.89347	up
LOC100502460	LOC107521957	CBF5	0.271255	2.30141	up
LOC100502460	LOC103634411	PP285	0.270986	2.34716	up
LOC100502460	LOC103636683	5BPOR	0.270577	2.04487	up
LOC100502460	LOC103654555	FPP	0.269981	1.65383	up
LOC100502460	LOC103642079	AB1I	0.269962	2.14275	up
LOC100502460	LOC103653970	PP205	0.269515	4.06492	up
LOC100502460	LOC103628968	PPR52	0.269346	2.43575	up
LOC100502460	LOC103640966	--	0.26861	1.66879	up
LOC100502460	LOC103651600	--	0.268526	2.08577	up
LOC100502460	novel.4304	--	0.26846	5.85483	up
LOC100502460	novel.179	--	0.268287	1.56006	up
LOC100502460	novel.444	--	0.267594	8.18368	up
LOC100502460	novel.4856	PP388	0.267357	2.46844	up
LOC100502460	LOC103654637	--	0.267153	3.59772	up
LOC100502460	LOC103651015	PCS1L	0.266808	5.13112	up
LOC100502460	novel.7394	--	0.265545	3.95352	up
LOC100502460	LOC103630763	PPR45	0.265271	1.67452	up
LOC100502460	novel.1146	POLX	0.264104	2.80144	up
LOC100502460	novel.164	M860	0.263539	3.02537	up
LOC100502460	LOC103635889	TC159	0.263148	1.93075	up
LOC100502460	LOC103632501	PPP7L	0.263142	4.16232	up
LOC100502460	novel.6919	--	0.262498	3.20067	up
LOC100502460	LOC103648111	RF1	0.262368	1.67451	up
LOC100502460	novel.7537	PP307	0.26191	3.3691	up
LOC100502460	LOC103638445	--	0.261387	1.53496	up
LOC100502460	novel.7448	GSTT3	0.261364	2.55808	up
LOC100502460	LOC103635851	--	0.259847	1.94428	up
LOC100502460	novel.7684	FL3H	0.258904	2.70066	up
LOC100502460	LOC103644840	PPR46	0.258579	1.66905	up
LOC100502460	LOC103647473	--	0.257673	2.79551	up
LOC100502460	LOC103646589	--	0.256607	4.08947	up
LOC100502460	LOC103654843	SRF2	0.255987	2.12407	up
LOC100502460	LOC103629833	--	0.255976	2.11384	up
LOC100502460	novel.3514	PP237	0.25519	3.50477	up
LOC100502460	LOC103631954	BURP4	0.255182	2.18344	up
LOC100502460	LOC118472935	--	0.254196	2.65694	up
LOC100502460	LOC113687179	B2	0.253905	2.29451	up
LOC100502460	LOC103626462	ATR	0.253296	2.03325	up
LOC100502460	LOC732735	CCD31	0.251821	1.87095	up
LOC100502460	LOC103639479	--	0.251629	6.67731	up
LOC100502460	novel.1584	--	0.251498	1.51479	up
LOC100502460	novel.1866	PP301	0.250881	3.40706	up
LOC100502460	LOC542725	GRP1	0.250876	2.84247	up
LOC100502460	novel.1229	--	0.250363	2.70108	up
LOC100502460	LOC103654917	E70A1	0.249719	2.18753	up
LOC100502460	LOC103639446	--	0.249229	1.52165	up
LOC100502460	novel.7233	--	0.249105	2.12007	up
LOC100502460	novel.5469	--	0.249096	1.7991	up
LOC100502460	LOC103646293	PPR18	0.248693	1.91398	up
LOC100502460	LOC107403152	--	0.248327	2.26005	up
LOC100502460	novel.3177	--	0.248093	9.0561	up
LOC100502460	novel.3328	M860	0.248082	5.57989	up
LOC100502460	LOC103642486	PP320	0.248023	1.77437	up
LOC100502460	LOC109941620	PIN3A	0.24582	2.53806	up
LOC100502460	LOC103646124	PCRK1	0.245153	4.98037	up
LOC100502460	LOC103648828	AB4C	0.244993	1.66721	up
LOC100502460	LOC103634583	PPR84	0.244988	3.10114	up
LOC100502460	LOC103630265	CSPLG	0.242563	1.92839	up
LOC100502460	novel.4677	--	0.242084	2.44937	up
LOC100502460	LOC103650024	ALA1	0.241294	1.72043	up
LOC100502460	novel.3492	--	0.240196	1.96495	up
LOC100502460	novel.742	--	0.237351	3.4097	up
LOC100502460	novel.289	PP348	0.237347	3.39448	up
LOC100502460	LOC103635847	CPD	0.236999	1.51263	up
LOC100502460	novel.6122	--	0.23619	2.45684	up
LOC100502460	LOC103634893	RNHX1	0.235028	1.53603	up
LOC100502460	LOC103639418	--	0.234797	3.29144	up
LOC100502460	novel.5435	--	0.234351	2.20365	up
LOC100502460	LOC103638184	REN1	0.233531	1.58264	up
LOC100502460	novel.7193	--	0.233392	1.82967	up
LOC100502460	novel.6668	--	0.232502	2.09855	up
LOC100502460	novel.982	RRPO	0.232483	1.54632	up
LOC100502460	LOC103651227	LYK3	0.232367	3.52286	up
LOC100502460	LOC103631055	--	0.232119	6.39552	up
LOC100502460	novel.5565	--	0.231638	3.26185	up
LOC100502460	novel.2407	--	0.229501	7.0046	up
LOC100502460	novel.819	RIP6	0.22934	1.57302	up
LOC100502460	novel.2191	--	0.22902	4.65529	up
LOC100502460	LOC103629258	TPS26	0.227955	1.68555	up
LOC100502460	LOC103628494	TILS	0.227517	1.54255	up
LOC100502460	novel.2764	--	0.226629	2.40078	up
LOC100502460	LOC103643252	ECD	0.22344	1.5843	up
LOC100502460	LOC118476966	--	0.221308	4.16178	up
LOC100502460	LOC103643744	LBD37	0.220931	2.71512	up
LOC100502460	LOC103627233	Y5370	0.219033	1.91351	up
LOC100502460	novel.7372	--	0.21873	6.5345	up
LOC100502460	LOC114574139	--	0.218064	1.68518	up
LOC100502460	LOC103651104	MORC6	0.215543	2.07961	up
LOC100502460	LOC103653297	--	0.215091	2.44533	up
LOC100502460	novel.4353	--	0.214288	3.80081	up
LOC100502460	novel.52	--	0.213645	4.69883	up
LOC100502460	LOC103645450	--	0.212791	2.99387	up
LOC100502460	LOC103643581	IQM2	0.212521	2.01172	up
LOC100502460	novel.977	--	0.211865	1.69962	up
LOC100502460	LOC542675	FEA2	0.21143	1.51433	up
LOC100502460	LOC109940787	KINUA	0.210848	1.79561	up
LOC100502460	novel.6640	--	0.210661	2.44277	up
LOC100502460	LOC103647736	FH11	0.210216	1.8807	up
LOC100502460	LOC103651084	CYSK4	0.209844	2.28542	up
LOC100502460	LOC118472126	PP232	0.207922	1.65499	up
LOC100502460	LOC118476454	--	0.205693	4.16989	up
LOC100502460	LOC118476330	--	0.205305	6.4782	up
LOC100502460	novel.7880	PSBM	0.205182	1.73863	up
LOC100502460	LOC109940230	--	0.203891	4.2608	up
LOC100502460	novel.1326	IBBR	0.202848	1.54285	up
LOC100502460	LOC103629748	PP219	0.202692	2.63505	up
LOC100502460	LOC103634807	--	0.19678	1.9712	up
LOC100502460	LOC103654181	PLM	0.196321	4.14379	up
LOC100502460	LOC103644259	--	0.194423	1.70384	up
LOC100502460	LOC103641413	--	0.191534	1.85091	up
LOC100502460	novel.5975	LRK10	0.190738	3.24444	up
LOC100502460	novel.3997	CLPP4	0.190681	2.29395	up
LOC100502460	novel.425	--	0.190316	5.40362	up
LOC100502460	LOC110366358	WAP	0.189861	4.90034	up
LOC100502460	LOC103651484	PP251	0.189349	2.6652	up
LOC100502460	novel.6720	--	0.188408	5.74659	up
LOC100502460	LOC109944984	--	0.188053	3.73218	up
LOC100502460	LOC103628711	ECT2	0.186256	2.13494	up
LOC100502460	novel.446	--	0.18506	2.54696	up
LOC100502460	novel.7789	NU5M	0.183503	3.81896	up
LOC100502460	LOC118476903	--	0.179127	3.76364	up
LOC100502460	novel.6099	--	0.177256	5.70426	up
LOC100502460	novel.2846	--	0.177181	3.0596	up
LOC100502460	LOC109940310	--	0.174936	3.77984	up
LOC100502460	novel.922	RRPO	0.174002	3.00103	up
LOC100502460	novel.6688	PMT12	0.172522	3.26796	up
LOC100502460	novel.3047	TRA1	0.170038	1.67	up
LOC100502460	LOC118473420	RRPO	0.166756	2.76692	up
LOC100502460	LOC103634486	ASG2	0.166498	1.99616	up
LOC100502460	LOC103633782	PP217	0.166332	1.83812	up
LOC100502460	LOC103647616	GAUT1	0.166122	1.82911	up
LOC100502460	LOC103647892	CH10	0.165924	3.00493	up
LOC100502460	novel.6463	LCAT1	0.163677	2.58088	up
LOC100502460	novel.5544	--	0.161815	2.6319	up
LOC100502460	novel.6215	KAT1	0.158604	2.47266	up
LOC100502460	novel.1613	--	0.158262	2.08959	up
LOC100502460	LOC111590112	--	0.157248	1.80528	up
LOC100502460	novel.14	--	0.156322	1.82111	up
LOC100502460	LOC103651198	CALSB	0.153348	1.66864	up
LOC100502460	LOC118476721	PEK13	0.148977	1.50228	up
LOC100502460	LOC103635388	RUBB	0.147122	1.68002	up
LOC100502460	LOC103635777	MCM8	0.144059	1.91727	up
LOC100502460	LOC541829	GSTFB	0.142666	2.10621	up
LOC100502460	LOC103639541	--	0.142582	2.18402	up
LOC100502460	novel.268	--	0.141671	1.64864	up
LOC100502460	novel.4766	--	0.139911	2.03824	up
LOC100502460	novel.4185	TRA1	0.135127	2.07646	up
LOC100502460	LOC103643628	--	0.133203	1.6064	up
LOC100502460	novel.7840	PSBM	0.132216	1.89673	up
LOC100502460	LOC109944566	--	0.129384	1.51712	up
LOC100502460	LOC103637360	RAN1	0.12828	1.54053	up
LOC100502460	LOC103640963	GRC15	0.122094	3.81626	up
LOC100502460	LOC103652724	C71C2	0.117291	2.15244	up
LOC100502460	LOC103646782	--	0.112447	2.01196	up
LOC100502460	LOC103643301	--	0.111427	2.18111	up
LOC100502460	LOC109939806	--	0.106994	2.30867	up
LOC100502460	LOC541830	GSTF8	0.106479	4.18267	up
LOC100502460	LOC542243	CHI3	0.101366	6.02856	up
LOC100502460	LOC103643155	PLP2	0.101182	2.8761	up
