# Supplementary material for: The Regulatory Network of Sweet Corn (Zea mays L.) Seedlings under Heat Stress Revealed by Transcriptome and Metabolome Analysis
Source: Int J Mol Sci. 2023 Jun 29;24(13):10845. doi: 10.3390/ijms241310845 (PMC10341527; doi:10.3390/ijms241310845)
Supplement: Supplementary file 1 [file ijms-24-10845-s001.zip › Table S11.xlsx]

## Sheet: Sheet1
Table S11. Genes connected with the hub gene in darkgreen module
Hub gene	Gene ID	Gene name	Weight	Log2 FC	Regulated
LOC100285624	LOC103631958	C92C5	0.208	-3.844	down
LOC100285624	LOC103639279	APX1	0.125	-1.054	down
LOC100285624	LOC103634652	CRD1	0.114	1.005	up
LOC100285624	LOC103641127	FBL23	0.131	1.032	up
LOC100285624	LOC542065	MLO1	0.177	1.082	up
LOC100285624	LOC541886	PIP13	0.194	1.185	up
LOC100285624	LOC542644	PIP22	0.194	1.194	up
LOC100285624	LOC103632797	AATPD	0.183	1.202	up
LOC100285624	LOC542478	CB4A	0.177	1.422	up
LOC100285624	novel.3511	--	0.176	1.521	up
LOC100285624	LOC103629938	CSLA3	0.153	1.574	up
LOC100285624	pht3	PHT3	0.154	2.324	up
