# Supplementary material for: The Regulatory Network of Sweet Corn (Zea mays L.) Seedlings under Heat Stress Revealed by Transcriptome and Metabolome Analysis
Source: Int J Mol Sci. 2023 Jun 29;24(13):10845. doi: 10.3390/ijms241310845 (PMC10341527; doi:10.3390/ijms241310845)
Supplement: Supplementary file 1 [file ijms-24-10845-s001.zip › Table S12.xlsx]

## Sheet: Sheet1
Table S12. Genes connected with the hub gene in magenta module
Hub gene	Gene ID	Gene name	Weight	Log2 FC	Regulated
LOC103633555	LOC103646716	FKB70	0.293127	11.2962	up
LOC103633555	LOC542576	HS26P	0.257762	9.99045	up
LOC103633555	LOC103634805	HS16A	0.279738	8.37514	up
LOC103633555	LOC103643025	--	0.267297	8.06617	up
LOC103633555	LOC542723	HSP21	0.306908	7.39347	up
LOC103633555	LOC109944874	HS16A	0.303718	6.92522	up
LOC103633555	LOC542602	HS24M	0.323937	6.91547	up
LOC103633553	LOC103633555	--	0.194344	6.83216	up
LOC103633555	LOC103650797	PIR7B	0.171304	6.69585	up
LOC103633555	LOC109944603	AL221	0.288841	6.16619	up
LOC103633555	novel.6880	COX3	0.234704	5.85852	up
LOC103633555	LOC103638672	MBF1C	0.297642	5.81635	up
LOC103633555	novel.3235	--	0.291767	5.66274	up
LOC103633555	LOC118474218	ATPAM	0.203682	5.62288	up
LOC103633555	novel.7112	RL24	0.206264	5.53422	up
LOC103633555	novel.7889	RT02	0.204219	5.40842	up
LOC103633555	LOC109945510	--	0.291615	5.3684	up
LOC103633555	novel.3858	--	0.287211	5.31092	up
LOC103633555	novel.888	--	0.199182	5.2263	up
LOC103633555	LOC542074	AOX1A	0.238678	5.17178	up
LOC103633555	LOC103648020	--	0.184015	5.0866	up
LOC103633555	LOC103651028	HSP70	0.223394	4.88961	up
LOC103633555	LOC118474731	RT02	0.226455	4.88518	up
LOC103633555	novel.7409	--	0.289741	4.83153	up
LOC103633555	LOC103646044	--	0.269588	4.25685	up
LOC103633555	LOC541780	CLPB1	0.317531	4.18807	up
LOC103633555	LOC103634220	HS17A	0.249697	4.13522	up
LOC103633555	LOC103636366	--	0.219029	4.10423	up
LOC103633555	LOC541850	GSTU6	0.227644	4.03576	up
LOC103633555	LOC118473101	--	0.244809	4.01832	up
LOC103633555	LOC103643087	SYIC	0.171209	4.00524	up
LOC103633555	LOC103641690	--	0.270571	3.93699	up
LOC103633555	novel.5650	--	0.214988	3.93268	up
LOC103633555	LOC109941989	PAIR2	0.302256	3.81216	up
LOC103633555	LOC541709	R51A1	0.139305	3.78586	up
LOC103633555	novel.4695	--	0.264498	3.70138	up
LOC103633555	LOC103650724	KN4C	0.182594	3.68786	up
LOC103633555	novel.2350	--	0.286645	3.68279	up
LOC103633555	LOC542400	GLNA2	0.307568	3.61152	up
LOC103633555	LOC103634611	PMGI	0.268019	3.5572	up
LOC103633555	LOC103635762	HSP7C	0.33222	3.52957	up
LOC103633555	novel.7046	ZFP2	0.235097	3.52237	up
LOC103633555	novel.5529	--	0.18601	3.49615	up
LOC103633555	LOC103650620	RPB9A	0.199049	3.48059	up
LOC103633555	LOC118472161	--	0.199578	3.47404	up
LOC103633555	LOC103651405	--	0.211509	3.42947	up
LOC103633555	lox2	LOX2	0.303273	3.42343	up
LOC103633555	novel.4594	--	0.243063	3.38253	up
LOC103633555	LOC103636356	PEX6	0.251529	3.37172	up
LOC103633555	novel.4007	--	0.226354	3.35438	up
LOC103633555	LOC541817	PHB3	0.234301	3.35168	up
LOC103633555	novel.7339	--	0.324433	3.34925	up
LOC103633555	LOC103655939	RUBB	0.199358	3.27897	up
LOC103633555	LOC103653141	POLX	0.289446	3.24524	up
LOC103633555	LOC111589922	RNHX1	0.230105	3.2385	up
LOC103633555	LOC542736	CH61	0.281333	3.20021	up
LOC103633555	novel.3125	--	0.145713	3.16833	up
LOC103633555	LOC103637618	--	0.289107	3.15733	up
LOC103633555	novel.4707	RH7	0.124449	3.15245	up
LOC103633555	LOC103653893	MSL5	0.262483	3.13571	up
LOC103633555	novel.6787	AP2L1	0.292545	3.10053	up
LOC103633555	novel.621	--	0.202669	3.05954	up
LOC103633555	LOC103654528	RHD32	0.303908	3.05719	up
LOC103633555	novel.271	POLR1	0.181346	2.98721	up
LOC103633555	novel.3373	--	0.305328	2.98574	up
LOC103633555	LOC103643997	LFG4	0.221142	2.98567	up
LOC103633555	LOC103647390	--	0.203938	2.98164	up
LOC103633555	novel.1067	--	0.238322	2.9766	up
LOC103633555	LOC103647724	--	0.186626	2.96404	up
LOC103633555	lox1	LOX2	0.292135	2.95656	up
LOC103633555	novel.4249	--	0.232847	2.86498	up
LOC103633555	LOC542522	AMY3B	0.129021	2.85251	up
LOC103633555	novel.3231	--	0.273505	2.8523	up
LOC103633555	LOC732808	BIP2	0.268922	2.83082	up
LOC103633555	novel.4057	--	0.240168	2.80665	up
LOC103633555	LOC103647994	APY3	0.225259	2.77993	up
LOC103633555	LOC541983	PAO1	0.24244	2.75536	up
LOC103633555	LOC103647484	ABAH3	0.297831	2.73486	up
LOC103633555	LOC542651	PDC2	0.243973	2.67907	up
LOC103633555	novel.2788	--	0.334767	2.67465	up
LOC103633555	LOC103638590	--	0.248404	2.65838	up
LOC103633555	LOC109944486	--	0.173876	2.59865	up
LOC103633555	novel.7754	--	0.304236	2.59626	up
LOC103633555	LOC103634819	--	0.306726	2.56542	up
LOC103633555	LOC109940345	AT5	0.290235	2.56042	up
LOC103633555	LOC606463	RFS2	0.258493	2.55774	up
LOC103633555	novel.4524	--	0.227026	2.51159	up
LOC103633555	novel.6302	--	0.279584	2.49873	up
LOC103633555	novel.1082	WNK1	0.218443	2.49386	up
LOC103633555	LOC103653892	--	0.262027	2.48521	up
LOC103633555	novel.5477	--	0.207324	2.43428	up
LOC103633555	LOC103641101	--	0.203791	2.40705	up
LOC103633555	LOC542732	CALR	0.226817	2.3976	up
LOC103633555	LOC103644325	AK1	0.27155	2.35586	up
LOC103633555	LOC113633878	DIM	0.117002	2.34015	up
LOC103633555	LOC103644203	--	0.266988	2.32044	up
LOC103633555	novel.5239	--	0.226789	2.3016	up
LOC103633555	LOC103653609	SDC1	0.224052	2.29808	up
LOC103633555	LOC103641863	GEML8	0.294267	2.28884	up
LOC103633555	LOC103638983	ZFP2	0.264851	2.28401	up
LOC103633555	novel.6344	--	0.316721	2.27808	up
LOC103633555	LOC118476279	--	0.317747	2.27078	up
LOC103633555	LOC606479	PDI23	0.246704	2.19153	up
LOC103633555	LOC118472216	--	0.217166	2.12686	up
LOC103633555	LOC542734	GSTU1	0.314255	2.12188	up
LOC103633555	novel.1225	CLCF	0.262645	2.10415	up
LOC103633555	novel.557	--	0.210965	2.09383	up
LOC103633555	LOC109945951	GCT22	0.216284	2.06129	up
LOC103633555	LOC103636358	--	0.214506	2.05323	up
LOC103633555	LOC103638131	--	0.262654	2.03662	up
LOC103633555	LOC103647391	U90A1	0.252036	2.02306	up
LOC103633555	novel.2516	--	0.146417	2.02127	up
LOC103633555	novel.5587	--	0.24202	2.01711	up
LOC103633555	LOC103649349	FRS5	0.184883	2.01291	up
LOC103633555	LOC103652960	ICE1	0.286834	1.99799	up
LOC103633555	LOC109943810	TOL5	0.22349	1.96559	up
LOC103633555	LOC109944894	MOSA	0.283554	1.93517	up
LOC103633555	novel.259	ODD11	0.302323	1.87608	up
LOC103633555	LOC103645812	--	0.209951	1.83074	up
LOC103633555	LOC103653408	--	0.233149	1.81077	up
LOC103633555	LOC109939270	--	0.272167	1.77472	up
LOC103633555	novel.5372	CDKF4	0.193727	1.76677	up
LOC103633555	LOC103651468	CLCF	0.2687	1.75565	up
LOC103633555	novel.3228	--	0.269819	1.71203	up
LOC103633555	LOC103644558	--	0.129353	1.70192	up
LOC103633555	LOC103645689	CP21A	0.176747	1.69657	up
LOC103633555	novel.4620	--	0.294856	1.68007	up
LOC103633555	novel.7066	HMCS	0.256872	1.62218	up
LOC103633555	LOC103652907	TMK3	0.261825	1.61112	up
LOC103633555	LOC606470	DER12	0.194559	1.60771	up
LOC103633555	LOC103644139	A622L	0.253353	1.59843	up
LOC103633555	novel.7833	--	0.229102	1.59572	up
LOC103633555	LOC103649857	--	0.108584	1.57456	up
LOC103633555	novel.5801	--	0.281958	1.56533	up
LOC103633555	LOC103647251	--	0.234118	1.56207	up
LOC103633555	LOC103643546	CSLF7	0.25888	1.52086	up
LOC103633555	LOC103634953	KCR2	0.243364	1.51964	up
LOC103633555	lox3	LOX3	0.292767	1.51823	up
LOC103633555	LOC109939609	BAME1	0.200234	1.51447	up
LOC103633555	LOC103648205	RETIC	0.206059	1.51118	up
