# Supplementary material for: The Regulatory Network of Sweet Corn (Zea mays L.) Seedlings under Heat Stress Revealed by Transcriptome and Metabolome Analysis
Source: Int J Mol Sci. 2023 Jun 29;24(13):10845. doi: 10.3390/ijms241310845 (PMC10341527; doi:10.3390/ijms241310845)
Supplement: Supplementary file 1 [file ijms-24-10845-s001.zip › Table S13.xlsx]

## Sheet: Sheet1
Table S13. Genes connected with the hub gene in tan module
Hub gene	Gene ID	Gene name	Weight	Log2 FC	Regulated
LOC100281580	LOC100280261	GLO15	0.164675	-3.04632	down
LOC100281580	LOC100216792	EIN2	0.124129	-2.93034	down
LOC100281580	LOC100281408	BOR4	0.166787	-2.41289	down
LOC100281580	LOC100217033	WAV3	0.155541	-2.3706	down
LOC100281580	LOC100216745	AAP6	0.112183	-2.20028	down
LOC100281580	LOC100274518	SALT	0.133329	-2.12632	down
LOC100281580	LOC100191712	LPCT2	0.234188	-2.12083	down
LOC100281580	LOC100192558	EDR2L	0.223102	-2.07176	down
LOC100281580	LOC100280446	CKX11	0.118978	-2.00492	down
LOC100281580	LOC100193284	NDL2	0.169012	-1.92357	down
LOC100281580	LOC100272784	--	0.187158	-1.84166	down
LOC100281580	LOC100275073	--	0.132176	-1.80964	down
LOC100281580	LOC100217142	ALY3	0.142013	-1.73025	down
LOC100281580	LOC100191939	PLCD7	0.117088	-1.72916	down
LOC100281580	LOC100276798	SC61A	0.128633	-1.69115	down
LOC100281580	LOC100217150	KEA2	0.188093	-1.63653	down
LOC100281580	LOC100273142	RNG1L	0.138187	-1.62067	down
LOC100281580	LOC100275542	--	0.148774	-1.61021	down
LOC100281580	LOC100127510	DGK1	0.166844	-1.56038	down
LOC100281580	LOC100275355	BRXL1	0.152596	-1.54827	down
LOC100281580	LOC100193636	ACC1	0.114458	-1.5339	down
LOC100281580	LOC100217089	UPM1	0.13811	-1.53224	down
LOC100281580	LOC100274010	ORR23	0.119561	-1.51639	down
