# Supplementary material for: The Regulatory Network of Sweet Corn (Zea mays L.) Seedlings under Heat Stress Revealed by Transcriptome and Metabolome Analysis
Source: Int J Mol Sci. 2023 Jun 29;24(13):10845. doi: 10.3390/ijms241310845 (PMC10341527; doi:10.3390/ijms241310845)
Supplement: Supplementary file 1 [file ijms-24-10845-s001.zip › Table S2.xlsx]

## Sheet: Sheet1
Table S2. DEGs selected from RNA-seq data
Seclect conditions: |Log2FC| >= 1, padj < 0.05
ID	CK			CK12h			CK24h			HT12h			HT24h			CK12h_vs_HT12h		CK24h_vs_HT24h
	CK-1	CK-2	CK-3	CK12h-1	CK12h-2	CK12h-3	CK24h-1	CK24h-2	CK24h-3	HT12h-1	HT12h-2	HT12h-3	HT24h-1	HT24h-2	HT24h-3	Log2FC	padj	Log2FC	padj
LOC100126898	72.94	45.19	145.11	18.64	17.31	15.35	73.07	47.06	60.21	397.03	427.24	469.47	1244.45	1497.73	1225.28	4.642	6.7815e-258	4.092	9.4567e-42
LOC103626967	18.14	14.21	38.45	8.72	11.95	8.64	16.38	36.21	20.89	228.23	289.45	206.62	414.99	820.52	306.72	4.61	3.9188e-149	4.087	3.08957e-17
LOC100147733	30.01	34.25	48.08	109.01	142.53	118.19	26.87	18.96	36.05	12.86	12.88	11.47	43.2	34.57	37.38	-3.329	1.434e-116	0.121	0.790905
LOC100194210	5.87	9.58	4.87	43.51	46.29	49.85	6.7	4.46	6.89	3.39	2.73	2.19	4.36	1.17	5.91	-4.089	1.5787e-96	-1.098	0.0772014
LOC100383693	4.82	4.7	5.07	76.63	66.14	116.2	4.65	11.96	7.78	3.87	2.65	2.32	1.15	1.48	1.67	-4.895	3.05387e-81	-2.866	1.14817e-10
LOC100286383	7.57	9.67	9.71	40.74	38.55	37.34	4.48	10.15	6.81	6.23	7.18	6.75	4.05	5.99	5.19	-2.549	4.39557e-77	-0.841	0.0708779
LOC100193902	11.3	6.95	8.55	26.31	31.72	35.37	11.45	5.44	9.94	2.48	2.95	3.07	2.84	1.74	5.01	-3.475	3.40039e-71	-1.912	6.94608e-05
LOC103637950	87.8	79.37	66.24	3.85	1.97	3.31	115.59	51.68	103.94	55.45	82.5	94.87	342.65	177.3	379.81	4.657	3.40039e-71	1.31	0.00211242
LOC100280576	0.52	0.51	0.46	0.33	0.3	0.37	0.87	0.34	1.04	33.5	48.64	54.58	236.39	192.58	191.72	7.085	3.54081e-68	7.734	3.6236e-96
LOC103632803	50.62	48.73	71.84	110.41	67.4	141.98	76.16	70.65	57.51	4.71	6.2	6.15	18.62	8.39	9.34	-4.251	9.61403e-64	-2.89	4.17649e-15
LOC100284495	35.25	34.53	26.76	123.9	93.32	140.29	32.21	22.74	30.61	16.5	15.48	16.15	15.46	8	14.46	-2.911	3.23611e-59	-1.582	1.51029e-06
LOC100382265	27.85	26.23	21.81	2.37	2.43	1.86	34.34	31.77	29.93	19.61	25.77	24.68	427.38	643.09	412.19	3.379	1.41293e-58	3.601	3.3226e-28
LOC103635714	203.84	221.85	196.52	18.98	21.53	23.89	185.55	261.68	222.87	110.33	108.45	103.19	112.37	72.84	138.18	2.304	1.81698e-55	-1.452	1.82216e-07
LOC100383401	4.31	5.53	4.63	21.83	19.12	17.86	4.56	5.1	5.85	3.82	3.97	3.75	7.18	4.38	6.97	-2.364	1.31196e-54	-0.134	0.738102
LOC103626407	0.47	0.12	0.23	0.93	1.01	1.07	0.33	0.13	0.04	14.83	18.6	18.93	1.45	2.92	3.25	4.102	1.75804e-54	3.551	7.11899e-05
LOC100381276	416.63	419.59	366.33	1258.42	1196.38	1190.03	481.31	278.32	436.29	365.71	313.11	335.45	85.18	54.95	101.5	-1.861	1.76913e-54	-2.718	1.50023e-17
LOC100275522	1.74	1.05	0.63	26.95	21.09	29.25	1.28	0.78	1.07	1.61	0.95	0.7	0.93	0	0.59	-4.588	4.37849e-54	-1.493	0.249828
LOC103651195	28.62	25.43	13.82	25.48	18.41	26.31	14.37	21.43	23.32	0.93	0.26	0.98	0.34	0.25	0.56	-5.03	1.91068e-53	-6.032	8.30156e-53
LOC100191290	29.22	35.11	26.2	57.61	44.58	65.1	30.8	75.18	27.42	5.67	3.25	5.21	32.76	58.43	39.47	-3.583	6.59771e-52	-0.371	0.569919
LOC100286044	1.3	1.73	0.45	0.61	0.44	0.92	1.15	1.26	0.82	25.54	57.73	55.27	437.72	667.84	425.12	6.124	4.62122e-51	8.546	6.4127e-100
LOC100284758	19.07	15.37	20.36	164.82	129.11	237.9	21.9	21.69	28.24	18.73	14.31	16.7	23.79	20.35	24.88	-3.439	2.33567e-50	-0.434	0.118119
novel.2396	0.04	0.09	0	0.43	0.79	0.33	0.06	0.02	0	10.01	16.57	11.35	4.39	0.99	4.8	4.59	8.41094e-49	6.613	9.27976e-11
LOC100194340	7.4	7.7	7.79	44.7	37.17	57.01	10.12	4.52	10.43	6.41	6.83	6.09	3.94	4.03	5.57	-2.865	7.96204e-48	-1.278	0.00437537
LOC103640631	0.51	0.5	0.39	45.28	27.9	55.01	0.26	1.01	0.49	3.07	3.17	3.25	1.35	0.93	1.79	-3.776	2.10191e-47	0.815	0.375689
LOC100216912	0.1	0.12	0.07	16.92	29.32	31.11	0.68	0.05	0.31	2.19	1.31	1.28	0.1	0.21	0.33	-4.037	2.10191e-47	-1.122	0.398106
LOC100279723	13.36	10.14	18.49	29.79	27.7	21.78	11.16	18.99	15.07	5.16	5.49	5.61	8.45	10.69	6.97	-2.298	7.36472e-45	-1.133	0.00302956
LOC103648227	13.13	12.47	9.54	18.82	16.21	40.2	17.07	20.57	16.84	1.02	0.85	0.97	3.9	2.28	3.89	-4.753	3.07496e-44	-2.834	4.35703e-24
LOC100191978	2.52	2.94	3.01	38.41	40.45	51.05	3.15	3.74	3.54	6.68	4.36	5.58	3.81	1.95	6.07	-2.984	3.14153e-44	-0.236	0.719513
LOC103646336	57.39	62.16	41.78	235.61	199	405.4	65.23	42.9	56.11	23.33	18.02	26.14	6.07	5.69	12.04	-3.66	4.96894e-44	-3.197	1.03975e-18
LOC100274033	129.15	105.07	109.37	35.66	19.16	23.88	78.73	80.24	102.84	2.08	1.41	2.33	19.88	17.92	6.53	-3.77	7.50365e-44	-2.894	1.79571e-10
LOC100194217	94.26	101.75	57.82	3437.83	2776.95	3477.01	95.76	82.05	86.6	13538.1	17527	19516.7	4068.24	7141.21	7710.97	2.366	1.26577e-43	5.789	2.39004e-74
LOC100273163	10.92	10.29	8.31	56.65	37.18	48.97	14.29	10.01	11.35	5.05	7.34	4.76	8.07	7.01	7.63	-3.074	2.00778e-42	-1.039	0.00191337
LOC100381844	79.18	60.65	88.61	55.85	97.88	71.84	123.87	147.18	94.69	10.1	6.86	8.35	4.32	9.6	4.18	-3.171	2.65804e-42	-4.666	3.59386e-26
LOC103654518	0.73	0.96	0.85	5.86	5.73	6.39	0.78	1.44	1.21	0.43	0.22	0.22	0.26	0.49	0.38	-4.397	2.46144e-41	-1.948	0.00124516
LOC100272480	24.65	15.85	23.74	28.62	16.82	29.08	21.16	13.02	18.66	2.27	1.38	1.41	1.81	1.51	1.57	-3.898	4.01881e-41	-3.823	5.03335e-29
LOC100382164	20.3	20.45	25.01	66.06	65.73	64.11	17.21	20.87	19.02	22.08	20.73	20.37	12.65	6.34	12.54	-1.649	8.82365e-41	-1.261	7.82792e-05
LOC100280261	54.57	35.05	54.55	29.15	21.48	24.02	41.43	59.8	51.71	3.76	2.06	2.93	8.89	8.51	6.29	-3.107	9.28431e-41	-3.046	7.08964e-25
LOC100501536	22.95	17.98	20.2	2.11	1.78	2.19	25.14	37.09	30.5	19.81	61.08	40.94	599.35	846.87	568.69	4.303	2.27853e-40	4.101	1.72719e-38
LOC103630399	0.59	0.24	0	16.24	13.28	13.45	0.21	0	0.36	0.61	0.69	0.6	0.54	0.41	1.85	-4.519	2.60722e-40	--	--
LOC100281734	2.88	2.87	3.07	67.5	66.72	102.68	2.58	2.38	2.74	13.19	12.33	11.79	1.64	1.77	2.71	-2.687	9.61735e-40	-0.72	0.113701
LOC100281107	0.95	1.83	0.85	71.52	52.61	100.5	1.22	3.2	1.59	7.7	6.19	8.69	0.52	0.4	0.52	-3.335	9.91944e-40	-2.429	0.000698468
LOC100285226	247.4	235.62	246.86	298.27	310.86	314.75	235.91	217.68	235.67	107.14	112.85	113.84	152.27	162.9	163.62	-1.486	5.37581e-39	-0.898	0.000222155
LOC541974	175.55	157.42	241.67	131.07	157.47	130.88	132.28	178.47	145.57	37.54	27.54	28.46	37.93	45.73	21.1	-2.179	5.484e-39	-2.456	3.50271e-10
LOC100502086	9.46	6.15	9.83	47.21	37.75	41.84	7.97	8.49	8.27	10.99	9.65	9.14	6.92	9.97	11.29	-2.106	4.06967e-38	-0.184	0.686312
LOC100281798	4.14	3.06	1.4	0.9	1.2	0.87	3.73	2.09	4.98	14.13	42.87	36.76	407.53	291.25	349.97	4.959	5.02391e-38	6.223	4.03612e-81
LOC100272516	11.82	13.19	15.46	30.86	28.6	28.26	8.17	12.87	12.24	6.65	7.6	8.09	8.76	8.02	6.24	-1.989	8.62794e-38	-0.885	0.0157417
LOC100280419	31.37	35.41	15.88	90.84	68.77	154.14	28.79	22.98	27.48	9.35	6.79	10.13	10.5	13.64	12.64	-3.6	1.63886e-37	-1.476	1.11309e-06
LOC100283318	3.9	2.74	1.74	25.69	11.24	21.18	3.65	2.98	3.38	0.18	0.69	0.35	0.35	0	0.24	-5.586	2.06489e-37	-4.465	2.40728e-10
LOC100281252	1.29	0.64	0.32	23.43	11.34	19.34	0.38	0.78	0.51	0.49	0.6	0.97	0.4	0.24	1.26	-4.726	2.73237e-37	--	--
LOC606430	5.71	7.9	4.4	9.85	4.72	11.25	5.46	9.58	7.98	0.29	0.34	0.29	0.59	1.53	0.71	-4.836	6.34835e-37	-3.338	7.9908e-12
LOC103633127	71.63	66.35	84.5	20.47	18.18	17.75	51.82	49.04	70.26	4.78	4.67	5	26.67	10.49	22.19	-1.98	1.59083e-36	-1.932	4.57603e-08
LOC542364	39.73	39.05	46.86	73.62	100.93	99.67	44.28	36.9	37.64	21.86	18.66	19.28	11.51	12.88	11.25	-2.215	1.77008e-36	-2.109	6.76215e-14
LOC103636448	2.77	2.35	2.29	37.35	39.32	43.09	5.04	2.7	3.66	5.97	8.13	7.33	4.31	5.05	7.22	-2.5	5.45726e-36	0.142	0.848057
LOC100281286	14.73	13.59	11.17	55.43	72.94	90.32	12.79	11.57	13.16	12.77	13.15	11.56	2.74	5.25	5.17	-2.565	2.35466e-35	-1.875	1.84149e-06
LOC100275552	0.13	0.22	0.02	0.72	1.13	0.72	0.05	0.07	0.35	7.65	8.08	7.97	1.76	2.19	2.53	3.182	7.63732e-35	3.447	6.36285e-06
aos1	10.08	13	7.44	98.1	78.29	159.55	10.59	12.26	11.67	14.99	13.75	11.46	19.52	21	42	-3.086	1.35143e-34	0.854	0.0240349
LOC100125638	172.18	134.52	227.88	8.34	6.86	7.96	180.6	113.12	174.58	0.92	1.3	0.9	36	46.16	20.79	-2.907	1.35143e-34	-2.522	1.95748e-09
LOC100384664	21.98	19.84	20.72	8.62	7.67	8.54	19.36	25.92	18.71	33.36	31.67	36.85	18.71	38.37	24.16	2.021	1.90672e-34	0.008	0.991775
LOC100286051	11.53	11.17	6.74	78.01	96.73	129.41	8.74	6.68	7.7	15.57	11.95	16.18	1.22	1.55	3.09	-2.819	2.70343e-34	-2.373	2.94308e-06
LOC100285726	30.09	25.58	22.25	35.85	29.21	58.15	21.43	14.5	28.02	4.62	3.38	5.06	2.89	2.76	4.45	-3.26	3.43299e-34	-3.049	6.18539e-20
LOC103634514	24.56	27.76	21.53	69.1	73.48	96.11	36.6	12.4	25.42	17.57	16.57	18.51	18.42	13.38	22.38	-2.2	1.94738e-33	-0.875	0.0866685
novel.1784	5.84	3.84	6.5	38.92	61.81	58.66	4.86	1.9	5.26	8.74	6.43	6.31	1.36	0.76	2.1	-2.91	2.96874e-33	-1.921	0.00468803
LOC100275640	50.73	32.37	46.61	12.98	12.64	14.07	50	53.48	55.89	47.25	56.83	54.39	78.37	67.6	90.03	1.98	4.77919e-33	0.182	0.508024
LOC103630810	377.82	385.35	340.02	10.99	8.41	12.97	440.79	321.87	501.88	1.2	0.98	1.31	115.46	74.03	86.16	-3.233	1.93751e-32	-2.581	6.68186e-20
LOC100283806	16.86	19.77	12.85	53.26	34.55	57.45	15.86	6.23	18.41	8.46	7.21	8.22	5.4	3.5	5.59	-2.623	2.04444e-32	-1.878	7.15214e-05
LOC103633559	185.98	173.26	285.44	131.29	127.84	132.93	162.64	373.27	202.62	47.21	45.3	38.03	70.21	109.42	76.5	-1.603	2.18144e-32	-1.867	9.9033e-06
LOC100284063	8.24	13.55	7.23	16.35	12.58	36.47	10.58	8.2	14.57	0.68	0.99	1.07	2.92	4.86	5.09	-4.604	3.56025e-32	-1.733	1.49112e-05
novel.1326	29.8	37.01	18.18	23.53	28.11	33.11	41.53	35.65	28.64	107.77	118.4	119.39	71.92	216.41	97.24	2.008	3.59865e-32	1.543	0.00406403
LOC100285556	0.18	0.87	0.61	44.46	17.94	41.4	0.55	3.71	0.09	0.39	1.04	0.39	0.19	0.1	0.23	-5.845	6.89148e-32	--	--
LOC103650724	0.31	0.7	0.7	0.17	0.11	0.24	0.29	0.44	0.74	3.95	3.1	3.38	12.28	3.07	9.8	4.315	7.16045e-32	3.688	5.49118e-12
LOC100278126	20.69	22.64	31.85	78.53	38.17	67.49	43.98	39.99	25.8	471.28	374.41	465.65	434.63	908.91	822.43	2.816	9.07433e-32	3.932	1.01471e-22
LOC100193609	10.23	11.92	7.23	52.99	53.07	65.87	12.43	6.03	9.61	13.85	13.69	15.93	3.12	0.99	4.61	-2.003	1.41314e-31	-2.133	0.000181095
LOC100217283	12.79	10.6	14.52	37.11	29.23	34.78	11.39	17.74	15.38	8.16	8.76	9.22	10.58	18.37	18.1	-1.968	1.76375e-31	-0.274	0.574289
LOC103631733	1.33	1.74	0.78	4.98	5.27	5.49	1.21	0.92	1.59	0.36	0.15	0.2	0.38	0.08	0.48	-4.482	3.23884e-31	-2.381	0.00105848
LOC103643134	2.13	2.24	2.67	3.97	3.08	4.91	1.5	1.88	2.89	0.21	0.22	0.17	0.29	0.48	0.22	-4.342	5.88166e-31	-3.012	1.90975e-08
LOC100501573	157.35	138.25	143.74	37.2	33.92	42.16	175.02	99.74	164.13	115.76	132.34	117.82	220.18	144.97	230.88	1.673	8.89116e-31	0.038	0.94265
LOC542291	253.37	216.28	208.56	293.48	317.32	343.63	239.68	188.68	232.18	100.07	114.58	115.12	93.77	91.62	102.22	-1.551	8.90204e-31	-1.579	3.21734e-11
LOC100280530	0.17	0.08	0.49	22.88	15.99	24.64	0.09	0.54	0	0.93	0.72	1.28	0.73	0	0.58	-4.458	8.97577e-31	--	--
LOC100282086	1.14	0.74	1.27	23.53	30.1	42.97	1.71	0.81	1.61	3.18	4.81	4.06	5.13	5.17	4.55	-3.026	5.57502e-30	1.473	0.00355451
LOC100194339	0.2	0.3	0.07	11.12	12.43	17	0.32	0.18	0.11	1.18	0.51	0.3	0	0	0.95	-4.376	5.57502e-30	--	--
LOC100501498	26.43	24.18	15.87	106.35	72.45	122.62	26.82	54.65	30.59	18.26	22.26	17.84	36.8	55.03	37.28	-2.389	6.90364e-30	-0.136	0.821968
LOC100192953	1.59	1.31	1.3	8.47	4.84	7.68	2.14	0.9	1.7	0.78	0.65	0.61	0.84	0.35	0.89	-3.38	9.31952e-30	-1.613	0.00802906
LOC100191534	0.48	0.25	0.19	0.29	0.4	0.37	0.26	0.21	0.47	5.14	7.84	6.08	3.48	5.65	7.83	4.137	1.77065e-29	3.79	4.80175e-12
LOC103626666	9.82	8.79	9.75	5.47	8.25	7.33	13.54	5.87	9.73	30.49	37.95	35.78	16.1	8.41	15.19	2.288	1.94178e-29	0.027	0.971955
LOC100275075	193.7	165.63	222.85	94.66	82.34	107.63	244.16	66.21	197.28	334.33	294.72	353.97	290.68	128.87	300.81	1.771	4.16568e-29	0.075	0.928245
LOC100272312	44.75	38.71	42.95	61	37.01	60.95	49.98	56.41	46.08	9.94	9.86	7.79	5.98	5.89	7.29	-2.545	6.14321e-29	-3.378	7.34826e-44
LOC100193714	12.48	11.32	14.38	14.13	17.34	17.04	10.3	13.81	10.98	53.67	61.29	59.36	62.62	66.28	59.49	1.827	6.15438e-29	2.061	2.23195e-13
LOC100273173	3.92	3.55	4.07	3.51	3.82	2.84	4.11	3.3	5.43	15.71	17.19	14.25	13.75	11.47	14.74	2.198	6.25198e-29	1.258	5.07672e-05
LOC541703	2.64	4.18	2.19	22.59	27.69	20.92	2.79	2.9	2.62	118.87	120.74	79.24	49.2	53.87	43.69	2.147	9.78502e-29	3.779	1.98977e-44
opr2	2.25	3.38	1.89	24.84	10.29	34.36	2.28	5.49	3.74	1.2	0.9	1.32	0.33	0.75	0.7	-4.368	1.07563e-28	-3.048	1.33679e-07
LOC100194010	9.5	10.09	10.01	50.39	38.81	55.53	7.73	13.85	12.08	10.26	13.34	11.65	5.64	4.9	7.28	-2.056	1.45294e-28	-1.296	5.51171e-05
LOC100501983	1875.87	1849.44	1687.56	696.28	978.27	1037.66	2685.52	1779.63	1800.27	3560.05	3418.55	4132.31	2251.83	2086.78	2044.5	2.016	1.45696e-28	-0.36	0.350112
LOC107303346	158.69	175.15	176.78	215.8	163.84	232.21	221.95	272.83	251.82	59.36	56.78	49.56	305.12	460.85	376.97	-1.903	1.72588e-28	0.263	0.50594
LOC100192830	12.55	7.93	11.39	19.48	20.75	23.67	10.32	16.79	11.98	5.06	5.44	3.74	17.58	18.28	20.04	-2.185	2.35832e-28	0.145	0.73239
LOC100196928	0.16	0.1	0.11	0.18	0.37	0.43	0.18	0.23	0.24	4.24	14.05	10.48	257.11	329.87	186.96	4.838	2.43344e-28	9.869	1.54e-117
LOC100191552	0.18	0.06	0.58	0.06	0.23	0.06	0	1.45	0.55	13.71	30.18	32.91	727.95	656.11	550.98	7.753	2.57864e-28	9.582	3.98967e-13
LOC100281868	8.11	8.3	6.86	31.41	36.11	38.24	10.06	4.02	10.71	8.29	5.04	5.34	9.41	6.4	10.29	-2.52	3.06017e-28	-0.324	0.596754
LOC103640539	148.49	116.64	110.81	62.55	59.88	64.94	146.6	89.27	124.11	16.29	12.81	15.51	44.49	31.07	32.04	-2.087	3.10822e-28	-2.131	1.11849e-10
LOC100382248	125.42	168.48	117.94	157.61	173.62	149.65	160.1	149.34	121.47	404.91	428.86	383.03	459.5	701.71	423.06	1.323	3.64083e-28	1.53	4.57494e-05
LOC100857062	68.17	64.39	54.37	25.66	18.26	28.74	63.92	54.56	82.84	4.69	4.14	3.98	27.95	9.59	21.1	-2.522	3.64083e-28	-2.187	1.46316e-08
LOC100283103	219.52	265.77	287.69	67.18	52.37	59.17	272.21	226.68	214.74	17.03	13.87	11.92	149.55	206.05	119.74	-2.077	4.24411e-28	-0.935	0.0180495
LOC100285045	0.9	0.92	1.63	0.53	0.62	0.47	0.86	0.96	1.22	3.92	4.8	3.62	3.13	3.12	2.4	2.915	4.31554e-28	1.157	0.00390695
LOC100384069	3	2.88	2.65	10.21	6.66	11.19	3.83	5.76	4	1.59	1.3	1.37	0.87	0.95	1.16	-2.739	4.34325e-28	-2.569	3.21759e-14
LOC100280972	152.7	173.75	154.35	4.69	5.15	9.34	142.39	110.55	167.94	40.82	50.51	59.59	108.22	99.2	109.31	2.953	4.45296e-28	-0.784	0.00423881
lox4	5.74	6.51	5.35	22.82	19.78	35.12	5.86	7.71	7.59	4.82	4.23	4.85	2.61	2.15	3.09	-2.504	8.48559e-28	-1.812	6.56281e-13
LOC109944961	1.39	1.65	1.68	14.54	13.97	13.12	2.34	1.62	2.57	3.52	3.43	2.98	1.59	1.93	2.05	-2.084	9.19532e-28	-0.604	0.252395
LOC100216827	206.28	218.81	240.16	268.88	99.5	190.11	215.04	225.87	241.44	24.42	20.08	21.7	42.19	38.29	41.33	-3.091	1.91874e-27	-2.86	1.78034e-48
LOC100282066	1.31	0.61	0.81	32.97	31.83	41.7	1.22	0.37	0.72	5.21	4.63	7.21	3.84	0.4	4.12	-2.661	1.95299e-27	1.386	0.234324
LOC100283251	0.66	0.69	0.47	23.64	30.62	46.81	0.57	0.31	0.46	4.57	4.89	4.36	2.85	2.82	5.91	-2.893	1.95299e-27	2.69	7.17006e-06
LOC542107	55.14	56.4	62.63	40.98	40.12	56.29	66.19	72.89	62.7	10.86	10.87	10.61	28.21	31.2	29.99	-2.107	2.50562e-27	-1.545	1.34448e-09
LOC103652750	55.94	52.29	58.48	31.9	26.43	43.26	47.73	87.97	51.15	7.13	4.66	5	3.46	6.68	4.01	-2.616	2.52361e-27	-4.058	4.70959e-23
LOC100274538	454.14	462.92	398.71	479.79	485.7	496.35	591.84	308.37	485.16	178.32	140.47	178.58	216.28	161.84	212.75	-1.571	4.03477e-27	-1.628	9.97463e-07
LOC100273261	118.39	90.91	87.52	92.92	84.2	95.34	124.06	52.79	99.74	238.79	234.15	263.2	194.04	122.83	224.4	1.417	5.14963e-27	0.552	0.241936
LOC100193891	9.69	10.99	12.01	15.34	12.77	16.34	8.79	8.52	12.49	3.53	4.05	3.48	6.36	3.72	6.5	-2.024	5.38516e-27	-1.237	0.000106982
LOC103630161	0.9	1.18	1.3	6.64	4.95	5.16	0.63	0.58	1.15	0.66	0.96	0.68	0.46	0.22	0.34	-2.879	5.84449e-27	-1.599	0.0159115
LOC100281591	0.69	0.93	1	5.65	4.41	6.23	1.47	1.99	1.5	0.08	0.03	0.22	0.65	0.84	0.71	-5.67	8.56415e-27	-1.547	0.00300651
LOC103638673	13.47	13.29	14.83	69.46	82.49	83.6	16.12	14.61	13.23	21.29	19.14	13.85	3.34	2.32	6.85	-2.135	1.25613e-26	-2.231	6.72319e-07
LOC100281627	22.61	23.78	19.49	95.57	62.02	97.74	24.69	15.3	22.34	17.17	18.23	15.56	11.34	8.22	12.58	-2.343	1.40685e-26	-1.354	0.000238359
LOC732758	13.66	19.87	9.53	154.52	46.59	122.04	7.24	17.11	15.28	1.49	0.66	0.98	0.52	0.49	0.12	-6.708	1.43968e-26	-5.49	3.1495e-23
LOC100281620	117.76	131.09	191.9	51.28	52.53	49.11	131.5	123.48	156.42	20.96	20.08	21.28	121.25	70.35	84.29	-1.311	1.48552e-26	-0.96	0.001051
LOC100501625	14.88	10.8	16.54	21.95	14.88	20.33	18.26	16.92	17.61	3.9	3.54	3.96	5.1	3.8	4.71	-2.341	1.92805e-26	-2.344	7.92282e-20
LOC100193698	8.58	10.28	14.28	12.74	11.01	12.1	6.63	15.44	10.41	3.89	3.84	4.41	3.96	7.31	3.5	-1.578	2.20595e-26	-1.45	0.00368071
LOC100281166	12.08	12.72	14.24	33.23	31.76	40.06	11.29	22.76	11.92	11.15	11.38	9.91	14.81	23.98	16.54	-1.714	2.32154e-26	-0.075	0.91236
LOC100278972	96.59	69.4	77.67	62.65	30.03	65.97	99.25	93.28	104.12	5.75	4.46	7.16	33.51	22.84	36.96	-3.21	5.17587e-26	-2.066	7.38449e-19
LOC100272346	1.64	1.92	1.66	1.27	1.17	1.45	1.35	0.84	1.5	9.14	7.07	8.85	6.43	2.97	7.01	2.674	7.15592e-26	1.739	0.000268697
LOC100216882	53.32	50.29	72.79	35.25	18.44	26.65	44.47	69.35	72.87	5.27	4.14	4.57	53.19	33.85	47.66	-2.537	7.26136e-26	-0.85	0.00435747
LOC100217045	4.97	4	6.95	15.38	26.41	13.07	8.48	4.1	4.57	2.56	3.08	2.18	1.46	1.29	1.99	-2.826	8.16514e-26	-2.269	1.55676e-07
LOC100274266	15.7	19.26	16.4	4.77	6.08	5.87	22.09	23.24	25.45	21.01	34.82	28.01	169	222.08	153.58	2.306	9.69487e-26	2.598	2.24947e-18
LOC100501680	1.01	2.2	1.27	7.7	11.15	11.9	1.78	0.52	1.83	1.24	1.08	0.68	0.19	0.37	0.66	-3.377	2.00802e-25	-2.146	0.0157028
LOC100382956	1.79	2.32	2.01	3.39	4.64	2.38	1.15	0.12	2.35	18.4	18.82	20.48	9.92	1.35	10.3	2.457	2.69627e-25	2.149	0.0303845
LOC103644182	1.91	2.22	3.26	11.29	8.56	9.44	2.53	2.94	3.37	1.41	1.61	1.08	2.77	1.12	1.78	-2.853	3.61498e-25	-1.034	0.0481779
LOC103629700	0.34	0.89	0.63	3.64	7.3	8.1	0.72	0.4	0.58	0.18	0.08	0.2	0.17	0	0.09	-5.381	4.24628e-25	-3.099	0.0070779
LOC100278143	16.91	16.83	16.52	27.66	24.75	24.38	19.31	12.79	21.86	9.04	8.28	8.11	7.13	3.14	8.07	-1.61	4.36078e-25	-1.972	7.66912e-07
LOC541881	9.94	13.25	6.46	28.59	23.87	29.57	7.71	10.82	8.71	8.1	6.54	7.64	3.2	7.91	4.31	-1.897	4.63701e-25	-1.146	0.0278005
LOC100281340	118.26	107.07	105	58.25	51.92	42.63	104.19	44.14	89.99	14.88	12.82	10.01	43.28	9.12	30.36	-2.032	9.1063e-25	-1.964	0.00044913
LOC103629825	7.14	7.01	7.17	1.2	2.05	1.95	2.77	8.61	7.17	11.43	12.46	10.75	13.43	15	12.58	2.714	1.10658e-24	0.805	0.123445
LOC103637609	3.12	3	3.07	13.84	7.64	12.03	2.65	4.22	3.15	0.94	0.21	0.55	0.21	0.67	0.5	-4.325	1.43906e-24	-3.211	1.20156e-07
LOC732759	7.73	12.2	7	49.31	19.81	45.49	5.47	8.28	7.91	1.01	0.42	0.68	0.34	0.16	0.22	-5.782	1.70839e-24	-5.286	1.64052e-30
LOC100279655	29.66	30.84	35.06	58.37	64.54	68	23.92	48.4	34.03	25.65	25.51	23.7	31.66	40	30.85	-1.368	1.86999e-24	-0.398	0.372679
LOC100127507	256.14	255.88	231.31	301.22	262.35	400.12	241.81	130.87	258.93	91.3	69.66	66.86	85.48	33.62	111.96	-2.1	1.87261e-24	-1.882	3.46413e-05
LOC100191759	24.07	22.47	28.65	29.08	19.96	24.12	24.26	33.36	26.34	186.52	125.6	95.62	190.37	259.39	219.61	2.464	2.16365e-24	2.64	7.29355e-20
LOC100192638	5.91	5.45	4.81	9.87	12.15	12.03	7.16	5.73	5.53	1.35	2.01	2.2	1.72	1.98	2.33	-2.63	2.56222e-24	-2.001	7.31587e-08
LOC732775	311.36	231.63	192.95	42.3	30.75	26.79	265.09	243.65	254.17	6	5.46	8.18	99.54	60.33	67.68	-2.358	3.63956e-24	-2.133	3.70273e-15
LOC103632707	6.24	7.33	8.43	12.04	14.73	16.72	6.82	6.24	6.6	4.09	3.63	3.36	3.69	2.95	3.46	-1.992	4.0503e-24	-1.347	4.14882e-07
LOC100282142	12.19	15.9	15.41	42.81	39.86	56.49	19.06	5.24	16	9.89	9.92	11.4	5.2	2.45	7.29	-2.177	4.19555e-24	-1.864	0.00278313
LOC103633139	55.96	71.26	42.27	568.15	543.7	512.93	86.36	56.76	87.38	221.37	165.29	191.78	37.2	31.15	50.73	-1.504	7.69529e-24	-1.351	1.65916e-05
LOC100383595	3.92	6.05	4.73	21.87	27.31	48.37	4.22	5.89	4.66	4.78	3.44	4.51	0.94	1.39	1.89	-2.961	9.25907e-24	-2.182	1.02371e-07
LOC542592	97.05	81.69	106.27	186.99	95.69	217.33	92.57	148.47	102.28	27.97	27.57	28.01	29.48	41.92	43.01	-2.602	9.56229e-24	-1.949	1.67483e-09
LOC542725	1398.49	1614.36	1100.81	8500.51	8854.78	11008.7	1953.14	1487.27	1676.19	27040.8	28203	33437.8	10321.2	18634.7	18421.1	1.626	9.63815e-24	2.842	6.88809e-17
LOC100217252	0.79	1.15	1.14	18.76	11.63	28.8	1.43	3.03	1.87	1.66	2.04	1.77	1.14	0.68	2.09	-3.458	9.63815e-24	-1.103	0.121853
LOC100274298	44.67	42.22	48.73	101.87	57.46	131.17	43.85	57.18	46.93	14.34	15.3	17.2	12.4	15.6	21.39	-2.654	1.24251e-23	-1.965	2.71084e-11
LOC100191278	6.3	7.16	8.41	53.48	34.26	64.48	7.08	3.52	6.83	9.39	8.21	10.57	9.82	5.07	12.47	-2.453	1.3799e-23	0.23	0.717914
LOC100281692	78.5	83.57	91.45	270.48	169.89	285.69	71.39	61.47	105.61	62.98	44.02	50.61	21.71	17.21	30.55	-2.221	1.72992e-23	-2.169	3.91451e-13
novel.3139	0.03	0.05	0.29	0.53	0.57	0.44	0	0.09	0.08	4.74	8.12	5.24	2.39	1.73	1.38	3.539	2.48315e-23	4.654	5.00409e-07
LOC103641623	2.89	2.78	1.59	49.22	39.47	77.04	3.61	2.7	2.54	10.09	10.56	11.06	4.34	1.99	5.1	-2.409	2.52311e-23	-0.058	0.935546
LOC542324	83.46	99.9	106.75	52.44	71.49	108.08	94.35	121.07	73.53	14.86	9.12	8.04	19.44	67.47	40.6	-2.878	2.79447e-23	-1.51	0.00490125
novel.2922	0.01	0	0.03	1.18	1.18	1.35	0	0	0	4.78	5.9	5.37	0.65	0.85	1.19	2.095	2.89319e-23	8.095	2.31941e-08
LOC100281022	13.58	14.02	16.49	23.02	29.01	22.35	18.75	13.6	12.18	5.81	5.24	4.61	7.68	4.49	7.32	-2.265	3.23906e-23	-1.603	4.4684e-05
LOC100282334	89.38	88.14	70.65	95.23	41.49	66.89	112.96	78.17	91.2	10.18	10.43	10.46	52.19	52.67	85.34	-2.727	3.43034e-23	-0.974	0.00372504
LOC100278661	2.08	1.52	1.82	22.07	17.28	24.45	2.65	1.24	2.67	3	3.21	3.36	1.69	0.81	2.14	-2.755	4.0962e-23	-0.911	0.291486
LOC103633271	0.15	0.15	0.21	8.99	8.24	22.25	0.12	0.19	0.41	0.73	0.32	0.82	0.07	0	0.1	-4.427	4.29745e-23	--	--
LOC100272809	761.89	694.78	648.07	402.73	330.43	422.04	875.84	492.22	803.24	138.69	106.39	129.65	443.61	295.88	360.34	-1.641	5.33542e-23	-1.374	3.60146e-05
novel.5244	2.96	2.76	0.7	21.24	28.03	15.14	4.4	0.53	1.5	2.01	2.22	3.47	0.24	0.13	0.57	-3.075	7.16621e-23	-3.225	0.00311755
LOC100284818	3.92	5.89	3.14	120.73	75.22	158.09	6.18	8.79	6.05	5.42	2.05	3.84	5.29	6.64	6.67	-4.985	7.58389e-23	-0.547	0.203776
LOC100281337	9.47	8.36	6.17	12.7	12.29	13.51	8.23	9.69	10.84	35.98	38.21	40.35	48.72	50.28	50.28	1.556	7.6287e-23	2.012	9.12382e-16
LOC100272270	15.07	16.18	16.39	39.48	36.14	39.73	15.76	7.83	15.95	13.7	10.93	12.49	4.45	3.38	6.47	-1.652	7.92319e-23	-1.871	1.18278e-05
LOC732837	66.98	47.79	59.3	191.92	214.04	212.09	65.26	52.36	55.46	83.51	67.37	81.27	44.93	39.8	41.35	-1.429	1.18178e-22	-0.839	0.00230249
LOC542562	20.98	25.96	20.04	742.94	577.08	745.5	30.47	17.58	27.96	1817.97	1889.73	2032.8	289.54	518.77	424.51	1.457	1.70183e-22	3.663	6.29683e-23
LOC100273352	63.07	89.17	56.61	142.27	128.97	139.66	93.18	55.35	72.2	54.16	39.46	44.19	34.24	32.79	32.69	-1.592	2.01821e-22	-1.53	2.32725e-06
LOC100502283	1670.82	1738.43	1523.92	271.06	326.22	349.57	2154.53	1158.52	1526.33	939.85	816.86	967.85	2170.51	1661.02	1573.03	1.507	2.53822e-22	-0.229	0.631028
LOC100383150	83.49	88.42	98.14	137.24	161.52	153.72	82.86	107.1	85.68	357.9	352.22	344.16	313.16	675.48	359.74	1.203	3.57568e-22	1.966	2.8878e-06
LOC542737	57.22	52.27	77.85	47.76	27.22	39.81	61.63	35.44	62.02	9.34	6.97	8.87	37.62	31.07	41.93	-2.204	3.81521e-22	-0.915	0.00650035
LOC542224	15.29	16.98	21.83	35.81	39.94	42.22	14.91	21.64	14.4	14.54	10.85	12.7	10.56	17.73	10.48	-1.648	4.11925e-22	-0.732	0.110575
LOC103631958	43.29	38.79	61.84	6.93	3.77	8.03	54.2	62.72	55.91	0.41	0.48	0.43	76.56	97.16	54.38	-3.844	4.5098e-22	0.06	0.917367
LOC107228387	5.45	7.34	9.01	9.4	9.69	11.7	6.38	10.38	8.21	3.22	3.61	2.87	6.52	6.24	8.42	-1.686	5.15301e-22	-0.617	0.0482614
LOC100285433	57.96	36.54	39.92	39.41	25.24	44.52	52.93	93.02	52.66	8.52	8.03	7.04	30.16	54.99	20.67	-2.229	5.17582e-22	-1.223	0.0213842
LOC732807	14.8	17.36	19.17	23.87	33.62	23.22	10.64	21.69	16.74	90.7	118.03	86.67	158.67	298.14	175.86	1.855	5.77132e-22	3.367	1.25958e-16
LOC103643223	14.12	16.21	8.2	21.17	32.33	26.54	13.9	7.09	9.8	85.88	94.94	85.77	48.19	26.66	46.69	1.718	7.8717e-22	1.562	5.54452e-05
LOC100282243	2.64	3.06	1.23	32.24	34.08	39.34	2.96	1.35	3.81	116.18	165.78	226.6	134.93	96.08	388.85	2.248	8.96407e-22	5.818	1.07321e-28
LOC100502524	3.53	4.24	2.23	39.78	22.33	41.4	3.52	3.55	3.1	6.2	5.13	6.88	4.71	4.97	6.46	-2.525	1.10364e-21	0.281	0.554695
LOC542312	4.4	4.51	3.15	24.96	30.41	23.27	6.56	3.78	4.83	8.43	6.45	7.31	3.47	2.78	4.73	-1.84	1.43416e-21	-0.876	0.0534746
novel.4946	0.01	0.05	0.11	0.77	0.83	0.48	0.01	0.01	0.03	2.95	3.97	3.23	1.35	0.39	1.39	2.273	1.48437e-21	5.923	1.3331e-12
LOC100284089	5.97	6.51	4.74	11.47	12.87	12.19	9.2	7	6.34	32.17	31.48	33.26	18.18	25.44	26.8	1.391	1.60516e-21	1.262	0.000519439
LOC100281491	37.06	42.42	54.14	24.96	21.2	20.26	26.49	45.32	36.62	7.93	8.52	7.74	25.71	15.45	15.58	-1.472	2.13197e-21	-1.306	0.000183998
LOC100273420	48.83	56.81	49.94	73.84	57.97	68.85	50.95	49.35	56.32	24.02	24.88	25.68	30.13	24.17	32.74	-1.444	2.53908e-21	-1.234	9.3667e-09
LOC100193403	12.78	17.63	11.43	52.05	52.25	76.08	14.31	10.19	16.36	16.65	12.36	15.33	13.96	6.2	13.72	-2.044	3.02456e-21	-0.68	0.121853
LOC100284351	30.68	21.71	16.1	70.59	114.81	122.59	28.45	17.89	19.73	22.66	12.52	18.71	3.06	7.98	4.28	-2.533	3.19e-21	-2.453	1.40229e-06
LOC100276055	1.1	1.23	0.72	8.07	12.59	10.45	2.06	0.31	1.46	42.43	41.71	53.13	13.48	15.65	16.01	2.123	3.44747e-21	3.169	1.96672e-07
LOC100191875	138.8	124.16	164.57	117.24	112.6	93.66	109.16	185.91	125.69	46.7	41.76	40.4	77.98	98.08	59.05	-1.342	4.9853e-21	-1.179	0.00268879
LOC100283557	13.83	12.98	19	45.55	36.27	35.11	10	9.47	14.95	13.87	13.26	13.27	7.4	3.88	7.5	-1.548	5.33595e-21	-1.268	0.000559278
LOC103643615	16.72	18.31	15.41	10.58	8.24	11.21	13.6	18.09	16.21	2.8	2.63	2.49	7.78	8.27	5.5	-1.94	5.81663e-21	-1.502	6.8954e-06
LOC100304324	14.22	14.66	17.12	60.44	48.8	60.37	12.56	16.6	17.72	21.37	22.12	18.81	22.22	17.65	22.08	-1.462	5.96201e-21	0.026	0.947102
LOC100384044	0.6	0.65	0.85	12.1	9.08	19.55	0.24	0.54	0.75	2.59	2.14	1.71	1.07	1.69	1.28	-2.685	7.24084e-21	1.069	0.0760656
LOC103654240	1.03	0.49	0.91	6.8	7.78	8.89	1.3	0.61	0.63	0.87	1.06	0.39	1.09	0.83	2.44	-3.355	8.24274e-21	0.337	0.74141
LOC100279570	16.63	19.61	14.79	138.24	132.32	219.66	15.43	13.6	21.06	44.98	35.52	37.24	14.82	8.5	26.31	-2.079	9.34542e-21	-0.432	0.399972
LOC100285564	109.89	97.51	121.44	49.01	35.57	52.64	108.63	80.46	104.02	13.73	12.45	13.63	56.78	25.2	48.33	-1.803	1.02914e-20	-1.582	3.30746e-06
LOC100304335	2.77	3.02	3.92	3.86	3.86	3.45	2.36	2.89	2.55	10.82	14.54	14.64	15.22	10.43	12.51	1.825	1.31826e-20	1.907	1.43616e-11
LOC100282076	2.65	4.81	2	108.38	124.51	109.18	0.71	1.35	0.61	284	287.09	245.67	27.3	87.72	68.17	1.239	1.35055e-20	5.76	1.90081e-28
LOC100275035	104.42	71.42	80.98	302.3	363.73	446.1	127.14	76.73	94.85	106.37	115.46	127.2	72.86	58.71	112.56	-1.692	1.95909e-20	-0.708	0.0713484
LOC100191478	7.49	10.06	9.11	7.83	8.28	8.93	9.05	9.18	7.12	21.74	28.58	24.23	30.31	48.12	34.06	1.555	1.96666e-20	1.795	6.17122e-07
LOC103636463	4	3.94	3.1	28.37	22.76	45.55	4.31	5.01	2.7	6.6	5.42	6.32	4.03	6.87	7.16	-2.419	2.26039e-20	0.209	0.738839
LOC103651028	2.04	1.59	1.95	0.13	0.1	0.04	2.21	3.43	2.56	1.91	6.99	4.43	86.13	145.61	72.57	5.645	2.26296e-20	4.89	3.17376e-35
LOC100279512	221.41	195.97	209.73	241.31	271.19	262.48	209.12	211.58	209.65	102.06	119.91	117.34	108.72	137.91	100.41	-1.209	2.49136e-20	-1.214	6.47135e-05
LOC100283129	4.93	3.95	2.64	18.61	5.52	10.42	5.55	8.72	5.22	0.74	0.29	0.17	0.51	0.95	0.71	-4.868	3.92867e-20	-3.535	3.6535e-13
LOC103634819	2.42	3.37	4.68	1.73	1.75	1.28	1.94	4.19	3.3	5.23	6.64	5.58	28.91	17.49	26.32	1.859	4.64163e-20	2.565	1.7408e-14
LOC100276383	53.5	60	49.75	201.34	132.03	212.92	61.82	60.2	65.11	53.62	55.15	48.75	69.11	89.55	83.27	-1.813	6.06502e-20	0.007	0.98812
LOC100383277	0.16	0.32	0.08	15.97	16.44	16.65	0	0.13	0.04	36.63	39.83	36.53	6.39	4.95	8.46	1.186	6.67696e-20	6.466	3.36686e-22
LOC100193833	7092.25	7815.9	4954.83	487.82	709.81	504.69	7856.16	8446.39	6667.48	1582.16	1859.36	1674.57	5417.56	5233.79	4121.35	1.572	6.77179e-20	-1.004	0.00103689
LOC118476706	362.82	351.52	345.18	1018.96	820.05	859.91	389.9	383.55	326.79	380.47	321.91	378.59	80.54	146.06	151.99	-1.335	7.56449e-20	-1.91	5.57814e-08
LOC100272907	27.57	32.11	21.73	31.56	34.86	30.36	28.64	39.44	27.29	79.42	75.8	71.63	95.13	141.87	79.5	1.213	1.04254e-19	1.393	0.000479194
LOC100277749	0.05	0.32	0.16	12	14.14	8.52	0	0	0	39.36	45.58	49.2	2.95	1.01	6.08	1.939	1.06525e-19	7.874	6.20276e-07
novel.6352	0.12	0.04	0.15	0.56	0.85	0.78	0.04	0	0.12	7.66	5.45	7.81	0.17	0.09	0.94	3.232	1.08916e-19	--	--
novel.3249	85.33	117.37	119.79	120.7	114.07	123.35	82.73	70.84	119.54	55.59	47.18	53.64	40.66	32.69	34.66	-1.211	1.11329e-19	-1.706	1.12472e-09
LOC103643462	7.52	9.57	5.25	6.13	6.86	6.9	7.09	7.36	9.12	20.26	17.94	17.11	14.95	22.97	15.43	1.459	1.13215e-19	0.84	0.0278486
LOC100272836	0	0.35	0.48	8.78	3.19	10.7	0.2	0.21	0.24	0.29	0.14	0.04	2.25	2.51	2.8	-5.631	1.17009e-19	3.16	3.49485e-07
LOC100384658	14.47	10.25	14.53	15.02	10.82	14.11	15.94	10.87	15.68	3.89	3.52	3.69	3.61	3.28	4.91	-1.864	1.24568e-19	-2.242	2.35191e-13
LOC103636474	1.85	0.7	0.96	23.17	47.41	43.05	0.97	2.56	1.2	7.3	8.2	7.53	4.89	6.37	5.12	-2.323	1.31901e-19	1.44	0.00614835
LOC100272911	0.99	1.3	0.86	0.97	1.23	1.16	1.09	2.07	1.92	5.06	13.77	10.5	69.33	70.86	63.04	3.104	1.34305e-19	4.967	3.57135e-61
LOC100217278	11.5	13.36	13.8	19.41	18.17	20.31	11.11	9.33	12.72	7.46	7.92	7.96	7.69	2.5	7.96	-1.328	1.52357e-19	-1.293	0.00395101
LOC103626415	4.02	4.05	7.34	9.46	6.35	6.08	3.74	8.33	5.12	1.71	1.98	1.94	2.41	2.88	2.8	-1.974	1.57273e-19	-1.448	0.000235676
LOC100274974	20.58	42.36	16.98	217.72	111.76	169.49	15.2	14.14	33.16	10.98	4.74	9.95	2.6	4.58	3.8	-4.294	1.97414e-19	-2.84	8.68865e-11
LOC103642154	5.17	7.65	13.76	26.88	23.98	17.06	4.74	9.3	8.59	5.16	7.59	5.51	8.9	7.33	7.19	-1.909	2.34303e-19	-0.309	0.469267
LOC100279726	0.09	0.02	0.04	14.76	17.16	15.11	0.07	0.05	0.14	36.03	43.38	39.38	5.7	4.84	8.11	1.32	2.58942e-19	5.836	3.76915e-23
LOC103636309	199.16	157.44	101.69	24.61	19.18	22.32	211.35	143.43	180.47	8.98	8.85	8.1	49.25	38.47	33.83	-1.367	2.69568e-19	-2.517	5.8046e-17
LOC100282143	8.97	14.56	12.46	18.57	15.99	18.5	9.76	10.15	10.41	7.01	6.19	6.58	7.88	4.57	7.09	-1.44	2.86364e-19	-1.03	0.000311892
LOC100217274	9.88	12.72	9	40.43	36.99	51.63	7.01	2.72	5.63	14	9.73	10.95	3.42	1.8	7.62	-1.914	3.58999e-19	-0.707	0.33557
LOC100284281	4.74	3.38	4.21	18.2	15.41	16.19	3.24	3.71	3.08	5.69	5.07	4.02	1.48	2.48	3.08	-1.768	3.86515e-19	-0.887	0.0649933
LOC103653770	3.62	6.19	4.62	11.59	11.03	15.26	2.35	3.57	3.37	1.79	3.28	1.49	0.14	0.36	0.16	-2.55	3.9974e-19	-4.167	1.52861e-16
LOC100275319	3.7	6.61	1.21	23.95	15.24	18.48	2.97	4.3	3.88	2.32	2.63	3.54	2.28	4.5	3.01	-2.779	4.14515e-19	-0.532	0.456018
LOC100382758	34.24	31.48	31.68	31.47	18.26	34.27	39.72	24.52	32.86	5.51	3.02	3.33	5.48	7.81	5.75	-2.843	4.58426e-19	-2.716	3.23275e-13
novel.2652	0.12	0.09	0.05	2.75	3.49	2.28	0.06	0.02	0.05	10.35	12.16	9.36	5.91	1.09	6.16	1.887	4.851e-19	6.22	8.08253e-14
LOC100383920	67.76	44.53	60.82	139.8	148.81	131.27	50.91	39.11	42.79	70.45	65.29	65.91	40.8	34.28	39.51	-1.073	5.1062e-19	-0.601	0.0341997
LOC100281057	4.05	4.65	6.12	13.71	12.87	12.21	3.05	6.62	3.37	4.54	4.53	3.54	3.25	2.97	4.29	-1.638	5.12408e-19	-0.695	0.153528
LOC100273206	23.22	22.13	13.83	76.57	47.43	124.93	24.94	15.24	21.48	14.82	12.31	11.1	6.57	2.02	12.03	-2.726	5.54739e-19	-2.034	0.000348635
LOC100281269	89.83	86.4	85.01	46.75	25.95	44.6	113	67.88	111.17	9.48	5.25	5.43	7.75	7.11	12.86	-2.557	6.08569e-19	-3.8	1.55466e-31
LOC542686	714.69	583.04	679.21	89.63	45.08	72.57	694.97	581.44	769.14	17.1	10.76	10.62	106.21	65.56	83.28	-2.444	6.36848e-19	-3.391	7.84908e-42
LOC103640855	4.77	5.26	6.87	15.58	15.74	16.18	3.71	9.56	4.65	6.54	7.18	6.3	5.27	10.98	5.47	-1.264	7.57029e-19	-0.04	0.963857
LOC103639537	613.8	373.36	387.34	79.38	83.02	91.88	706.69	441.9	449.82	35.13	35.09	32.95	366.98	261.7	333.84	-1.319	8.39424e-19	-1.136	0.00071028
LOC100283824	0.09	0.47	0.14	4.42	8.43	6.54	0.49	0.2	0.3	32.5	27.94	28.41	8.27	14.38	14.09	2.177	1.0118e-18	4.837	7.15743e-18
LOC100304281	19.92	26.95	20.14	20.87	16.88	14.24	17.31	12.82	22.67	5.97	5.02	5.51	5.67	3.19	5.48	-1.669	1.26089e-18	-2.274	2.28887e-12
LOC100279549	34.59	33.18	47.97	121.66	50.86	120.35	46.31	74.53	46.36	17.79	17.65	18.67	15.17	18.66	19.27	-2.455	1.49376e-18	-2.024	1.29013e-10
LOC103637434	0	0	0	2.92	8.66	2.65	0	0	0	50.16	56.6	39.54	3.19	0	2.61	3.343	1.50386e-18	6.217	0.226073
LOC103635104	0.23	0.34	0.14	19.2	11.83	25.66	0.22	0.35	0.36	0.31	0.52	0.1	0.2	0.46	0.9	-5.954	1.53724e-18	--	--
LOC100281910	52.29	38.25	70.25	78.46	40.38	92.85	59.08	53.43	54.53	11.24	14.91	10.57	26.46	15.45	37.17	-2.549	1.65792e-18	-1.498	7.7187e-06
LOC542578	40.42	30.92	50.91	94.55	100.25	96.51	37.45	44.4	38.7	48.59	46.31	42.05	30.39	30.98	26.75	-1.105	1.71453e-18	-0.817	0.00344987
LOC100384686	1.86	2.55	3.04	3.45	3.32	2.7	1	1.65	2.05	10.25	12.06	9.01	10.06	2.84	10.12	1.711	1.72019e-18	1.879	0.000283985
LOC100382294	1.99	3.64	2.18	1.81	3.25	2.14	2.16	3.83	1.75	10.22	12.94	11.3	9.97	11.96	8.26	2.237	1.75455e-18	1.609	0.000458549
LOC100383499	4.01	2.93	5.44	11.74	7.44	8.9	2.56	5.17	3.59	1.99	2.28	2.7	3.23	4.96	3.55	-2.024	1.76945e-18	-0.289	0.604949
LOC100192457	12.55	13.25	10.92	36.29	29.75	45.51	10.76	7.43	14.9	10.52	8.84	11.23	4.57	2.9	6.19	-1.886	1.97106e-18	-1.673	4.53125e-05
LOC103626799	0.29	0.07	0	1.75	3.02	2.81	0.53	0	0.08	14.83	18.44	27.16	2.24	0.68	2.09	2.974	2.09414e-18	2.561	0.0854642
LOC103627895	73.15	75.02	97.91	74.03	56.24	51.61	55.37	62.32	82.35	23.34	18.49	17.79	47.33	40.54	31.48	-1.622	2.12969e-18	-1.098	0.00049459
LOC103644294	23.31	19.2	28.49	91.08	98.27	113.07	20.22	37.4	14.77	38.52	39.29	41.11	16.89	32.64	32.17	-1.365	2.30605e-18	-0.191	0.786078
novel.4285	0.06	0.06	0	1.75	2.55	2.21	0	0	0	8.96	10.26	8.75	0.89	0.16	1.75	2.083	2.74094e-18	6.967	0.000108626
LOC103636527	0.65	0.14	0.86	5.14	2.94	5.94	0.53	0.48	0.88	0	0.21	0.25	0.06	0.46	0.15	-4.956	2.89921e-18	--	--
LOC103637730	1.81	3.01	3.36	5.78	5.88	4.97	1.49	3.77	2.4	1.83	1.72	1.65	3.06	1.24	2.39	-1.693	2.95012e-18	-0.589	0.309123
LOC103635831	0.85	0.46	2.97	9.28	4.81	13.33	0.13	0.59	0.36	0.66	0.23	0.14	13.04	29.22	10.44	-4.763	2.99655e-18	5.314	4.21072e-16
LOC107275242	23.71	28.29	16.42	32.17	37.52	41.65	18.21	9.95	19.87	103.74	93.72	91.83	85.43	43.81	88.2	1.359	3.18292e-18	1.769	3.5023e-06
LOC100279596	4	3.37	2.75	2.38	2.3	2.47	4.62	1.5	4.19	0.76	0.83	0.71	1.85	0.91	1.77	-1.651	3.65965e-18	-1.602	0.00172469
LOC100284359	1.72	2.09	0.47	6.96	5.07	11.79	1.11	1.49	1.33	0.99	0.94	0.77	0.72	0.32	1.64	-3.163	4.74672e-18	-0.971	0.207606
LOC100282549	150.79	127.83	95.22	193.64	169.24	164.61	147.45	74.02	109.53	75.07	59.12	72.94	30.15	10.59	31.88	-1.363	5.15855e-18	-2.627	4.40402e-09
LOC100286245	41.82	34.19	36.86	56.2	60.99	62	38.37	38.01	35.01	121.31	140.43	136.61	76.55	82.02	95.44	1.135	5.96948e-18	0.808	0.00149803
LOC103634647	6.23	8.87	4.53	41.79	30.16	29.39	6.38	5.12	6.26	89.03	120.92	121.92	53.96	17.71	52.65	1.697	6.22967e-18	2.38	3.60427e-08
LOC100384690	9.53	14.86	13.66	30.64	29.71	27.96	8.52	9.29	13.99	7.9	10.94	6.26	5.22	6.46	6.4	-1.832	6.22967e-18	-1.171	0.000674724
LOC100277516	17.31	17.45	11.16	65.26	60.03	63.28	20.9	16.06	18.11	159.61	149.93	206.3	88.1	107.25	95.7	1.436	7.86892e-18	2.033	6.33265e-12
LOC100272933	208.64	222.49	97.13	1045.83	1199.1	970.34	208.32	277.9	182.42	2408.58	2623.12	2225.39	1077.78	1640.64	1348.08	1.159	7.93555e-18	2.247	1.29152e-11
LOC100282178	66.42	77.43	89.48	38.51	35.84	20.06	58	38.31	35.71	7.84	7.28	6.6	61.53	72.2	26.2	-2.131	8.11705e-18	-0.07	0.929741
LOC103639007	12.78	15.09	17.54	28.58	35.72	34.48	10.26	11.74	13.67	14.04	13.75	12.98	8.47	4.85	9.5	-1.294	8.6722e-18	-1.044	0.000545136
LOC100275241	0	0	0	0.39	0.62	0.07	0	0	0	4.72	6.22	7.62	13.99	16.09	12.46	4.092	8.81224e-18	10.717	3.22651e-16
LOC100272598	5.64	8.11	8.69	9.24	8.37	7.64	5.38	6.47	6.65	21.32	21.84	22.18	25.65	19.71	28.14	1.357	9.19718e-18	1.604	2.62948e-11
LOC100272792	10.58	14.23	15.46	35.64	21.34	33.09	14.04	7.42	17.56	9.02	7.01	8.41	11.7	8.2	18.91	-1.898	9.84415e-18	-0.417	0.430267
LOC100275405	97.38	100.76	84.94	7.02	4.54	7.51	163.9	40.48	126.1	27.95	62.37	76.19	855.66	384.36	822.52	3.108	1.38707e-17	2.213	3.03399e-05
LOC103626296	2.04	3.44	4.05	3.9	3.07	3.57	1.34	4.16	2.92	0.77	0.97	0.54	3.61	2.38	2.14	-2.225	1.38707e-17	-0.408	0.503133
pht3	10.64	8.44	9.99	1.48	1.34	1.02	13.66	16.57	14.14	6.63	7.02	5.77	32.3	39.37	22.11	2.324	1.44944e-17	0.738	0.0732285
novel.3138	0.37	0.09	0	1.66	2.43	3.41	0	0	0.88	18.99	18.41	16.78	3.18	1.53	5.28	2.833	1.5145e-17	3.131	0.032425
LOC103639216	3.92	5.1	4.47	12.31	3.73	6.64	7.57	6.3	7.22	0.22	0.37	0.38	0.21	0.09	0.17	-4.556	1.5145e-17	-5.869	1.54403e-24
LOC100275228	396.5	376.82	322.57	182.68	138.59	224.74	467.81	141.28	415.4	50.79	39.45	58.11	155.79	85.4	145.39	-1.898	1.61379e-17	-1.818	0.00016941
LOC542284	31.32	32	28.35	64.19	58.95	70.74	37.26	19.82	34.01	142.86	163.77	180.16	123.28	229.44	184.6	1.31	1.79336e-17	2.204	6.18116e-08
LOC100384478	105.96	107.84	109.91	146.12	149.57	157.76	104.52	144.85	125.75	48.83	70.79	56.42	173.59	303.77	177.51	-1.384	1.93714e-17	0.475	0.299904
LOC100283899	6.23	5.66	5.92	18.49	13.25	22.11	5.21	13.38	4.68	4.47	4.79	4.87	4.47	6.75	4.42	-1.95	2.23252e-17	-0.918	0.123887
LOC100501591	6.98	10.53	7.31	12.77	13.75	14.3	7.23	8.47	8.68	4.93	3.49	3.21	1.79	1.55	1.98	-1.828	2.36475e-17	-2.576	1.46974e-21
LOC100272711	12.09	19.01	10.46	12.59	8.38	20.26	12.82	29.95	13.34	1.91	2.22	2.32	5.51	11.69	8.61	-2.699	2.81955e-17	-1.461	0.00470732
LOC100217141	14.82	15.16	20.13	19.1	24.27	21.41	17.11	10.4	17.87	7.84	7.34	7.06	3.63	1.94	4.17	-1.559	2.96812e-17	-2.627	5.79907e-12
LOC100283536	63.77	69.44	58.19	86.85	59.42	107.2	70.55	67.99	73.88	25.84	21.3	21.84	24.01	32.23	25.21	-1.897	3.64074e-17	-1.738	2.4355e-09
LOC606456	9.67	13.24	9.44	53.48	60.73	48.33	10.37	7.26	11.19	126.14	137.3	114.45	38.37	11.09	41.96	1.202	3.88778e-17	1.231	0.0139239
LOC103652724	67.22	65.18	115.33	76.04	65.22	79.2	72.5	55.7	67.16	226.88	170.59	186.61	233.83	461.16	419.8	1.389	4.41729e-17	2.152	3.81445e-09
LOC103638672	2.58	2.12	1.62	0.45	1.51	1.6	5.38	1.7	3.31	10.87	15.1	24.61	316.64	143.61	332.03	3.802	4.59438e-17	5.816	1.60045e-38
LOC100383635	647.59	508.3	520	164.66	121.25	201.48	766.84	430.96	620.42	44.6	53.84	51.82	313.11	250.81	265.49	-1.718	4.65657e-17	-1.52	2.55077e-06
LOC100278506	221.43	214.88	191.84	126.09	60.48	124.23	236.98	263.6	218.94	25.48	21.25	19.11	83.86	79.61	81.51	-2.257	5.01931e-17	-1.931	7.30194e-17
LOC103636093	16.74	18.92	14.92	101.89	90.18	108.13	20.18	9.81	18.21	42.12	39.87	44.16	27.55	14.78	31.8	-1.268	5.05378e-17	0.203	0.733468
LOC542602	2.49	2.05	2.5	2.64	1.29	3.36	3.18	3.42	2.47	34.62	79.46	69.5	548.45	377.7	513.47	4.632	5.05557e-17	6.915	7.2417e-153
LOC541814	1.38	1.36	0.79	12.32	7.54	13.3	2.82	2.24	1.96	1.43	1.9	1.7	1.26	1.04	3.51	-2.739	5.81124e-17	-0.705	0.359889
LOC542510	7.63	11.93	8.06	15	13.69	15.33	7.96	7.5	9.35	31.96	38.45	35.58	35.07	10.46	38.83	1.25	6.09621e-17	1.335	0.00470672
LOC541648	11.88	14.9	16.14	33.82	36.68	32.59	9.64	10.3	11.94	67.4	68.71	72.58	50.05	39.62	60.31	1.001	6.16603e-17	1.845	8.87411e-18
LOC103643114	0	0	0	7.31	11.98	8.29	0.2	0.16	0	29.63	38.66	36.89	0.79	1.24	3.13	1.913	6.51524e-17	3.417	0.00462162
LOC100284474	51.74	45.63	45.36	111.06	132.76	96.77	38.63	58.99	42.92	47.23	46.42	48.08	36.46	27.96	32.71	-1.279	6.83922e-17	-0.913	0.001727
LOC100285655	11.7	10.67	5.47	6.28	11.09	9.56	11.12	10.15	11	35.04	33	31.84	53.97	45.31	51	1.872	6.8911e-17	1.838	2.73575e-15
LOC100282665	169.6	138	307.85	75.5	67.51	65.56	175.06	194.89	159.01	140.13	150.69	162.19	205.74	173.47	243.45	1.104	6.94026e-17	-0.158	0.61975
LOC100284565	8.19	5.14	12.22	79	75.21	96.04	14.31	11.71	8.6	255.24	197.87	223.61	217.16	284.62	348.25	1.418	7.34364e-17	4.224	1.67678e-38
LOC542576	0.3	0.44	1.12	0.36	0.19	1.5	0.98	1.01	0.42	83.19	156.17	181.99	945.15	1405.68	758.71	7.65	8.56958e-17	9.99	2.6721e-110
LOC103647117	34.49	32.44	38.59	45.51	43.61	37.42	28.2	29.24	32.27	20.03	18.35	17.85	19.9	14.65	15.79	-1.185	9.70101e-17	-1.211	6.70162e-07
LOC100384836	11.02	9.83	10.88	11.84	18.71	16.36	10.52	21.86	12.96	2.7	3.62	1.52	0.76	0.12	1.01	-2.6	1.06264e-16	-4.996	8.04472e-20
LOC100282782	54.81	47.63	54.63	82.35	76.09	73	53.74	44.21	48.58	36.66	34.38	37.93	38.33	29.51	34.03	-1.102	1.088e-16	-0.911	0.000550784
LOC100192940	3.92	4.63	6.06	12.23	14.34	17.24	3.95	6.79	4.19	3.5	4.3	2.84	3.37	3.35	3.31	-2.061	1.1409e-16	-0.943	0.0304173
LOC100192017	24.69	36.75	25.29	34.24	38.88	34.23	34.26	21.24	23.55	15.69	13.53	14.51	4.6	5.54	5.16	-1.312	1.18949e-16	-2.753	2.21529e-15
LOC100282976	0	0.08	0	2.6	3.18	6.01	0	0	0	18.15	34.29	30.11	9.57	2.45	8.59	2.781	1.29981e-16	9.346	4.8472e-11
LOC100193121	59.01	62.11	50.17	41.67	29.66	39.6	77.02	49.57	72.33	13.63	11.14	12.02	14.87	7.1	19.01	-1.608	1.54314e-16	-2.704	2.79819e-13
LOC100285497	0.45	0.51	0.42	0.31	0.41	0.36	0.78	0.59	0.75	3.22	2.99	2.2	2.63	1.35	2.19	2.933	1.58731e-16	1.141	0.0199304
LOC100191862	26.19	22.84	36.09	50.25	16.54	39.5	24.03	23.94	25.79	5.69	5.59	5.58	6.05	5.6	6.87	-2.673	1.61164e-16	-2.375	3.01123e-27
LOC100273647	7.48	7.89	8.68	12.58	14.7	11.87	5.88	11.23	5.72	31.93	54.05	42.74	25.52	57.92	33.36	1.7	1.61164e-16	2.027	2.86019e-05
LOC100280480	4.1	7.32	1.58	16.24	4.42	14.66	5.25	6.42	5	1.04	0.71	0.6	4.07	4.79	4.78	-3.928	1.61164e-16	-0.663	0.101476
LOC100282113	5.09	9.01	5.22	6.82	8.72	11.74	4.1	1.92	5.56	32.22	36.28	45.12	74.35	44.97	87.25	2.038	1.65149e-16	3.756	2.94663e-20
LOC542715	1.83	2.06	1.61	285.97	337.97	320.88	2.71	1.79	3.47	624.36	717.89	693.78	50.1	32.79	86.77	1.09	1.68687e-16	3.997	8.61212e-25
LOC100276912	24.16	20.7	25.71	26.06	33.42	31.57	23.63	43.68	27.83	12.3	10.2	10.73	20.82	43.51	25.13	-1.471	1.709e-16	-0.414	0.465516
novel.5509	0	0	0	0.41	0.92	0.79	0	0.06	0	3.4	6.38	4.8	0.14	0	0.25	2.76	1.78689e-16	--	--
LOC103639086	3.55	2.55	1.48	12.85	27.55	32.44	4.55	1.12	1.14	4.17	3.76	3.76	0.63	0.36	0.47	-2.663	2.49078e-16	-2.655	0.00177313
LOC100194275	18.19	21.55	18.68	43.64	39.1	47.22	20.06	9.93	22.68	18.23	12.06	13.2	9.95	3.05	10.64	-1.595	2.84406e-16	-1.585	0.00224117
LOC103632243	12.46	21.45	10.96	19.17	25.72	23.35	13.72	7.91	8.89	69.77	67.15	56.76	23.38	16.72	34.36	1.487	2.96944e-16	0.863	0.05188
LOC100194385	33.18	35.18	36.66	50.6	54.65	50.62	35.52	19.31	33.49	110.05	101.9	118.53	123.16	64.21	137.07	1.068	2.96944e-16	1.46	0.000133565
LOC100283766	0.99	1.2	0.46	0.84	0.28	0.65	0.24	0.56	0.37	5.76	8.68	10.34	93.75	205.07	84.87	3.801	3.23691e-16	8.055	2.2648e-44
LOC103628711	8.39	11.74	17.2	16.73	22.26	16.57	11.11	18.25	13.29	51.97	61.81	51.1	51.18	118.86	63.75	1.552	4.08439e-16	2.135	4.29717e-06
LOC541978	15.3	12.4	14.08	14.7	14.56	16.99	12.2	5.64	10.46	50.73	35.63	46.88	40.12	12.54	45.5	1.51	4.38839e-16	1.352	0.0107789
LOC100191764	6.37	6.65	8.21	6.56	6.83	5.96	5.87	8.35	6.78	16.68	17	16.48	11.46	15.97	10.76	1.359	4.48971e-16	0.519	0.23512
LOC103634152	0.3	0.67	0.2	3.95	3.36	3.42	0.24	0.16	0.21	10.41	11.76	10.32	8.97	6.59	11.14	1.583	4.65183e-16	5.051	1.35067e-28
LOC100191282	28.18	28.58	23.64	22.57	22.27	25.85	31.9	20.72	30.37	58.17	55.1	70.25	73.97	97.29	87.81	1.359	5.70764e-16	1.276	0.000140772
LOC100281451	91.74	88.94	117.46	90.76	80.27	93.88	78.7	71.77	93.22	43.63	37.53	38.6	109.26	78.51	89.86	-1.162	5.84435e-16	-0.191	0.551584
LOC100382495	0	0	0	0.34	0.16	0.17	0	0	0	4.67	5.41	9.57	3.52	3.94	5	4.888	5.85897e-16	8.239	6.92223e-09
novel.4360	0.49	0.6	0.59	1.7	2.43	1.93	0.44	0.42	0.5	5.28	5.81	6.95	4.79	1.16	3.46	1.558	5.88089e-16	2.376	7.58575e-07
LOC541919	1.68	2.48	2.06	53.71	19.14	42.62	1.78	2.4	2.64	5.27	7.41	7.25	4.49	5.94	7.48	-2.552	6.18111e-16	1.026	0.00701976
LOC103647801	2.41	3.36	5.44	11.57	11.16	10.08	5.8	3.43	3.18	0.79	2.44	1.54	2.82	2.08	2.23	-2.798	6.30119e-16	-1.201	0.0214109
gpm925	2.01	1.16	0.99	23.16	16.77	43	0.88	0.66	0.88	4.49	1.73	2.26	2.02	2.81	3.16	-3.311	7.4983e-16	1.35	0.048548
LOC100282978	3.33	1.86	2.65	4.13	5.9	4.47	1.42	3.41	1.22	15.61	16.56	18.91	11.09	6.38	9.93	1.799	8.49402e-16	1.781	0.000768826
LOC100280136	19.05	21.62	23.84	21.44	24	27.06	19.68	13.58	20.08	10.44	9.57	9.73	7.43	3.74	9.98	-1.304	8.67388e-16	-1.756	3.64054e-06
LOC100191493	5.36	6.14	5.59	10.05	10.99	12.56	6.76	8.49	7.04	4	3.12	2.64	3.36	3.27	2.74	-1.802	8.68108e-16	-1.618	2.91663e-07
LOC103647761	2.42	3	1.53	21.7	16.28	24.2	3.69	1.8	2.22	5.47	3.19	3.8	0.68	0.44	2.05	-2.338	9.15812e-16	-1.724	0.0435772
LOC100192589	3.65	3.28	4.79	16.57	23.53	17.68	6	3.3	3.83	4.71	2.26	3.36	0.56	0.45	0.72	-2.501	9.76826e-16	-3.324	1.04071e-07
LOC100282281	36.32	37.82	25.19	105.47	76.48	115.52	33.64	13.46	39.35	36.84	28.02	26.35	17.02	17.89	18.14	-1.723	9.81012e-16	-1.075	0.0256976
LOC103653191	12.43	9.08	8.62	1.33	1.36	2.91	16.74	6.37	13.84	16.12	11.34	11.94	18.32	7.64	24.1	2.793	1.00558e-15	0	0.999967
lox5	23.6	31.31	16.14	91.87	39.71	93.45	19.63	36.37	25.31	16.51	16.12	15.98	41.86	42.19	67.14	-2.23	1.00558e-15	0.508	0.188335
LOC100285261	0.58	0.96	1.07	1.07	1.11	0.64	0.32	0.44	0.96	3.5	4.27	3.52	2.51	0.9	2.48	1.99	1.01538e-15	1.389	0.0203504
LOC100281253	2.45	3.53	1.59	8.57	8.72	12.01	2.19	2.47	2.24	1.58	2.33	0.88	1.07	1.8	0.91	-2.633	1.16551e-15	-1.21	0.0277581
LOC100217148	5.61	4.9	8.46	6.82	8.02	7.05	3.04	1.98	4.52	17.19	20.38	17.86	17.33	5.8	15.97	1.323	1.16551e-15	1.624	0.00101206
LOC100192586	47.73	49.77	40.86	72.09	57.82	93.36	38.94	57.22	48.98	21.33	21.03	26.98	36.17	52.13	40.8	-1.707	1.2472e-15	-0.516	0.171535
LOC100285304	4.23	3.6	2.16	12.34	7.19	15.02	4.46	2.2	4.14	1.3	1.2	1.91	1.71	2.04	3.04	-2.989	1.48956e-15	-1.06	0.0716537
LOC100272821	49.26	41.46	71.99	15.11	5.05	10.03	63.35	73.44	76.37	1.6	1.1	0.97	8.81	7.79	9.9	-3.056	1.53028e-15	-3.387	4.99998e-66
LOC103626304	68.64	66.94	95.12	35.26	29.28	29.29	53.02	53.7	66.68	14.73	12.74	13.72	47.84	36.45	36.62	-1.202	1.5631e-15	-0.891	0.000621684
LOC100281860	6.65	6.49	2.79	7.25	2.93	5.41	5.8	9.37	5.15	0.4	0.27	0.28	1.19	1.32	1.1	-4.046	1.56625e-15	-2.866	7.35079e-11
LOC100273671	16.12	19.55	23.63	28.9	30.27	25.42	13.97	11.79	16.41	11.48	11.48	12.15	11.41	8.41	8.32	-1.284	1.81625e-15	-0.958	0.00358777
LOC100284303	1.31	2.8	1.8	1.51	1.83	1.75	1.37	1.34	1.2	7.24	9.01	6.91	6.82	10.77	7.23	2.169	1.97003e-15	2.319	1.83255e-07
LOC100274547	378.57	373.21	310.58	1427.52	1097.97	1144.98	413.64	242.56	433.69	551.27	583.56	575.11	902.18	556.32	835.99	-1.117	2.10056e-15	0.676	0.0642316
LOC100272352	71.97	70.23	73.82	72.99	63.64	90.36	75.42	83.58	74.16	30.67	25.4	27.99	37.41	52.2	39.91	-1.452	2.434e-15	-1.202	0.000135902
LOC100283693	1.21	0.8	0.67	2.1	2.94	2.18	0.44	0.52	0.72	9.95	9.68	8.58	4.71	3.35	5.82	1.949	2.7175e-15	2.654	1.25033e-08
LOC100191712	38.07	40.03	52.58	22.8	18.51	17.22	33.49	33.69	49.6	7.08	8.04	7.73	14.08	8.84	12.04	-1.372	2.729e-15	-2.121	5.57444e-15
LOC100278075	7.88	9.91	7.14	6.53	10.63	9.36	11.01	7.36	7.55	28.76	33.55	30.63	56.49	101.65	104.48	1.789	2.78955e-15	2.963	1.52723e-14
novel.7350	0.31	0.45	0.49	4.95	5.03	4.15	0.11	0.13	0.3	11.38	13.4	13.61	9.88	1.08	8.88	1.426	2.99916e-15	4.763	7.17282e-10
LOC100284885	13.64	10.68	10.88	21.17	19.98	19.64	9.71	10.04	11.09	41.17	50.6	45.44	29.82	22.99	35.34	1.158	3.35418e-15	1.124	5.20308e-06
LOC100274385	1.13	2.36	2.4	3.04	3.14	2.7	1.05	2.71	1.35	8.31	10.22	9.55	6.29	12.99	5.64	1.644	3.35418e-15	1.977	0.000816141
LOC100281048	452.51	288.72	452.24	142.95	82.67	136.47	429.13	374.51	428.06	40.11	37.97	33.93	86.08	66.96	92.18	-1.71	3.35418e-15	-2.72	1.20566e-39
LOC100272440	5.55	5.2	5.08	16.89	17.23	14.12	5.05	4.93	5.86	34.52	37.41	39.36	23.3	13.8	21.65	1.191	3.5551e-15	1.496	1.95343e-07
LOC100502113	9.68	8.62	7.96	36.55	80.3	45.46	13.58	11.26	10.55	12.82	8.56	9.54	1.36	3.91	2.59	-2.407	3.69046e-15	-2.527	1.65585e-06
LOC100191293	2.85	4.07	2.99	10.6	10.04	8.64	4.3	5.32	4.46	22.84	30.79	33.61	19.2	21.77	24	1.559	4.01323e-15	1.832	8.86584e-11
LOC100275101	0.87	1.78	0.05	10.48	6.52	13.95	2.09	0.83	0.92	0.86	0.82	1.57	0.45	0.36	1.29	-3.268	4.15937e-15	-1.308	0.201413
LOC100191500	1.36	4.19	1.39	2.03	1.8	1.72	1.36	3.55	1.45	7.07	7.02	6.04	2.24	3.23	2.68	1.843	4.77551e-15	0.002	0.998285
LOC103631225	6.13	7.36	4.57	14.25	11.66	27.17	5	4.87	6.76	2.33	2.69	3.33	1.75	0.18	2.48	-2.693	5.29635e-15	-2.355	0.00124299
LOC100280934	130.86	127.89	135.29	55.48	49.25	65.14	167.82	111.3	163.69	24.24	18.94	17.2	49.04	35.76	48.95	-1.51	5.40027e-15	-2.121	6.61325e-15
LOC542136	7.86	9.83	8.99	37.63	41.15	65.32	9.85	11.73	9.21	14.68	12.13	12.01	13.87	23.68	15.02	-1.914	5.62622e-15	0.429	0.385137
LOC100282075	68.65	64.19	73.99	79.55	105.17	84.33	67.32	75.35	61.52	190.77	220.75	235.34	231.13	336.35	269.44	1.249	5.8686e-15	1.678	6.20035e-08
LOC100285647	3.48	3.65	4.89	38.11	32.34	70.47	3.45	4.03	4.69	10.71	8.67	8.87	0.97	5.48	3.93	-2.342	5.93161e-15	-0.557	0.529458
LOCLOC100191774	283.11	257.69	213.25	292.07	217.02	256.79	249	84.89	276	118.88	93.6	95.74	173.86	41.55	137.65	-1.328	6.33355e-15	-1.219	0.0494584
LOC100282721	840.3	841.97	897.14	54.21	38.34	51.05	965.49	725.79	1021.03	18.08	13.69	17.54	491.12	429.92	332.84	-1.558	6.57938e-15	-1.476	2.12364e-06
LOC100280717	5.51	6.28	6.6	12.89	9.7	13.74	4.57	5.07	6.74	4.17	3.36	3.7	2.14	1.22	2.64	-1.711	6.57938e-15	-1.843	4.31785e-07
LOC100501175	0.48	0.49	0.73	3.48	4.58	3.59	0.2	0.37	0.47	8.96	10.29	9.4	2.64	1.57	2.57	1.282	7.07774e-15	2.323	6.83868e-09
LOC541682	13.32	13.39	13.57	45.87	37.76	47.81	11.19	13.93	13.57	19.88	16.92	18.44	8.14	11.67	11.67	-1.267	7.791e-15	-0.659	0.0523018
LOC103651484	1.55	1.72	1.63	3.51	3.85	3.31	1.11	3.26	1.61	9.22	14.2	10.71	10.12	26.3	10.2	1.658	8.14984e-15	2.665	5.88113e-06
LOC100194360	247.1	249.98	295.36	221.03	147.86	283.45	302.52	549.53	314.19	57.7	72.3	60.76	129.26	289.94	146.08	-1.796	8.35363e-15	-1.365	0.00575747
LOC542740	0.38	0.82	0.11	15.82	10.75	26.78	0.04	0.2	0.72	3.26	1.3	1.49	0.42	0.27	0.59	-3.163	8.7631e-15	--	--
LOC542533	65.35	58.15	51.09	98.26	84.33	116.07	66.42	56.52	56.09	38.91	35.61	41.91	27.61	21.43	30.79	-1.377	9.18141e-15	-1.563	8.22904e-10
LOC100856925	7.17	10.64	8.52	14.6	11.81	11.44	9.08	11.65	10.34	3.9	4.61	4.17	3.83	4.42	4.27	-1.593	9.93155e-15	-1.678	2.24295e-08
LOC103646136	0.14	0.05	0.08	0.96	1.15	1.28	0.3	0.37	0.29	4.48	4.27	4.24	0.75	0.82	1.54	1.92	1.02513e-14	1.302	0.0449549
LOC100383283	9.87	9.97	13.43	10.47	11.25	9.57	9.62	10.93	11.19	20.78	24.8	21.32	23.69	23.65	25.92	1.08	1.03399e-14	0.835	0.000167629
LOC100282324	100.67	85.93	110.46	56.53	28.68	64.11	122.36	170.86	123.06	12.81	11.69	9.21	54.38	120.63	69.66	-2.167	1.08086e-14	-1.095	0.0163371
LOC100273879	11.74	12.95	13.51	35.48	38.11	41.13	11.91	17.14	11.43	18.65	16.63	16.15	6.46	10.75	6.13	-1.175	1.10311e-14	-1.132	0.0103987
LOC103635544	5.02	7.56	5.14	17.97	19.21	24.52	4.3	5.07	5.58	7.29	7.78	5.93	8	6.87	8.08	-1.575	1.33274e-14	0.242	0.478255
LOC100191406	3.32	3.8	4.44	24.86	30.77	31.82	4.96	4.43	4.13	64.77	69.13	68.64	25.81	24.68	39.56	1.193	1.34377e-14	2.336	8.86736e-16
LOC100304432	0.75	1.07	0.71	7.48	4.48	9.45	0.81	1.97	1.34	0.87	0.48	1.21	3.53	4.19	3.74	-3.086	1.4611e-14	1.121	0.0308181
LOC100281145	8	11.66	9.36	68.86	64.3	58.87	8.34	5.84	12.14	20.04	19.29	29.27	6.15	6.21	4.68	-1.5	1.54908e-14	-0.979	0.0286699
LOC100281427	9.07	8.69	10.24	14.24	9.56	14.36	7.57	9.26	10.62	4.31	3.57	3.11	6.24	5.18	6.24	-1.813	1.61436e-14	-1.011	0.000116732
LOC100285088	65.92	57.7	77.87	96.48	37.55	79.87	51.54	139.01	55.3	18.05	14.15	13.11	13.47	27.47	17.83	-2.255	1.69446e-14	-2.397	1.96472e-06
LOC100273546	0.08	0.02	0.1	1.76	1.98	1.76	0.09	0.27	0.09	5.52	6.53	6.25	1.7	4.15	2.1	1.718	1.88896e-14	3.86	1.79873e-07
LOC100286125	13.19	19.96	16.25	24.07	22.82	28.11	16.38	11.49	20.75	11.15	10.41	11.21	8.97	6.88	9.29	-1.212	1.96616e-14	-1.335	1.76443e-05
LOC100281486	21.39	19.77	23.86	41.47	41.22	59.48	24.05	21.95	21.34	18.31	14.25	15.58	9.5	13	14.11	-1.582	2.03803e-14	-1.255	4.32943e-05
LOC103649729	3.52	3.45	4.28	21.23	17.44	27.51	2.85	2.68	3.25	7.02	6.56	7.87	4.34	3.8	5.93	-1.645	2.0471e-14	0.291	0.464941
LOC100383316	1.78	1.56	2.49	4.94	5.65	5.08	1.28	1.2	1.73	1.94	2.1	1.76	1.03	1.28	1.23	-1.452	2.12224e-14	-0.615	0.155797
LOC103632819	1.49	1.81	1.98	14.02	7.57	17.54	2.07	1.21	2.06	2.54	2.59	2.59	0.29	0.69	0.83	-2.362	2.21631e-14	-1.934	0.00206568
LOC100278305	0.04	0.14	0.2	1.44	1.79	1.4	0.02	0.2	0.06	5.37	8.34	5.77	7.46	1.26	6.36	2.054	2.26132e-14	5.321	1.0263e-10
LOC100216606	81.26	70.74	87.79	50.45	41.09	43.75	66.91	72.45	71.28	17.93	20.36	21.54	34.94	42.11	36.54	-1.193	2.50717e-14	-1.252	2.73849e-06
LOC100283452	4.16	5.21	6.48	15.57	12.21	17.24	4.34	9.83	6	4.84	4.95	5.31	1.91	2.52	3.02	-1.594	2.52198e-14	-1.804	4.17398e-05
LOC103649967	3.05	3.91	4.01	14.99	15.87	15.45	3.01	7.52	4.05	5.97	7.26	6.76	5.08	8.29	6.13	-1.229	2.54971e-14	0.078	0.917203
LOC100381648	7.75	9.48	14.52	13.9	8.85	14.68	9.01	27.79	11.17	3.22	3.95	3.61	3.67	9.55	4.16	-1.816	2.97894e-14	-1.771	0.00407674
LOC100275651	39.84	41.16	27.57	89.59	55.62	84.06	32.11	33.29	29.19	27.58	21.32	22.01	33.82	15.29	45.4	-1.709	2.9886e-14	-0.43	0.373433
LOC118472064	7.64	10.18	13.95	29.92	57.73	36.36	6.57	4.14	9.43	126.18	158.62	151.7	122.13	9.77	79.97	1.799	2.9886e-14	2.959	2.99869e-05
LOC542052	74.78	73.39	93.54	239.86	252.24	292.45	77.73	117.7	92.33	133.06	119.41	115.46	52.09	83.33	56.68	-1.11	3.16492e-14	-0.922	0.0160902
LOC103642079	0.23	0.16	0.34	0.35	0.26	0.35	0.15	0.3	0.26	1.21	1.5	1.42	1.28	1.45	1.21	2.075	3.29623e-14	2.143	5.58513e-07
LOC100381931	34.04	38.07	39.39	183.13	161.68	239.96	34.76	42.28	42.75	76.51	71.4	79.89	37.11	54.07	46.22	-1.38	3.29623e-14	-0.154	0.715898
LOC100280901	720.3	494.95	575.66	396.84	555.24	544.84	825.09	871.83	672.01	1185.98	1196.02	1334.76	1430.59	2134.25	1582.95	1.294	3.5766e-14	0.764	0.0372051
LOC103630405	3.2	2.74	3.71	6.83	3.64	4.32	3.62	3.46	3.93	0.86	0.8	0.68	0.71	0.52	1.14	-2.68	3.69422e-14	-2.608	2.61353e-10
LOC100284980	94.13	91.67	50.68	34.53	29.51	25.48	89.58	57.84	85.37	9.02	3.79	4.52	24.42	9.45	15.54	-2.381	3.83238e-14	-2.644	5.89946e-12
LOC100280979	2.98	4.45	4.44	16.29	16.29	13.39	4.78	6.49	6.98	37.31	41.66	43.85	16.08	17.14	22.69	1.403	3.99184e-14	1.241	0.000468064
LOC100274595	0.31	0.28	0.37	1.73	2.46	2.31	0.16	0.61	0.3	0.2	0.14	0.07	0.05	0.28	0.21	-4.016	4.03204e-14	--	--
LOC100193803	3.18	3.49	4.07	4.56	5.67	5.24	2.16	4.08	2.95	11.89	14.33	15.43	17.68	28.84	17.77	1.412	4.11907e-14	2.477	9.97184e-10
LOC100275557	11.12	16	14.18	33.74	15.7	28.77	7.65	19.44	13.22	5.34	7.26	6.14	12.14	10.98	11.09	-2.079	4.22006e-14	-0.597	0.186237
LOC100282761	5.41	3.19	5.71	12.66	8.76	10.13	5.01	5	5.78	3	3.29	2.94	2.05	1.73	2.18	-1.788	4.7691e-14	-1.787	5.21623e-08
LOC100283212	624.82	800.67	326.69	82.7	142.39	86.04	644.6	564.85	590.01	19.94	33.1	30.2	442.72	329.42	368.22	-1.918	4.84827e-14	-1.044	2.3189e-05
LOC100194284	88.17	91.94	98.79	106.93	146.62	110.17	87.46	28.3	88.91	309.58	264.87	297.81	122.25	35.92	179.18	1.247	5.02057e-14	0.272	0.742722
novel.1758	2.36	3.27	1.79	6.28	6.15	6.44	3.18	0.7	3.09	19.41	15.35	18.99	7.41	1.66	8.99	1.495	5.02057e-14	0.922	0.297356
LOC100273051	0.09	2.32	0.14	6.04	3.02	8.98	0.09	0.06	0.51	0.73	0.21	0.31	0.16	0.66	0.34	-3.878	5.02057e-14	--	--
LOC100285149	0	0.15	0	5.14	2.01	2.78	0.03	0	0.05	0	0.17	0.03	0.06	0	0.02	-5.671	5.95557e-14	--	--
LOC542604	68.64	63.77	65.45	87.2	68.88	76.2	57.65	37.33	66.49	38.65	36.58	36.22	42.5	24.81	41.6	-1.075	5.96843e-14	-0.967	0.0052699
LOC100276241	8.44	11.87	10.15	35.08	12.64	27.14	12.4	10.07	12.55	5.07	3.9	2.52	7.4	4.23	7.72	-2.719	6.48077e-14	-1.259	0.000155036
LOC100381783	200.54	158.98	200.21	57.11	52.49	51.27	194.72	163.58	194.34	27.42	24.75	27.27	110.07	64.44	93.83	-1.033	6.48077e-14	-1.44	5.80902e-08
LOC103635762	7.02	8.31	5.72	1.39	1.5	1.47	8.01	6.15	10.34	4.94	13.05	8.23	124.67	121.89	117.55	2.57	6.77535e-14	3.53	1.48101e-38
LOC103632695	10.62	12.87	14.01	20.54	18.5	23.78	7.92	10.81	13.14	9.29	9.31	9.01	5.09	4.38	6.08	-1.204	6.96996e-14	-1.409	2.84904e-07
LOC542723	0.62	0.72	0.41	0	0.4	0.1	0.76	0.39	0.38	13.47	24.33	21.87	102.81	128.92	99.46	6.851	7.27231e-14	7.393	6.30698e-67
LOC542479	11.03	9.86	14.43	25.19	19.6	29.57	11.18	14.8	11.9	7.92	10.21	8.15	7.77	12.68	9.13	-1.52	7.29282e-14	-0.703	0.0775973
LOC100281081	29.67	27.92	24.88	8.8	13.21	10.56	27.37	27.61	29.55	31.09	31.38	26.07	42.09	42.71	43.22	1.425	7.95589e-14	0.228	0.427975
LOC541886	235.35	243.6	222.94	47.99	49.81	59.63	313	236.64	321.44	107.86	130.04	124.9	329.97	373.76	389.78	1.185	8.96498e-14	-0.044	0.918523
LOC100274922	96.53	104.91	80.18	66.76	51.45	84.74	102.73	55.32	109.68	23.24	21.43	23.5	39.48	24.24	38.58	-1.593	8.97409e-14	-1.787	5.45286e-07
LOC100278435	46.36	46.21	34.74	54.06	30.95	55.33	48.47	37.73	53.21	14.62	13.2	12.44	20.49	10.37	21.26	-1.82	9.21668e-14	-1.827	1.76144e-08
LOC100281289	18.93	32.86	15.58	4.44	5.59	3.22	21.09	19.58	19.83	14.21	16.19	15.24	29.41	24.12	26.05	1.769	9.75665e-14	0.014	0.975367
LOC100281085	11.45	22.12	3.16	16.08	20.91	21.34	16.18	5.29	2.53	51.7	47.06	57.48	27.68	18.87	39.66	1.403	1.00087e-13	1.38	0.0578104
LOC100279070	0.86	0.9	1.07	27.11	38.05	28.5	1.99	1.91	1.01	11.74	7.71	6.24	0.45	0.47	0.97	-1.881	1.00087e-13	-1.789	0.00512009
LOC109944803	4.88	10.88	8.41	19.52	21.63	13.45	3.65	2.36	7.29	47.52	50	49.38	65.41	5.84	52.74	1.415	1.04199e-13	2.79	0.000124715
LOC100217290	50.28	45.94	57.05	10.38	11.15	7.74	45.62	36.55	51.08	23.93	29.96	28.77	147.41	161.28	142.41	1.483	1.04856e-13	1.397	5.46722e-07
LOC100276026	83.36	73.66	76.59	110.32	90.27	93.54	74.39	45.33	64.45	45.22	50.02	47.94	57.02	33.64	52.82	-1.054	1.06944e-13	-0.766	0.0316962
LOC100274829	29.65	14.6	25.78	26.74	24.7	44.39	33.78	22.15	24.74	6.86	8.53	7.37	8.18	4.74	24.59	-2.097	1.18448e-13	-1.564	0.00881041
LOC100281772	1.52	2.17	2.16	8.13	4.61	10.02	0.97	1.15	1.96	1.76	1.12	0.98	0.19	0.41	0.27	-2.581	1.18682e-13	-2.571	3.84167e-05
LOC100193085	15.19	16.97	10.27	40.52	22.68	57.26	19.99	15.35	15.79	9.43	6.65	8.39	6.77	5.19	7.86	-2.321	1.21986e-13	-1.768	8.42554e-09
LOC100383263	8.35	7.59	6.72	15.56	14.5	22.58	6.14	5.14	7.2	4.25	4.63	5.64	1.97	0.77	3.28	-1.879	1.27945e-13	-2.04	8.16457e-05
LOC100284221	22.95	23.47	10.72	25.6	23.44	27.89	30.11	6.07	24.98	57.45	59.49	62.05	55.96	12.63	64.96	1.201	1.27945e-13	0.67	0.430108
LOC100275463	13.77	10.36	10.8	63.81	44.41	83.01	14.03	5.75	8.95	21.02	14.61	14.71	1.14	0.79	2.3	-1.945	1.28828e-13	-3.189	9.21143e-09
LOC100273297	241.76	222.14	201.54	627.09	321.24	811.51	240.63	197	228.92	142.58	100.79	150.16	113.02	119.53	149.68	-2.181	1.39209e-13	-1.187	2.40973e-06
LOC100282766	33.7	31.25	32.6	31.63	21.52	23.13	30.45	18.69	34.66	9.73	9.13	8.45	19.47	11.32	27.38	-1.496	1.40282e-13	-0.941	0.0246655
LOC109940610	0.06	0.21	0.15	6.74	11.33	9.78	0.06	0	0.1	29.28	30.62	26.28	5.68	4.94	6.65	1.611	1.42445e-13	6.347	2.23864e-15
LOC103652818	47.05	55.28	58.84	6.12	6.96	5.05	46.68	63.14	66.56	15.62	14.3	13.66	56.91	53.23	45.81	1.251	1.42544e-13	-0.534	0.0785119
LOC103630118	0.84	0.36	0.79	56.97	65.59	44.25	0.71	0.26	0.88	218.72	143.3	146.48	6.37	1.12	13.16	1.596	1.45659e-13	3.016	0.000404673
LOC103653165	493.3	336.34	647.59	262.87	229.34	306.33	594.36	479.41	382.36	731.11	579.99	626.33	1148.36	1962.49	1303.96	1.261	1.46068e-13	1.244	0.00225334
LOC100281024	8.65	12.56	2.65	77.85	29.21	100.64	10.03	7.54	7.96	3.82	2.18	2.94	0.98	1.81	2.19	-4.559	1.55455e-13	-2.738	9.08437e-08
LOC100282500	32.8	60.01	46.34	67.74	58.99	52.18	72.32	20.43	47.93	28.31	23.18	27.41	37.61	19.53	34.54	-1.195	1.56406e-13	-1.043	0.0550102
LOC103641821	0.82	1.36	1.36	19.11	16.12	21.02	1.61	1.66	1.23	7.52	7.89	7.04	1.02	1.75	1.11	-1.343	1.56406e-13	-0.566	0.381294
LOC100280933	0.84	1.08	1.33	2.54	0.97	1.54	1.23	0.18	0.97	16.36	10.19	14.48	25.53	40.3	85.54	3.015	1.5826e-13	5.566	2.63388e-19
LOC100277944	40.56	46.2	54.75	4.37	4.06	3.94	35.35	39.17	55.04	1.14	1.08	0.73	14.97	8.67	12.74	-2.082	1.59213e-13	-2.215	2.25136e-15
LOC100275401	75.05	66	81.38	31.51	27.54	34.76	54.33	70.39	78.52	12.73	13.13	14.58	50.48	43.64	39.63	-1.232	1.61541e-13	-0.964	0.000463923
LOC103654165	1.29	1.56	2.34	6.08	2.88	4.82	1.25	0.99	1.72	0.74	0.96	0.93	1.46	0.69	1.26	-2.407	1.63017e-13	-0.608	0.268451
LOC100381968	71.66	77.97	89.17	52.21	50.7	49.41	56.21	57.81	64.24	17.66	24.33	23.91	29.36	22.26	35.08	-1.225	1.64373e-13	-1.432	1.40607e-10
LOC100280471	4.47	4.79	3.22	10.34	9.41	10.01	3.81	2.98	5.04	3.82	4.45	4.09	1.63	0.68	2.15	-1.284	1.70212e-13	-1.822	9.35705e-05
LOC100275328	18.75	22.02	12.47	301.41	144.71	237.49	17.43	8.98	23.26	39.25	58.8	69.35	15.03	2.75	26.97	-2.047	1.90657e-13	-0.603	0.496096
LOC100303981	6.05	7.23	9.7	7.27	7.74	6.94	4.2	1.84	7.34	1.98	2.15	2.06	2.76	0.75	3.53	-1.841	2.03148e-13	-1.346	0.0707928
LOC100281066	26.92	20.91	26.85	4.65	7.12	4.84	23.9	31.76	28.88	1.07	0.91	0.9	5.95	7.7	5.46	-2.547	2.04401e-13	-2.496	3.19472e-15
LOC100274456	1.21	1.59	2.36	5.96	8.72	5.49	1.39	1.98	1.48	19.95	24.25	18.13	7.02	7	8.24	1.612	2.05427e-13	1.822	1.22416e-08
LOC100192631	6.79	5.42	51.55	3.71	4.48	7.22	7.37	9.51	8.43	85.49	36.35	67.8	86.57	331.84	207.74	3.602	2.12147e-13	4.308	4.9902e-19
LOC100273288	56.37	67.21	63.18	105.01	99.24	109.84	47.06	57.5	56.45	44.09	57.07	48.34	55.6	54.34	62	-1.089	2.17824e-13	-0.278	0.292878
LOC103633630	3.22	5.14	4.29	4.18	5.27	4.07	3.71	4.84	4.98	12	13.38	11.85	8.61	5.17	8.83	1.445	2.26094e-13	0.349	0.375565
LOC542026	19.37	27.47	18.69	104.33	75.39	109.66	17.59	11.73	22.94	37.13	32.89	41.91	14.18	12.1	18.15	-1.388	2.27221e-13	-0.62	0.0950285
LOC100125659	20.87	19.2	28.99	23.22	16	23.44	17.24	30.51	22.17	7.48	8.78	7.78	27.88	29.9	21.32	-1.401	2.32632e-13	-0.17	0.726746
LOC103643947	30.07	29.2	29.22	24.38	20.06	25.74	30.43	57.59	28.15	49	56.34	55.19	68.19	98.33	63.75	1.176	2.38596e-13	0.643	0.188369
LOC542587	16.03	21.16	7.82	47	25.73	112.86	12.02	8.75	12.16	2.31	1.78	1.49	2.44	5.08	3.12	-5.083	2.44179e-13	-1.977	2.59788e-05
LOC100191617	1.81	1.65	3.14	5.29	3.77	8.32	2.56	2.52	2.85	1.01	0.63	0.49	1.05	0.56	1.3	-3.048	2.46273e-13	-1.842	7.60656e-05
LOC103643291	78.2	76.75	79.98	98.15	85.4	100.23	71.85	94.03	76.08	43.38	45.98	49.45	44.68	77.31	52.36	-1.049	2.50102e-13	-0.814	0.0406557
LOC100274637	15.41	19.23	10.14	12.46	9.3	7.47	16.8	5.74	13.91	25	30.99	36.45	5.97	1.84	6.09	1.649	2.62755e-13	-1.829	0.00134805
LOC100193820	6.1	8.42	6.15	9.4	12.74	15.84	6.84	4.93	5.25	36.06	40.66	42.93	33.4	24.71	46.88	1.635	2.65628e-13	2.211	2.82377e-11
LOC118476296	0.35	0.67	0.76	1.94	2.31	1.48	0.32	0.65	0.35	5.57	6.87	5.23	3.89	2.49	2.95	1.61	2.74143e-13	2.446	6.33237e-09
LOC103650960	4.6	3.6	3.26	10.3	9.45	20.42	4.25	2.53	4	2.33	2.23	2.79	1.92	2.05	3.16	-2.475	2.92168e-13	-0.988	0.0427707
LOC100193934	44.33	34.54	28.06	33.45	22.7	45	46.41	78.25	38.46	10.5	6.6	7.72	15.41	26.64	23.98	-2.047	2.93345e-13	-1.665	7.29649e-05
LOC103627487	12.44	10.19	12.1	26.96	21.06	68.06	21.14	7.37	11.95	5.46	4.35	5.27	2.56	2.64	7.13	-2.971	2.95293e-13	-2.151	0.000491136
LOC542217	4.07	4.81	4.96	15.62	16.95	13.25	4.06	4.45	4.59	31.09	32.78	31.39	18.16	22.8	19.26	1.041	3.09049e-13	1.844	5.94583e-11
LOC103643431	2.36	4.06	0.38	2	1.95	3.28	1.6	0.18	0.98	14.93	9.62	17.88	6.14	3.65	4.57	2.535	3.2313e-13	1.967	0.0153975
LOC100281293	435.96	431.86	660.3	188.5	175.67	157.56	396.04	846.58	470.34	71.13	34.35	50.75	168.76	331.03	160.54	-1.752	3.24216e-13	-1.693	0.00048259
LOC100273970	3.36	4.12	3.43	14.24	21.46	21.87	3.98	3.88	3.23	6.81	5.96	6.09	3.15	3.12	4.09	-1.629	3.53208e-13	-0.489	0.22902
LOC100502520	11.49	16.1	12.85	63.1	52.16	77.49	11.34	14.5	16.21	28	21.2	22.44	10.26	9.38	13.65	-1.446	3.58228e-13	-0.717	0.00865899
LOC103647610	46.09	47	57.86	35.93	55.32	37.83	52.35	35.37	43.42	16.69	15.87	12.42	21.04	12.64	17.22	-1.537	3.91404e-13	-1.766	7.30852e-09
LOC100193422	2.58	2.83	2.75	2.45	3.45	2.28	1.7	2.58	3.01	9.75	9.62	10.24	6.8	2.71	8.41	1.838	3.98032e-13	0.89	0.11221
LOC100281365	48.45	35.12	43.9	15.1	7.07	12.88	52.12	86.08	53.2	2.87	2.09	1.71	9.21	13.26	7.96	-2.41	4.12353e-13	-2.995	2.33935e-15
LOC103648309	0.21	0.44	0.17	3.07	3.07	3.42	0.31	0.96	0.56	0.67	0.87	0.49	0.15	0.08	0.16	-2.252	4.128e-13	-2.585	0.00186156
LOC100282108	3.74	3.39	2.26	7.49	6.74	8.29	2.87	1.23	3.44	1.13	1.58	2.33	1.2	1.66	3.01	-2.181	4.17272e-13	-0.757	0.274857
LOC103625964	10.7	15.81	16.45	24.99	25.58	19.33	9.62	13.44	14.12	7.81	10.77	8.01	9.39	5.77	8.6	-1.409	4.24227e-13	-1.03	0.000553096
LOC103651211	1.53	2.62	1.54	5.17	4.44	6.89	1.04	0.89	1.46	1.53	1.58	1.32	0.67	0.66	1.73	-1.915	4.27361e-13	-0.551	0.423773
LOC100502288	5.67	4.53	5.29	13.88	12.76	21.69	3.43	4.34	4.41	4.28	4.53	4.31	5.96	3.65	5.91	-1.903	4.35035e-13	-0.041	0.94189
LOC100272915	41.63	36.32	46.08	146.22	102.94	153.26	38.5	24.34	42.41	55.65	45.11	52.58	20.62	13.4	31.87	-1.409	4.4669e-13	-1.09	0.00661737
LOC100282633	16.27	20.32	21.5	54.57	39.23	62.02	15.79	18.47	19.38	17.51	17.14	20.85	16.08	15.41	18.59	-1.508	4.47544e-13	-0.475	0.0699563
novel.7671	0	0.08	0.05	0.25	0.87	0.46	0	0.02	0.05	3.06	6.09	4.04	6.31	2.3	5.53	3.039	4.55687e-13	7.294	1.23724e-15
LOC103630226	59.91	48.64	68.51	115.92	72.98	149.28	66.47	62.46	67.14	37.32	30.4	31.66	23.88	21.68	36.23	-1.787	4.61427e-13	-1.659	8.64113e-11
LOC100274449	9.69	14.34	9.64	44.42	44.03	69.16	11.94	10.96	14.83	18.77	15.14	18.48	5.83	7.3	8.79	-1.609	4.66981e-13	-1.156	0.000192315
LOC103635234	22.96	30.15	15.46	17.27	29.84	25.39	28.69	26.14	19.18	70.02	66.38	85.17	67.82	49.63	60.69	1.594	4.69429e-13	0.869	0.00667191
LOC103650822	2.19	3.87	3.38	24.5	27.03	39	1.63	3.46	2.89	7.47	8	11.32	4.11	5.49	5.48	-1.778	4.7405e-13	0.567	0.254447
LOC100284139	2.58	2.78	1.83	0.69	1.21	0.91	2.31	5.6	4.21	5.74	9.15	7.4	82.31	101.13	72.72	2.969	4.83472e-13	4.063	2.50633e-26
LOC100501509	4.47	6.57	5.34	10.62	8.54	10.52	5.22	4.71	6.86	4.16	3.47	3.23	2.48	2.03	3.27	-1.467	5.25762e-13	-1.496	2.16011e-06
LOC100279661	4.61	5.47	6.31	8.34	9.19	11.64	4.02	9.29	5.31	25.37	33.53	47.19	16.61	17.41	27.26	1.842	5.62662e-13	1.334	0.00167847
LOC542126	3873.39	3232.58	3154.15	1082.5	999.78	1040.12	4152.69	2965.53	4082.39	553.19	553.48	436.17	1978.54	1798.05	1623.18	-1.034	5.71344e-13	-1.424	5.19474e-07
LOC103626675	8.22	7.45	8.05	3.23	3.94	3.9	7.56	10.04	9.81	10.49	10.41	9.64	12.2	13.17	11.49	1.447	5.96045e-13	0.069	0.877677
LOC103639606	9.64	18.99	9.14	32.23	31.6	37.6	7.66	8.11	10.8	8.78	9.26	14.74	5.22	3.74	7.6	-1.647	6.01605e-13	-1.077	0.00233422
LOC100217150	48.96	63.34	79.82	29.91	27.74	21.25	36.69	59.59	64.24	10.49	12.72	10.45	33.63	14.89	18.55	-1.244	6.39603e-13	-1.637	1.68454e-05
LOC100217200	76.36	55.05	63.88	85.45	53.06	89.8	65.9	74.6	61.28	25.07	24.11	28.42	25.75	37.34	35.58	-1.575	6.55553e-13	-1.398	5.10988e-06
LOC100191287	18.55	15.71	21.99	42.9	31.44	48.77	19.27	33.32	18.23	14.39	15.41	15.79	15.87	25.14	17.54	-1.452	6.67366e-13	-0.621	0.194752
LOC100275184	0	0	0	6.6	5.89	11.04	0	0.04	0	0	0	0.08	0	0	0.12	-8.262	6.70161e-13	--	--
novel.4994	4.01	5.99	7.7	5.84	4.5	4.32	3.37	5.19	3.3	1.4	1.16	1.84	0.64	1.9	2.73	-1.748	7.21517e-13	-1.551	0.0062946
LOC542631	94.9	149.97	53.12	160.29	110.34	192.26	91.93	54.79	127.34	407.03	445.58	518.67	352.46	207.87	356.61	1.547	7.41647e-13	1.349	0.000390487
LOC100281076	0.3	1.3	0.21	19.73	14.92	61.41	0.44	0.41	0.31	0.62	0.77	0.93	0.14	0	1.07	-5.406	7.70129e-13	--	--
LOC100382506	10.88	11.65	20.07	40.01	22.72	36.95	15.98	28.48	13.18	10.76	11.2	11.63	9.22	14.96	12.58	-1.587	8.33384e-13	-1.006	0.027992
LOC100217021	35.83	38.24	37.14	38.6	36.17	40.78	42.64	33.74	39.75	19.45	14.83	14.18	14.84	13.78	16.81	-1.27	8.55674e-13	-1.74	8.83929e-13
LOC100194211	59.52	61.37	57.88	41.96	50	57.32	63.63	68.94	58.58	22.63	19.07	19.8	31.22	40.59	29.74	-1.298	8.75365e-13	-1.268	6.92411e-05
LOC541894	244.9	170.42	219.53	54.28	76.33	70.38	314.56	223.98	204.08	141.87	180.59	180	597.09	732.16	481.21	1.303	9.0333e-13	0.922	0.0202716
LOC100274394	0.39	0.58	0.62	2.1	1.48	1.51	0.46	0.64	0.52	0.63	0.53	0.6	0.34	0.49	0.44	-1.543	9.04815e-13	-0.707	0.0914429
LOC103636297	4.27	3.64	4.8	10.02	6.25	11.47	4.8	5.21	4.34	2.64	1.98	2.15	0.39	0.99	1.84	-2.052	9.1825e-13	-2.547	3.27479e-06
LOC100303813	16.63	15.3	22.26	17.95	14.92	17.45	12.5	18.15	16.31	7.34	7.43	6.85	8.34	6.81	8.88	-1.235	9.27069e-13	-1.345	3.00853e-07
LOC109617030	1.06	3.52	1	3.53	2.82	5.85	1.46	1.55	2.36	0.24	0.23	0.19	0.33	0.1	1.25	-4.254	9.46809e-13	-2.102	0.0267396
LOC100285326	2.23	2.79	2.68	11.65	4.23	8.59	3.06	2.22	2.23	0.18	0.81	0.06	0.6	0.13	0.42	-4.546	9.58453e-13	-3.122	2.632e-05
LOC100381512	16.63	18.19	18.65	25.55	21.55	28.91	15.73	26.22	18.42	11.38	8.58	9.21	14.91	22.39	14.9	-1.399	9.60061e-13	-0.55	0.215461
LOC100282627	10.71	10.92	11.41	17.65	13.95	12.81	8.22	3.34	11.57	34	32.76	34.84	30.81	4.02	32.7	1.18	9.79077e-13	1.102	0.162484
LOC103634861	5.01	7.99	5.37	6.3	6.04	5.9	5.18	5.79	6.37	15.95	12.79	14.49	8.98	7.28	11.52	1.229	9.871e-13	0.291	0.377192
LOC100216917	1.11	1.13	1.64	0.56	0.76	0.45	1.04	0.69	1.51	2.58	2.16	2.67	5.31	1.31	6.54	2.051	1.01685e-12	1.593	0.00853117
LOC103654189	1.55	1.88	2.35	1.11	1.23	0.91	1.33	1.5	2.2	3.29	3.48	2.99	5.69	5.3	5.04	1.572	1.04005e-12	1.314	3.7779e-05
LOC100284385	43.84	46.45	35.38	53.87	72.77	60.87	46.13	57.47	39.78	135.31	137.78	159.44	71.09	65.36	78.55	1.189	1.11929e-12	0.199	0.58282
LOC100501232	45.11	42.08	56.46	65.07	50.55	66.98	44.67	44.19	48.9	28.62	28.09	27.12	29.37	25.66	31.44	-1.141	1.13356e-12	-1.053	2.6283e-07
LOC100274767	210.72	266.82	220.01	88.25	43.19	25.88	266.5	109.12	94.44	6.87	8.62	8.92	377.42	617.3	102.3	-2.695	1.15527e-12	0.89	0.278262
LOC100192761	5.73	7.46	6.64	24.46	31.79	41.4	7.11	5.9	5.77	8.77	7.12	11.41	2.05	2.55	3.99	-1.859	1.15527e-12	-1.523	0.00030394
LOC100273422	42.14	51.1	50.94	17.37	20.51	16.02	40.1	49.19	54.96	8.33	7.79	7.73	16.34	10.52	12.17	-1.191	1.2009e-12	-2.262	8.83544e-19
LOC103625850	8.11	9.08	6.91	22.84	15.25	31.24	9.09	14.28	10.38	7.49	4.79	4.88	11.02	14.33	13.66	-2.034	1.20705e-12	-0.152	0.739904
LOC100282768	40.65	31.25	41.83	42.08	43.21	45.78	32.64	49.14	36.24	21.09	19.75	22.63	8.33	17.49	12.68	-1.063	1.31537e-12	-1.957	1.50834e-06
LOC100284274	110.49	85.7	116.91	79.61	66.54	108.24	118.89	154.1	114.23	33.9	29.38	30.19	44.19	54.14	49.83	-1.464	1.40464e-12	-1.751	5.04002e-10
LOC100281204	36.67	33.98	48.02	57.04	24.04	65.9	43.66	59.81	39.64	11.89	9.18	9.18	16.34	11.16	11.2	-2.3	1.40976e-12	-2.269	6.47791e-13
LOC100272302	26.09	24	24.53	30.37	28.04	45.4	27.24	18.56	23.59	11.84	10.63	8.45	9.41	7.34	9.89	-1.768	1.42838e-12	-1.776	5.34989e-09
LOC118476668	6.11	8.26	4.93	16.25	15.39	25.91	4.8	4.79	5.42	3.52	4.44	5.53	3.24	6.38	3.26	-2.115	1.5003e-12	-0.554	0.371351
LOC103636476	0.54	1.64	0.48	3.61	3.85	4.18	1.04	0.65	0.38	0.74	0.74	0.69	0.53	0.04	0.65	-2.439	1.5003e-12	-1.234	0.31999
LOC100280677	24.88	33.53	28.01	49.17	50.17	69.76	30.46	32.5	31.81	23.15	15.61	20.24	17.52	22.59	15.18	-1.538	1.55044e-12	-1.127	0.000742364
LOC100381692	60.58	60.73	74.1	34.54	37.23	32.35	52.74	41.02	59.51	17.44	14.68	17.45	31.34	18.42	24.5	-1.086	1.59601e-12	-1.435	1.06044e-06
LOC100273727	176.39	172.73	152.29	56.42	49.07	53.86	161.1	45.73	169.13	27.76	21.96	23.61	76.25	28.66	53.17	-1.135	1.6842e-12	-1.661	0.00286501
LOC103649888	2.79	2.45	1.22	8.39	5.73	11.19	1.49	1.4	1.43	1.18	1.06	1.09	0.48	0.07	0.86	-2.949	1.72754e-12	-2.035	0.0459056
LOC100283462	7.6	7.63	7.92	28.86	18.47	30.28	10.55	10.51	9.07	8.59	5.27	7.93	4.76	4.39	7.3	-1.849	1.73511e-12	-1.272	8.39262e-05
LOC109942303	0.95	0.82	1.64	2.22	2.39	2.28	3.22	0.26	1.37	13.24	15.23	12.98	17.31	4.44	17.11	2.569	1.77425e-12	2.534	0.00580751
LOC103647487	7.5	10.29	8.6	12.61	14.58	15.19	8.78	3.89	8.37	6.37	5.42	5.44	4.19	1.46	4.98	-1.316	1.8687e-12	-1.418	0.0100536
LOC100275614	19.01	17.12	26.54	3.68	2.9	3.53	14.82	23.52	17.96	0.83	1.02	0.83	13.09	22.24	10.83	-1.934	1.95526e-12	-0.609	0.224551
LOC103629473	0.5	0.63	0.66	0.59	0.7	0.27	0.26	0.45	0.55	2.25	2.82	2.94	5.28	1.25	3.32	2.341	2.05825e-12	2.567	4.23427e-06
LOC100283876	14.42	20.1	22.52	62.39	55.01	64.2	12.92	25.96	16.99	28.54	32.47	29.6	12.19	20.48	14.74	-1.02	2.11858e-12	-0.576	0.240059
LOC100277209	10.66	10.1	11.15	27.19	15.83	33.13	11.16	12.06	7.91	7.18	5.16	5.43	13.86	14.33	16.4	-2.118	2.35662e-12	0.132	0.789561
LOC103634690	1.78	0.66	0.43	9.55	10.87	12.78	1.03	0.47	1	1.9	2.96	3.42	2.08	0.37	2.44	-2.023	2.4044e-12	0.525	0.637459
LOC118476660	0.01	0.01	0.02	2.34	3.09	2.15	0.02	0.04	0.01	6.06	6.95	5.79	0.88	0.74	1.31	1.295	2.62283e-12	5.175	1.0095e-15
LOC100274295	16.36	15.67	17.09	48.54	38.32	39.77	17.15	10.47	19.59	21.81	18.75	20.29	9.48	5.94	13.73	-1.072	2.62589e-12	-1.108	0.00545266
LOC109944627	0.82	0.31	0.34	7.59	1.66	8.19	0.13	1.79	0.46	0.46	0.2	0.31	0.48	0.77	0.6	-4.194	2.98438e-12	-0.7	0.600024
LOC100273579	328.89	321	352.06	133.93	93.92	168.22	371.18	668.63	417.44	52.35	36.22	36.98	149.03	246.64	152.52	-1.676	2.99112e-12	-1.745	1.50967e-05
LOC100278712	17.09	19.74	21.65	30.05	23.05	26.85	12.92	14.45	21.03	11.09	12.67	12.6	12.77	8.26	11.88	-1.153	3.47922e-12	-0.936	0.00217617
LOC103646847	5.46	6.55	3.29	1.9	1.05	1.29	5.06	8.4	6.31	0.24	0.24	0.22	0.63	0.64	0.32	-2.629	3.48331e-12	-3.991	5.84683e-23
LOC100501783	22.6	24.38	31.94	19.19	17.14	14.07	20.24	24.76	27.32	7.19	7.74	6.48	13.53	7.67	10.63	-1.249	3.50999e-12	-1.57	1.48979e-08
LOC103644282	11.67	12.41	14.86	17.53	11.92	14.32	17.88	29.2	18.44	4.59	5.46	5.94	8.24	6.73	10.15	-1.469	3.57988e-12	-1.774	1.17064e-08
LOC100280605	2.58	2	2.67	4.16	3.06	6.25	2.77	3.74	3.05	0.64	0.44	0.78	4.03	3.56	5.69	-2.877	3.66384e-12	0.082	0.879684
LOC103632940	3.73	4.21	2.58	10.48	10.54	15.44	2.21	3.93	2.45	2.92	2.8	3.96	1.06	1.72	1.25	-1.934	3.66384e-12	-1.448	0.00996672
LOC100322876	26.11	23.6	35.66	28.87	34.01	25.75	17.28	32.99	21.98	13.85	13.11	10.93	12.12	11.26	9.78	-1.241	3.7219e-12	-1.484	2.31938e-05
novel.2334	0.21	0.46	0.77	1.51	2.02	1.13	0.27	0.75	0.3	5.84	8.71	5.96	7.85	2.79	6.31	2.121	3.77146e-12	3.271	2.23583e-08
LOC103639115	13.81	12.97	11.75	15.67	38.77	66.31	13.06	8.13	12.24	2	1.92	1.47	1.38	1.6	1.46	-4.515	3.81849e-12	-3.289	5.79778e-20
LOC100282043	165.53	192.13	58.06	203.17	249.32	188.29	140.21	143.69	127.44	406.12	482.82	486.65	353.8	342.11	304.01	1.087	3.85441e-12	0.911	0.000762013
LOC542412	13.56	8.79	16.75	10.71	10.01	14.94	12.08	16.52	10.82	3.71	2.65	3.09	7.09	9.59	7.93	-1.935	3.87715e-12	-1.042	0.00705579
novel.7487	3.73	5.96	4.89	68.56	45.91	57.45	5.94	5.23	8.41	21.85	20.58	24.91	9.96	11.42	18.55	-1.367	4.01165e-12	0.644	0.142366
LOC100192078	5.09	4.18	4.53	18.04	17.95	16.81	4.08	2.52	4.9	8.45	7.94	9.03	4.22	1.42	4.56	-1.07	4.04329e-12	-0.594	0.327076
LOC100275200	21.58	24.5	19.06	21.63	25.34	22.51	24.07	17.5	25.31	46.49	60.9	62.67	53.63	23.02	55.41	1.274	4.12658e-12	0.564	0.205458
LOC100276084	1.68	1.71	2.72	7.6	6.61	7.13	3.44	3.96	2.33	18.11	20.09	25.21	9.62	14.74	11.75	1.556	4.12893e-12	1.528	0.000954447
LOC100283787	893.83	839.42	709.1	825.2	805.2	695.93	1043.92	738.42	801.18	442	359.82	370.36	422.34	429.42	323.52	-1.003	4.22888e-12	-1.506	3.75565e-06
LOC103647945	7.11	6.79	8.51	20.42	12.31	24.3	7.1	8.87	7.78	4.92	6.23	4.47	4.53	4.62	4.92	-1.889	4.24982e-12	-1.129	8.30025e-05
novel.3824	3.66	5.98	4.69	0.74	0.81	0.9	3.15	2.2	3.66	3.41	4.84	2.65	6.96	3.3	5.15	2.138	4.31907e-12	0.379	0.431334
LOC100281524	19.96	21.04	21.99	27.82	31.16	35.56	18.65	41.73	18.34	67.71	69.06	63.13	44.41	134.19	58.44	1.062	4.3333e-12	1.284	0.0354031
LOC107197954	9.88	8.48	8.37	14.81	16.99	20.38	11.93	10.27	9.84	7.2	5.4	4.47	8.84	4.75	11.63	-1.631	4.35746e-12	-0.769	0.0542051
LOC100279161	51.42	43.4	47.51	173.33	88.49	173.15	50.69	23.11	41.76	47.21	37	42.26	28.09	16.26	49.74	-1.8	4.45337e-12	-0.734	0.18006
LOC100279936	156.86	251.02	170.15	40.81	38.89	49.89	174.32	120.41	161.69	107.94	88.33	121.41	76.91	98.01	112.53	1.276	4.55666e-12	-1.047	0.000938238
LOC100383926	2.31	2.68	2.56	8.35	7.28	9.06	1.74	4.54	2.66	3.42	3.26	3.63	2.54	5.32	2.68	-1.279	4.6865e-12	-0.075	0.929887
LOC103644075	7.34	7.74	8.02	11.58	7.94	10.91	8.24	12.64	6.92	3.73	3.89	3.47	5.32	9.53	4.85	-1.473	4.8299e-12	-0.831	0.112098
LOC778428	20.71	18.55	12.67	8.83	24.3	19.78	29.78	17.15	18.05	3.09	2.45	3.27	8.31	9.41	10.75	-2.605	5.10837e-12	-1.586	5.23707e-05
LOC100384530	4.3	6.06	5.83	16.95	13.59	21.02	6.27	5.12	5.73	6.22	5.23	5.79	3.55	3.13	4.22	-1.599	5.1583e-12	-1.041	0.00232449
LOC100193371	17.29	22.42	20.78	33.3	25.95	32.48	20.18	19.7	20.79	14.41	12.85	13.2	13.02	12.42	13.8	-1.197	5.37239e-12	-1.007	2.89911e-05
LOC100216704	31.54	22.78	33.51	43.53	37.32	44.67	27.4	27.78	33.32	20.49	21.08	20.61	20.27	20.75	23.41	-1.03	5.57186e-12	-0.83	0.000607268
LOC103639225	9.2	9.04	9.87	6.39	8.47	10.22	9.68	13.03	11.37	2.71	2.61	2.79	4.81	5.95	5.68	-1.65	5.58699e-12	-1.414	1.31351e-06
LOC542396	31	25.45	32.69	42.12	27.11	53.31	31	32.3	25.56	12.54	11.87	13.48	16.62	16.9	20.48	-1.713	5.80991e-12	-1.105	5.66523e-05
LOC109942360	1.06	1.46	8.42	0.37	0.61	0.5	0.81	7.97	2.08	4.73	13.29	5.79	32.76	106.79	13.06	3.983	5.81042e-12	3.565	0.0122339
LOC100284092	129.63	89.08	116.56	18.69	11.56	13.54	106.24	139.21	141.88	5.18	4.68	3.71	64.07	51.53	40.53	-1.705	5.81042e-12	-1.669	2.09307e-08
LOC103649885	2.38	1.18	1.11	9.56	13.91	19.96	2.9	1.78	1.53	2.65	1.41	2.75	0.22	0.62	0.23	-2.694	5.81042e-12	-2.923	0.00150496
novel.165	2.32	2.06	2.42	3.64	4.26	4.18	1.71	2.1	2.08	0.85	0.88	0.93	0.09	0.13	0.32	-2.205	5.81874e-12	-3.794	4.7287e-09
LOC100277562	2.68	4.6	1.85	4.51	6.09	6.31	1.84	2.88	3.12	13.63	17.79	16.5	5.84	4.88	9.29	1.483	5.81874e-12	0.964	0.0199081
LOC100383111	8.35	7.77	10.75	6.61	7.53	5.74	7.06	9.96	10.15	14.72	14.82	13.9	15.7	9.67	11.28	1.112	5.90638e-12	0.056	0.905871
LOC100192478	31.48	34.78	33.64	43.16	50.45	56.3	33	28.05	33.12	24.39	23.82	22.1	36.69	29.37	32.91	-1.111	6.31054e-12	-0.31	0.285633
LOC100273482	13.64	22.11	16.36	15.94	17.54	16.4	11.55	12.61	12.98	33.12	35.96	39.93	54.77	37.31	42.8	1.111	6.45576e-12	1.479	1.34767e-08
LOC103642973	1.03	1.33	1.68	5.04	8.41	13.73	1.08	0.53	1.23	1.3	0.86	0.29	0.1	0	0.62	-3.492	6.55298e-12	-2.409	0.0792016
LOC100193697	4.22	5.42	5.93	5.31	4.87	3.68	2.76	3.49	4.65	12.27	13.27	10.02	9.49	4.79	8.61	1.346	6.72505e-12	0.68	0.0731718
LOC100280951	32.85	31.73	39.6	23.01	39.89	41.01	40.26	44.55	36.16	97.45	102.84	111.22	54.54	105.27	49.62	1.564	6.84023e-12	0.465	0.385552
LOC542478	2133.74	2331.48	1218.52	391.36	619.36	375.07	1969.17	2665.92	1592.09	1226.84	1407.57	1117.21	2192.98	3027.59	1735.63	1.422	6.91745e-12	-0.185	0.738479
LOC100216576	0.88	1.37	1.44	11.4	24.12	25.31	0.88	1.32	1.13	4.93	3.12	4.67	0.34	1.17	1	-2.278	7.27386e-12	-0.759	0.412137
LOC541700	26.25	29.41	24.58	47.53	37.2	49.27	32.8	23.64	33.05	21.81	17.03	18.73	16.03	22.94	21.62	-1.235	7.42522e-12	-0.928	0.00673816
novel.7328	0.04	0.04	0.04	0.39	0.76	0.53	0	0	0	3.87	3.91	4.25	2.28	0.4	1.83	2.81	7.428e-12	7.246	1.49747e-05
LOC103630517	6.56	8.55	7.6	27.25	32.55	33.14	6.23	5.34	8.73	15.86	13.69	11.97	3.79	1.49	4.87	-1.18	7.59489e-12	-1.417	0.00160136
LOC100273663	4.71	5.26	2.44	5.15	5.08	3.65	4.41	3.36	3	13.72	14.37	11.99	9.23	11.44	10.39	1.515	7.68634e-12	1.152	0.00360693
LOC100192094	1.43	2.49	2.05	6.79	9.66	6.25	1.49	1.95	2.03	20.42	23.07	19.37	5.99	6.83	7.91	1.453	7.82661e-12	1.556	1.19783e-05
novel.4237	3.61	5.38	5.7	2.59	2.58	2.39	2.74	3.58	6.07	6.26	6.54	5.22	7.15	2.9	4.64	1.239	7.95903e-12	-0.135	0.831866
LOC100272814	0.82	0.76	1.02	2.63	3.26	2.98	1.29	0.93	0.73	0.63	0.45	0.38	0.57	0.26	0.47	-2.617	8.10817e-12	-1.594	0.0234594
LOC100284673	5.51	8.5	3.35	12.5	10.07	16.7	6.39	7.96	9.8	4.42	2.66	2.72	1.56	0.8	0.93	-2.022	8.17317e-12	-3.261	1.84707e-17
LOC103651357	3.26	4.14	4.26	4.02	7.51	8.9	4.43	5.88	4.35	1.81	1.41	1.29	2.97	3.44	2.47	-2.201	8.21202e-12	-1.081	0.004077
LOC100273233	35.18	40.09	26.72	33.83	39.35	27.69	29.29	29.2	32.53	78.65	74.89	67.95	55.48	40.57	54.41	1.121	8.54012e-12	0.338	0.179879
LOC100383103	8.43	10.74	12.7	20.03	10.67	20.3	9.38	12.13	10.86	4.93	4.12	5	5.49	5.7	7.18	-1.878	8.81367e-12	-1.195	2.02106e-05
LOC100283069	16.16	16.16	19.18	17.57	19.07	17.36	15.16	25.97	14.11	34.76	42.77	51.14	38.51	119.42	44.02	1.236	8.95665e-12	1.569	0.0074038
LOC542644	207.93	178.44	190.7	18.29	16.3	19.98	245.22	194.8	226.3	37.23	41.86	47.25	330.15	275.78	325.5	1.194	9.03169e-12	0.097	0.780331
LOC103631966	1.61	0.83	0.53	67.97	13.4	63.45	1.8	2.02	1.21	0.99	1.23	1.68	0.13	0.58	0.3	-5.236	9.10117e-12	-2.676	0.00107517
LOC100278317	24.81	28.34	20.98	31.72	31.92	35.23	34.82	23.23	26.71	75.31	75.89	109.57	82.61	55.95	105.78	1.382	9.16645e-12	1.112	0.00133291
LOC100283735	4.31	3.36	3.41	16.09	11.77	25.26	5.82	3.69	5.25	5.21	2.79	3.24	2.95	3.31	4.36	-2.261	9.28315e-12	-0.863	0.0375682
LOC100281158	0.45	1.06	1.48	5.99	4.52	3.94	0.67	0.57	0.73	12.87	14.13	12.22	4.85	1.84	4.48	1.427	9.38056e-12	2.092	4.35462e-05
novel.6379	0.13	0.09	0.02	0.31	0.64	0.37	0	0.08	0.17	1.9	3.36	3.05	3.81	1.64	3.34	2.637	9.51161e-12	4.757	2.28433e-11
LOC103634805	0.05	0	0	0.05	0.24	0.45	0.26	0	0.1	3.66	3.98	4.5	42.88	63.16	47.75	4.023	9.56797e-12	8.375	5.56063e-35
LOC100193430	3.13	2.74	3.03	7.03	6.44	5.73	2.84	2.2	2.83	14.08	16.9	14.84	9.21	2.45	9.8	1.24	9.62925e-12	1.012	0.0821479
LOC103636054	1.67	1.12	0.21	4.98	6.4	7.97	1.26	0.88	1.27	22.77	17.66	19.53	3.58	2.73	8.86	1.612	9.66905e-12	1.73	0.00357341
LOC100273068	6.31	6.52	6.87	20.47	15.52	27.23	8.64	12.86	7.98	7.43	6.58	7.53	3.57	5.85	5.31	-1.574	1.0236e-11	-1.362	0.000556951
LOC100281065	7.31	9.17	9.82	23.73	22.56	20.71	6.69	10.52	8.96	11.4	10.65	11.63	9.85	9.37	11.11	-1.007	1.04664e-11	-0.159	0.687345
LOC103631693	4.69	4.32	4.48	3.13	2.32	2.82	3.41	3.67	4.66	7.8	8.33	8.86	8.6	3.52	7.03	1.579	1.08217e-11	0.306	0.559035
novel.2753	8.01	6.67	7.49	8.52	8.7	6.92	4.51	4.02	7.2	16.69	21.48	19.69	15.66	2.21	14.71	1.246	1.083e-11	0.617	0.428058
LOC100193926	7.96	13.96	8.67	11.77	18.14	16.86	6.69	5.71	6.41	39.53	37.72	43.81	15.92	6.32	23.95	1.354	1.1077e-11	0.858	0.088653
LOC100275588	11.08	11.61	16.17	11.79	12.55	11.19	9.45	6.15	12.62	24.89	25.9	22.08	35.84	7.31	37.42	1.02	1.14486e-11	1.078	0.0800237
LOC100277429	25.16	21.3	19.33	20.33	14.44	25.24	36.8	14.4	30.26	3.65	4	5.7	4.61	1.73	7.51	-2.188	1.15392e-11	-2.997	6.88828e-08
LOC103641836	38.39	31.24	53.17	16.67	19.16	16.28	27.47	41.13	33.83	8.34	8.9	8.93	21.69	25.53	18.61	-1.01	1.16002e-11	-0.986	0.00313712
LOC100281284	2.78	7.01	2.13	105.98	125.41	140.21	2.03	0.73	6.68	54.02	27.03	35.19	3.05	4.4	3.78	-1.693	1.19352e-11	-0.069	0.954956
LOC100273777	3.92	4.89	3.95	5.21	5.06	5.27	3.25	4.64	4	11.48	13.19	14.45	11.17	15.84	12.47	1.315	1.24288e-11	1.381	0.000155036
LOC100278320	2.09	10.89	0.19	19.51	12.83	53.3	0.56	0	5.24	0	0	0.08	0.04	0.13	0	-10.037	1.25513e-11	--	--
novel.7262	0.02	0.06	0	0.8	1.18	0.48	0.11	0.12	0.02	6.2	3.17	8.09	0.64	0.03	0.99	2.817	1.28583e-11	2.232	0.145427
LOC100280069	11.08	14.33	9.69	43.86	50.17	65.86	10.81	10.96	11.35	23.97	19.17	20.25	13.4	15.95	17.61	-1.354	1.4131e-11	0.13	0.726732
LOC100281879	534.69	559.32	364.19	30.36	41.03	26.58	643.05	600.71	562.09	8.68	13.33	7.63	207.67	161.38	265.66	-1.741	1.43943e-11	-1.912	2.25591e-15
LOC100217287	4.82	5.07	4.06	19.1	19.8	27.11	3.55	3.28	5.88	8.9	7.73	8.55	4.29	2.44	6.58	-1.411	1.48522e-11	-0.337	0.563246
LOC100283321	1.57	1.75	2.18	6.12	7.84	6.14	1.63	1.75	2.42	15.13	17.61	17.13	9.79	12.26	10.76	1.294	1.52763e-11	2.145	9.98636e-10
LOC100217165	1.34	1.2	0.74	4.27	5.27	8.73	3.11	1.12	1.3	1.35	1.09	1.22	0.83	0.57	0.89	-2.341	1.59929e-11	-1.707	0.00980924
LOC103643661	3.49	8.67	3.59	9.29	13.52	12.84	4.5	2.66	4.07	34.92	26.56	35.06	11.07	11.34	18.36	1.42	1.6174e-11	1.46	0.000108737
LOC103640606	9.12	7.07	5.53	11.63	8.97	14.24	8.78	6.35	7.4	32.17	29.75	32.27	16.51	13.23	21.02	1.417	1.70358e-11	0.77	0.0238316
LOC100192594	17.99	19.09	23.67	30.89	26.7	23.59	11.34	18.12	15.51	9.58	10.8	13.08	8.96	6.88	8.8	-1.293	1.70358e-11	-1.246	2.83738e-05
LOC542222	558.54	476.58	543.62	194.61	124.85	211.77	507.72	521.36	585.38	68.93	68.47	68.14	347.98	270.83	354.89	-1.389	1.73102e-11	-1.114	1.36381e-08
LOC103652726	114.26	109.34	190.67	74.27	64.91	81.33	127.71	136.99	136.04	210.42	145.45	170.48	257.33	540.56	443.37	1.239	1.7386e-11	1.283	0.00084146
LOC103633356	51.15	16.88	8.45	22.39	44.42	77.26	12.23	26.72	48.03	4.4	3.39	3.09	2.89	3.61	5.29	-3.753	1.74389e-11	-3.232	6.15104e-12
LOC100216671	14.97	14.48	17.31	16.88	17.36	16.4	14.93	15.99	12.3	31.61	38.49	43.67	52.68	114.21	68.15	1.151	1.79004e-11	2.106	5.10381e-07
LOC100275786	1.19	1.25	0.59	7.06	8.31	7.51	1.78	1.02	1.42	18.4	19	17.48	19.92	5.47	17.01	1.245	1.80004e-11	2.894	4.36859e-08
LOC100502316	1.9	2.57	2.05	17.64	22.57	12.52	1.2	0.62	2.18	50.18	45.52	52.63	20.63	2.89	24.89	1.479	1.80004e-11	3.161	1.85957e-05
LOC100285383	28.23	44.69	27.13	10.71	7.9	7.32	21.86	11.84	31.55	27.99	26.73	19.78	51.48	16.34	51.54	1.509	1.80573e-11	0.453	0.473303
LOC100282663	3.12	3.12	3.42	15	15.22	13.72	3.42	4.67	3.24	30.66	29.91	29.89	13.99	10.48	11.9	1.026	1.81466e-11	1.3	0.000187446
LOC100283363	15.03	15.32	12.47	13.17	15	17.96	19.11	16.47	18.37	3.95	5.74	4.04	5.51	4.89	5.39	-1.767	1.82334e-11	-2.156	3.27696e-14
LOC100285228	7.09	5.81	5.09	25.87	32.63	34.34	11.11	7	7.39	14.3	14.67	13.62	8.39	4.47	10.9	-1.143	1.82334e-11	-0.533	0.267912
LOC100382554	159.48	164.76	272.67	69.47	75.79	81.62	209.91	197.59	162.39	194.75	143.22	162.39	284.57	610.78	472.43	1.125	1.84055e-11	0.909	0.0353559
LOC103636683	3.73	5.16	1.77	6.31	6.08	9.04	2.19	4.15	3.39	24.96	21.3	18.39	19.76	17.79	13.74	1.574	1.8457e-11	2.045	5.61195e-08
LOC100274111	12.81	11.8	7.92	15.87	12.14	20.42	15.84	17.17	10.55	4.78	4.52	5.59	1.68	5.45	3.49	-1.721	1.88123e-11	-2.381	6.20808e-06
LOC103646418	42.21	48.89	66.6	32.43	28.55	24.7	33.36	60.78	54.27	13.77	14.37	11.16	22.38	20.1	18.32	-1.139	1.91786e-11	-1.644	9.58944e-08
LOC103626596	3.68	3.93	4.39	10.42	10.18	9.15	3.07	4.25	3.62	19.08	25.27	23.06	22.16	22.67	20.43	1.164	1.92512e-11	2.214	7.71889e-15
LOC100382070	35.84	32.66	25.69	142.09	94.88	222.72	25.15	19.44	20.34	33.72	36.21	50.31	26.06	22.45	46.94	-1.958	1.95929e-11	0.139	0.786447
LOC541973	127.6	141.17	127.27	985.12	1488.52	1093.59	121.64	121.58	169.8	557.5	391.73	452.51	91.3	78.21	176.23	-1.362	1.97645e-11	-0.66	0.0869307
LOC100192684	136.42	108.07	137.94	134.63	112.05	134.16	138.96	157.31	110.91	65.55	55.04	64.68	52.54	69.88	61.17	-1.056	1.9959e-11	-1.516	1.63642e-06
LOC100274540	144.43	172.98	160.37	513.46	435.96	599.49	155.17	142.09	181.48	259.98	214.74	236.21	278.18	422.42	276.71	-1.141	2.00683e-11	0.69	0.0686156
LOC100191512	3.67	5.55	2.21	2.33	2.42	3.89	3.74	3.36	3.96	9.76	9.17	11.52	7.87	18.16	14.18	1.797	2.01175e-11	1.517	0.000705655
LOC100193857	2.55	2.3	2.42	5.89	5.86	4.68	1.31	2.64	1.92	1.51	1.28	1.51	0.31	0.51	0.6	-1.949	2.07065e-11	-2.405	9.04518e-05
LOC103649951	1.33	1.45	2.99	1.77	1.65	1.51	0.61	1.3	1.61	4.53	5.15	4.01	5.28	2.13	5.03	1.459	2.15623e-11	1.428	0.0051807
LOC100277561	25.46	29.1	24.44	18.68	19.78	22.05	24.84	17.75	23.55	9.91	8.64	8.42	9.27	6.93	10.58	-1.184	2.18969e-11	-1.701	2.31027e-09
LOC103646446	5.93	7.81	10.16	16.2	17.22	14.23	4.74	10.75	6.56	8.07	8.06	7.36	5.48	6.82	5.95	-1.036	2.18969e-11	-0.625	0.174615
LOC100281181	3.06	2.02	5.31	23.18	17.06	24.71	3.11	3.76	3.06	9.39	7.72	7.59	1.32	3.13	1.6	-1.412	2.20126e-11	-1.048	0.0706387
LOC541988	12.57	14.89	11.22	14.85	8.74	15.23	16.09	10.49	20.33	4.59	3.17	3.26	6.57	2.33	6.39	-1.834	2.20367e-11	-2.033	3.16164e-06
LOC103654120	2.54	3.86	3.89	2.3	2.93	1.86	2.43	3.2	4.7	0.63	0.63	0.7	0.71	0.67	0.59	-1.865	2.29914e-11	-2.749	3.21626e-14
novel.6356	2.68	3.9	4.86	13.59	14	9.67	2.12	2.54	3.55	27.71	37.08	27.34	23.9	7.12	16.97	1.291	2.31606e-11	2.144	6.35376e-07
LOC100272437	3.25	2.86	3.85	19.93	15.74	29.04	4.95	1.89	3.95	5.06	6.45	7.31	6.84	6.07	9.72	-1.804	2.33413e-11	0.661	0.224196
LOC100284744	186.9	208.99	177.96	48.87	36.6	56.79	219.79	248	215.22	20.33	18.96	16.08	77.76	91.38	84.03	-1.38	2.45744e-11	-1.798	1.13791e-12
LOC100283492	73.73	76.48	60.58	42.22	53.84	56	58.64	67.28	47.16	140.17	108.84	110.54	73.39	83.94	68.53	1.224	2.52957e-11	0.018	0.973722
LOC118472183	8.81	7.11	12.57	5.45	9.72	6.57	6.42	11.48	8.09	20.93	25.16	20.39	27.14	13.66	24.72	1.595	2.65734e-11	0.935	0.0162724
LOC103634943	5	6.1	4.42	1.47	1.61	1.81	5.03	3.99	5.09	5.13	4.37	4.47	5.97	4.45	5.81	1.496	2.663e-11	-0.187	0.621325
LOC100281925	19.37	16.18	22.07	19.59	15.42	19.15	18.38	23.15	20.39	8.26	5.67	5.89	6.39	7.36	7.09	-1.466	2.68429e-11	-1.938	4.60384e-13
LOC100276955	4.07	7.24	2.86	16.18	22.64	20.61	4.62	1.6	4.36	55.66	42.69	65.1	3.14	1.27	10.95	1.443	2.78892e-11	0.067	0.958077
LOC100281370	16.44	12.9	15.1	55.08	34.29	66.32	20.35	11.87	16.93	17.97	11.3	16.02	6.05	5.12	9.12	-1.8	2.84911e-11	-1.684	3.96623e-06
LOC100192099	0.3	0.2	0.44	27.05	31.66	23.13	0.09	0.86	0.56	57.1	66.02	54.89	6.42	4.49	9.56	1.106	2.91562e-11	3.378	1.19e-07
LOC100275754	8.69	8.58	13.47	29.46	7.03	21.26	13.76	9.95	13.86	2.42	1.81	2.11	2.38	0.85	1.61	-3.203	2.93231e-11	-3.359	1.017e-12
LOC100285650	4.28	7.43	6.1	6.33	6.08	9.37	5.86	3.81	6.05	1.58	1.63	2.27	1.02	0.38	0.85	-2.01	2.94949e-11	-3.206	1.5948e-12
LOC107548113	0.16	0.36	0.2	9.35	5.34	12.36	0.6	0.11	0.38	1.68	1.33	1.02	0.85	0	1.26	-2.766	2.98454e-11	--	--
LOC100193799	4.23	6.86	6.07	10.48	10.97	9.13	3.46	2.41	5.62	4.48	4.59	4.37	4.02	1.43	4.14	-1.201	3.03858e-11	-0.668	0.265501
LOC100283245	62.46	99.2	41.31	43.62	28.98	52.36	136.03	40.9	101.95	12.1	9.89	14.86	15.78	10.08	16.76	-1.78	3.05014e-11	-3.125	9.43002e-12
LOC100275668	14.69	16	17.88	61.05	38.82	58.68	12.23	11	16.04	20.86	22.43	19.93	25.05	11.99	27.86	-1.344	3.05316e-11	0.316	0.481867
LOC109943443	0.01	0	0	0.2	0.28	0.34	0	0.01	0.01	1.23	1.74	1.47	0.29	0.21	0.28	2.405	3.09307e-11	4.741	0.00175082
LOC100285247	15.04	30.59	12.03	25.88	48.21	50.07	12.74	12.73	14.35	131.66	115.3	143.69	28.81	22.53	57.47	1.634	3.09505e-11	1.034	0.00742333
LOC100272382	23.95	31.41	20.68	18.01	23.15	18.39	25.38	14.81	26.88	47.32	38.27	44.01	22.89	9.95	26.68	1.107	3.17249e-11	-0.595	0.214379
LOC100285378	222.31	185.96	181.02	42.83	28.59	38.21	236.02	255.56	214.99	14.88	12.35	14.69	81.13	129.09	66.79	-1.402	3.62539e-11	-1.686	1.65021e-05
LOC100193721	0.57	0.72	1.13	4.04	5.28	4.02	0.42	0.67	0.74	1.23	1.6	1.65	0.42	0.39	0.32	-1.591	3.62593e-11	-1.048	0.0914429
LOC109944026	0.67	0.54	0.54	1.39	2.16	1.91	0.35	0.98	0.7	5.75	7.3	7.2	7.96	1.84	6.88	1.873	3.82555e-11	2.624	5.83873e-05
LOC103633548	14.24	10.02	9.19	4.56	4.79	4.14	11.57	13.26	14.68	0.29	0.55	0.89	1.18	0.35	0.78	-2.975	3.93756e-11	-4.486	5.10058e-28
LOC100280890	56.63	44.84	48.73	60.74	50.68	72.71	47	36.16	59.83	27.07	27.86	25.5	29.01	21.36	35.58	-1.214	3.94134e-11	-1.127	0.00023534
LOC100281255	30.71	34.68	32.19	71.24	54.95	87.72	36.52	16.36	34.8	27.57	18.43	28.47	18.79	13.37	27.57	-1.54	4.02073e-11	-0.968	0.0294597
LOC103642177	164.1	166	167.23	60.68	52.23	48.02	138.43	85.26	145.55	25.22	22.58	27.48	62.11	22.98	47.5	-1.11	4.11359e-11	-1.891	2.53661e-06
LOC100382201	16.21	13.03	10.43	29.8	81.34	114.29	19.8	10.33	10.7	4.13	3.03	5.12	2.35	3.92	3.42	-4.222	4.12153e-11	-2.46	3.6836e-07
LOC100278423	51.64	58.22	43.75	199.71	207.3	288.69	69.69	36.75	58.7	104.31	88.07	103.98	65.63	43.46	67.87	-1.251	4.20426e-11	-0.307	0.483047
LOC100279304	11.68	12.23	6.98	28.61	25.11	35.54	10.6	7.68	11.49	13.38	11.79	11.83	2.89	0.69	6.85	-1.289	4.29505e-11	-1.973	0.00349651
LOC100194308	5.78	5.39	4.67	31.76	43.36	26.84	4.83	5.75	5.1	80.77	83.91	79.11	48.67	39.73	44.58	1.243	4.46057e-11	2.706	5.57631e-31
LOC100193447	52.28	49.74	70.19	95.74	39.76	81.74	54.3	46.18	54.32	18.99	18.83	22.36	16.73	13.11	21.41	-1.869	4.46564e-11	-1.993	1.32418e-15
LOC100284431	10.23	9.21	9.91	31.51	36.23	51.28	13.72	8.88	7.2	13.72	11.18	14.62	5.48	7.16	9.76	-1.611	4.60929e-11	-0.816	0.10966
LOC542261	74.57	66.59	100.03	150.95	126.62	207.08	74.19	189.13	88.41	65.04	64.43	66.67	41.41	82.74	50.32	-1.326	4.65021e-11	-1.339	0.00951229
LOC103630640	1.21	2.35	1.41	6.6	9.73	19.18	0.99	2.86	1.35	2.81	1.99	2.48	0.73	1.66	1.19	-2.31	4.72961e-11	-0.873	0.197044
LOC100278780	0.59	0	0.22	0	0.07	0	0.08	0	0	5.93	11.92	20.99	87.05	35.29	86.57	8.912	4.88157e-11	10.866	1.75707e-16
LOC100501091	0.71	1.21	0.59	9.02	3.11	5.16	1.55	1.24	1.52	0.54	0.72	0.12	0.69	1.39	1.1	-3.663	4.88157e-11	-0.8	0.268443
LOC103626996	1.34	1.51	2.11	0.94	0.53	0.58	1.32	1.59	1.26	2.52	4.72	3.38	4.84	3.84	2.91	2.356	5.0418e-11	1.106	0.00943776
LOC100280696	22.54	22.91	26.65	46.45	36.7	51.72	17.59	18.84	24.59	21.37	19.03	19.51	17.69	13.65	21.67	-1.188	5.0418e-11	-0.59	0.0384623
LOC100283021	1.98	1.9	1.35	6.11	8.49	15	2.86	1.83	2.13	1.35	1.58	1.56	0.96	0.13	1.38	-2.745	5.11496e-11	-1.907	0.0304996
LOC115032952	35.08	39.98	36.36	13.26	10.52	13.6	31.38	20.66	44.76	4.1	4.56	3.53	12.06	4.98	11.42	-1.633	5.24795e-11	-2.169	2.3044e-07
LOC103633147	0.21	0.07	0.02	9.7	14.17	12.03	0	0.18	0.15	27.98	29.16	26.73	3.41	1.16	6.12	1.206	5.29972e-11	4.613	8.5493e-08
LOC100285744	2.24	2.42	3.06	5.85	9.34	10.84	2.58	3.59	2.5	2.22	2.74	2.1	2.88	4.46	2.52	-1.904	5.3223e-11	-0.154	0.819363
LOC103645766	17.73	18.34	12.5	21.36	20.22	24.17	16.47	19.25	22.35	11.06	8.61	7.97	7.47	4.99	8.14	-1.268	5.34495e-11	-1.883	1.73182e-13
novel.4007	0.29	0.64	0.44	0.44	0.8	0.48	0.28	0.7	0.27	2.25	2.54	2.51	7.28	3.46	6.09	2.071	5.46878e-11	3.354	3.7901e-12
LOC103639349	24.3	15.01	14.73	18.59	20.25	16.3	18.95	20.06	20.17	53.99	37.16	46.95	16.62	16.09	13.41	1.311	5.47969e-11	-0.725	0.0230932
LOC100281722	0.63	0.67	0.35	3.86	5.96	9.48	0.45	0.62	0.26	1.37	1.18	0.93	0.44	0.76	0.28	-2.494	5.51065e-11	-0.183	0.88872
LOC103651594	2.51	4.07	5.41	8.12	11.24	8.24	2.75	3.97	3.2	4.02	4.13	3.76	2.74	1.96	3.09	-1.228	5.52672e-11	-0.739	0.0211924
LOC100277743	1.81	3.48	0.73	5.5	4.11	11.37	2.1	3.85	1.3	0.36	1.3	0.76	0.33	1.92	0.75	-3.142	5.52672e-11	-1.586	0.0664406
LOC103634575	0.93	2.06	1.03	4.81	2.33	2.91	1.52	0.96	1.29	0.21	0.32	0.33	0.2	0.48	0.1	-3.569	5.70638e-11	-2.628	0.00408839
LOC100191455	3.2	3.83	4.83	7.47	5.6	8.84	3.86	7.23	4.11	2.84	2.9	2.29	3.03	4.41	2.48	-1.469	5.7851e-11	-0.953	0.0467564
LOC100272325	48.14	57.09	40.45	56.22	52.94	67.93	52.16	46.28	51.3	30.86	27.8	27.27	33.81	25.66	33.88	-1.062	5.82155e-11	-1.072	2.11569e-06
LOC109942305	0.36	1.65	0.9	1.28	1.87	1.17	0.21	0	0.59	5.68	6.21	7.27	7.98	3.39	8.71	2.129	5.94494e-11	4.266	8.13306e-08
LOC100284116	179.12	160.06	156.6	80.31	82.47	114.25	241.8	93.75	153.5	42.26	37.39	38.58	71.74	21.97	84.69	-1.248	5.95994e-11	-1.911	0.000359211
novel.4682	0.15	0.01	0.17	1.34	2.12	1.7	0.04	0	0.09	4.8	5.14	5.2	1.5	0.74	1.75	1.534	6.02849e-11	4.559	3.29503e-08
LOC103636607	0.03	0.13	0.19	4.79	0.9	5.87	0.2	0	0.07	0.14	0.1	0.07	0	0	0	-5.202	6.03949e-11	--	--
LOC100284799	1.81	1.72	1.13	2.92	2.45	2.54	1.57	3.08	1.15	6.47	8.5	8.04	10.36	12.12	13.02	1.524	6.20797e-11	2.238	5.77368e-07
LOC541884	422.17	413.35	478.77	9.34	7.28	9.1	596.78	461.6	577.17	19.13	20.34	22.33	360.46	437.91	330.42	1.248	6.48413e-11	-0.893	0.00592008
novel.4232	0.2	0.25	0.18	0.92	0.89	0.47	0.04	0	0.21	2.98	4.56	2.81	3.47	0.59	3.07	2.167	6.61074e-11	4.432	5.39023e-06
LOC100280935	195.39	234.95	205.65	434.01	188.17	226.91	224.76	167.94	268.46	95.04	65.79	74.09	61.93	63.05	77.51	-1.864	6.69948e-11	-2.084	7.54646e-15
LOC100382185	6.7	7.14	8.63	21.3	13.24	17.44	6.06	5.85	8.19	5.5	6.76	6.45	10.48	2.68	8.89	-1.49	6.78736e-11	-0.286	0.667983
LOC542530	4123.61	5163.39	2160.22	360.05	521.99	348.24	4025.91	4825.55	4051.17	136.23	196.21	164.26	1469.47	1422.34	1184.19	-1.325	7.10567e-11	-2.026	6.16295e-15
LOC100304305	20.89	21.14	19.61	30.84	28.58	42.11	22.63	25.25	29.4	15.09	10.15	11.9	7.43	14.41	7.84	-1.47	7.54661e-11	-1.705	3.27928e-05
LOC100286251	40.43	54.42	57.52	34.71	45.6	39.19	63.95	15.44	28.18	94.53	84.22	84.89	57.61	78.76	66.3	1.125	7.73945e-11	0.521	0.455075
LOC606406	26.34	31.31	27.49	84.79	70.52	92.27	25.19	39.34	34.47	41.85	40.03	42.04	21.94	36.06	27.1	-1.016	7.75412e-11	-0.558	0.176583
LOC118476332	0	0	0	0.53	0.67	1.27	0	0	0	4.46	7.21	6.1	1.58	1.69	3.92	2.822	7.77676e-11	7.641	6.26222e-07
LOC100216803	48.67	48.2	46.4	77.37	59.27	82.65	46.43	51.63	48.15	34.19	31.6	35.67	37.96	52.08	39.9	-1.13	7.81143e-11	-0.523	0.13136
LOC100274662	27.79	12.36	15.03	113.05	135.07	238.42	29.13	13.38	16.34	17.1	10.61	22.68	7.23	3.89	8.68	-3.293	7.91982e-11	-2.002	3.32526e-05
LOC542634	8.71	10.26	5.26	59.81	64.84	122.82	6.51	31.9	7.79	26.69	16.04	21.32	6.47	3.94	9.13	-1.972	7.96694e-11	-1.647	0.0183019
LOC100382732	9.71	7.44	10.41	11.58	9.69	8.42	7.75	9.18	8.66	4.31	3.55	3.81	3.55	4.05	4.12	-1.36	8.01451e-11	-1.498	1.06368e-07
novel.3267	0.35	0.09	0.34	3.95	5.47	5.16	0	0	0	15.59	17.99	17.55	3.12	3.33	4.87	1.791	8.37994e-11	7.427	1.05054e-06
LOC100274322	0.2	0.54	0.31	15.91	9.36	31.83	0.15	0.06	0.21	3.74	2.81	3.67	0.25	0.24	0.48	-2.507	8.39433e-11	--	--
LOC100277496	0.77	1.45	0.82	10.03	9.76	10.54	1.67	2.47	0.4	22.58	28.48	25.28	5.74	8.43	8.93	1.314	8.39433e-11	1.96	0.00663876
LOC100281089	10.63	15.81	12.8	78.98	59.76	91.49	14.29	10.71	23.86	34.85	25.88	31.51	13.23	18.91	14.34	-1.337	8.52743e-11	-0.409	0.415083
LOC100501636	149.93	130.43	118.25	58.62	44.27	65.18	162.15	71.47	157.04	21.98	11.71	19.83	48.96	26.16	44.87	-1.667	8.61852e-11	-2.111	1.26215e-07
LOC100382198	48.57	61.65	66.62	44.61	34.64	47.54	48.79	36.13	62.93	21.49	18.78	18.47	53.83	27.67	40.74	-1.128	8.63462e-11	-0.665	0.0742487
LOC100383452	14.65	22.39	21.18	40.04	44.93	43.3	16.92	16.35	16.33	23.56	16.95	16.24	7.31	5.76	7.53	-1.192	9.07969e-11	-1.656	1.37327e-13
LOC100274968	6.01	10.96	5.02	1.89	1.48	1.77	12.02	3.83	11.37	7.01	9.26	13.44	15.92	6.53	25.34	2.518	9.19557e-11	0.371	0.647867
LOC100383105	0.73	0.12	0.24	0.19	0.23	0	0.25	0.39	0.38	2.7	4.99	6.29	9.77	6.02	7.79	5.028	9.20944e-11	4.14	1.7341e-12
LOC103630367	201.41	179.57	331.33	8.44	5.54	3.97	190.28	110.26	239.94	1.55	0.83	0.93	33.55	11.38	27.79	-2.45	9.61808e-11	-3.307	3.60677e-15
LOC100382120	76.69	92.8	54.31	361.87	188.77	410.95	72.37	61.88	92.39	103.36	82.12	110.14	80.87	76.77	109.17	-1.721	9.8794e-11	-0.147	0.686259
LOC103650987	19.88	22.53	19.79	17.3	19.74	22.21	21.91	27.99	23.46	7.88	9.16	9.29	12.55	21.12	16.92	-1.189	1.00059e-10	-0.887	0.0173881
novel.472	0	0	0	0.48	0.41	0.32	0.03	0.06	0	3.51	2.17	2.94	3.54	0.2	2.31	2.824	1.02037e-10	5.602	5.91821e-05
LOC100274453	2348.32	3519.3	1228.02	677.09	928.17	377.17	2329.99	3619.27	2768.78	46.06	101.32	73.1	488.34	763.17	342.18	-3.182	1.03464e-10	-2.773	1.16092e-11
LOC100193825	50.91	55.06	57.37	35.52	34.21	44.1	51.5	54.15	62.65	17.55	18.34	18.16	39.52	30.2	42.71	-1.093	1.07989e-10	-0.968	8.22288e-06
LOC100283677	106.82	91.75	97.15	40.76	32.74	46.98	106.02	62.29	108.7	19.08	16.13	17.37	44.44	31.7	42.38	-1.214	1.08264e-10	-1.616	2.87532e-07
LOC100383550	7.04	8.32	8.3	8.62	7.24	8.46	8.33	14.59	10.1	3.76	4.02	3.15	4.13	10.04	5.26	-1.171	1.10284e-10	-1.082	0.035348
LOC103629856	12.12	12.41	14.4	19.89	25.35	18.6	11.45	23.96	13.38	45.12	48.66	41.17	37.68	52.89	32.79	1.064	1.2611e-10	1.001	0.0272633
LOC100191227	119.04	94.92	98.76	4.68	3.63	5.04	151.72	195.12	130.17	15.4	11.49	13.53	28.97	27.48	23.74	1.583	1.28419e-10	-2.943	1.54942e-24
LOC100282468	89.39	90.07	71.21	163.7	127.48	188.7	98.74	50.83	104.4	72.97	57.62	73.28	54.09	32.21	64.59	-1.253	1.28587e-10	-1.161	0.00362365
LOC541957	2.46	2.17	3	11.59	5.67	11.88	3.83	2.64	2.89	1.64	1.89	2.62	1.4	1.26	1.88	-2.262	1.31953e-10	-1.441	0.00181068
LOC100278859	0.74	1.32	1.09	3.53	2.7	3.47	0.69	0.87	0.71	1.29	0.98	1.2	0.72	0.36	0.75	-1.5	1.32707e-10	-0.713	0.158571
LOC100277051	17.66	15.24	16.43	20.63	22.8	29.59	18.84	24.18	18.26	10.73	9.31	9.45	15.47	24.24	19.78	-1.327	1.33362e-10	-0.398	0.348602
LOC542408	212.04	164.56	300.69	541.24	564.01	893.41	295.54	274.4	220.13	2160.57	1617.21	1777.83	584.66	2018.62	1443.87	1.454	1.33362e-10	2.013	5.30004e-05
LOC100502178	13.42	14.17	12.12	24.77	27.13	33.01	13.13	14.19	14.43	12.47	12.46	12.51	13.33	12.78	12.46	-1.2	1.33362e-10	-0.486	0.105085
novel.5646	0.11	0.08	0	0.29	0.19	0.2	0.12	0.03	0	2.8	1.93	1.98	0.46	0.23	0.91	3.285	1.34913e-10	--	--
sbp18	1.84	1.97	2.11	5.08	4.38	6.48	2.27	1.42	2.22	1.6	1.77	1.85	0.93	0.43	1.96	-1.631	1.35749e-10	-1.265	0.0453154
LOC100192072	30.75	36.14	40.69	77.43	48.47	89.83	40.53	47.88	36.19	27.89	23.69	19.19	31.18	30.05	37.98	-1.627	1.44736e-10	-0.715	0.0117483
novel.6303	0	0	0	0.18	0.2	0.25	0	0	0	1.73	3.09	3.35	0.97	0.12	0.73	3.664	1.44736e-10	6.036	0.00290541
LOC100284134	4.21	3.45	4.65	6.8	6.4	7.51	4.13	5	3.67	2.28	1.65	2.34	1	3.6	1.42	-1.743	1.4772e-10	-1.403	0.0367186
LOC100279300	3.77	3.48	3.87	14.18	11.61	9.86	2.53	4	3.85	5.56	4.2	4.23	4.61	4.23	4.64	-1.362	1.47818e-10	0.01	0.985456
LOC100275179	9.7	3.31	5.33	16.29	33.14	22.28	2.72	2.21	0.39	2.91	1.4	4.28	0	0	1.94	-3.08	1.48721e-10	--	--
LOC107546775	7.02	7.55	3.77	25.97	32.83	52.31	5.92	2.85	6.58	12	5.57	8.73	2.4	2.16	3.83	-2.1	1.52314e-10	-1.266	0.016474
LOC103630097	0.17	0.23	0.36	0.87	1.15	1.05	0.03	0.12	0.22	2.98	2.36	2.92	1.34	0.82	1.04	1.411	1.53161e-10	2.751	9.88015e-06
LOC103635266	74.66	68.83	64.56	100.41	95.38	121.35	83.81	48.16	72.35	55.32	42.17	48.95	46.31	37.05	49.14	-1.132	1.57578e-10	-1.02	0.00183515
LOC100282314	37.99	47.87	34.2	24.77	17.79	19.93	34.66	42.42	40.27	46.43	43.05	47.03	67.07	56.27	70.26	1.113	1.61903e-10	0.342	0.173025
novel.7420	14.17	9.77	6.16	1.07	1.06	1.04	7.68	12.76	11.97	5.21	8.63	11.33	19.61	25.61	20.75	2.969	1.73537e-10	0.678	0.110407
LOC100283587	3.92	5.2	4.84	11.74	14.63	10.94	3.39	3.27	3.36	25.51	27.39	26.58	16.95	17.58	22.71	1.075	1.78709e-10	2.13	1.16635e-15
LOC103633255	0.44	0.64	0.55	1.28	1.58	1.88	0.51	0	0.37	0.18	0.15	0.27	0	0	0.09	-3.016	1.78709e-10	-3.715	0.0885119
LOC103634748	4.12	3.44	1.94	3.02	10.03	11.69	1.51	3.74	1.77	0.52	0.87	0.13	0.25	0.07	0.76	-4.056	1.87612e-10	-3.102	0.00103386
novel.4196	0.36	0.32	0.55	4.22	6.06	3.94	0.27	0.11	0.56	11.03	13.15	12.6	6.08	1.26	5.12	1.355	1.88804e-10	3.325	2.89028e-06
LOC100280251	5.91	6.74	8.22	10.87	9.66	10.54	5.16	5.83	7.23	5	4.82	4.94	4.43	3.13	4.84	-1.09	1.96855e-10	-0.941	0.00169283
LOC100191786	1.44	2.06	2.06	2.54	2.82	2.41	1.34	1.92	1.83	0.97	1.3	0.85	8.18	6	5.99	-1.333	2.07108e-10	1.618	9.59304e-09
LOC100384038	3.4	4.15	6.19	9.2	13.4	12.41	3.69	4.94	4.32	5.24	4.42	4.59	4.45	5.65	4.83	-1.315	2.12316e-10	-0.153	0.736225
LOC100283598	1.79	1.6	1.29	8.68	9.21	10.89	1.42	1.83	1.73	3.86	3.7	3.29	3.24	4.24	3.84	-1.426	2.12594e-10	0.825	0.0673673
LOC100217133	13.27	12.81	16.32	30.09	37.88	46.83	16.34	14.37	14.56	17.09	10.57	12.16	6.22	7.84	7.04	-1.546	2.12711e-10	-1.471	1.4483e-06
LOC100273089	3.93	4.09	5.67	5.87	6.12	4.9	1.93	5.38	4.61	12.71	15.36	12.37	17.95	13.28	13.24	1.244	2.1769e-10	1.545	0.000433886
LOC109945115	2.37	1.62	4.59	0.99	2.3	0.79	1.37	1.56	3.66	7.06	6.56	8.11	15.07	1.47	9.97	2.396	2.20343e-10	1.595	0.0463933
LOC100284468	327.3	308.01	429.04	291.05	199.53	269.91	308.31	474.52	376.36	128.73	105.88	111.92	265.64	307.43	277.95	-1.15	2.32543e-10	-0.804	0.00802906
LOC103654290	6.53	7.2	11.32	8.3	7.56	8.67	5.8	17.57	10.11	4	4.05	3.24	4.84	7.4	4.41	-1.137	2.34589e-10	-1.334	0.00916526
LOC100037812	195.51	153.72	172.26	238.81	135.77	260.31	164.6	181.39	224.24	75.74	64.53	82.45	163.77	217.72	146.73	-1.53	2.3584e-10	-0.449	0.238505
LOC100278628	8.27	7.76	4.59	28.77	48.93	83.48	6.74	4.03	5.03	12.39	10.73	14.48	4.61	4.38	9.1	-2.125	2.42173e-10	-0.221	0.731936
LOC100282631	1.18	1.45	1.03	2.14	3.03	1.7	0.31	0.45	1.24	7.4	12.12	9.09	4.01	6.08	5.69	2.041	2.50923e-10	2.653	2.75455e-05
LOC100275524	9.41	8.84	12.39	8.01	9.47	8.26	11.52	11.65	11.93	17.4	20.38	20.19	19.44	17.5	20.57	1.154	2.54793e-10	0.332	0.252023
LOC100283982	242.28	254.49	159.53	285.32	317.31	414.16	279.88	144.82	235.59	134.06	139.21	170.45	128.45	99.78	139.67	-1.216	2.57677e-10	-1.244	0.000310857
LOC100281436	2.71	2.6	1.93	9.26	10.24	13.84	3.3	1.51	2.32	2.63	3.11	4.41	1.98	0.94	4.05	-1.736	2.65357e-10	-0.482	0.539143
LOC100274138	9.12	6.9	4.73	49.31	41.53	50.15	8.33	5.16	7.57	22.68	19.03	21.78	26.57	20.14	26.31	-1.167	2.66739e-10	1.401	6.92411e-05
LOC100279949	3.59	4.12	3.98	8.96	19.66	15.05	6.3	3.44	5.07	4.6	4.14	3.34	1.94	0.76	2.61	-1.871	2.83686e-10	-1.91	0.000192315
LOC100285579	61.5	60.43	48.19	15.24	18.77	10.37	44.17	34.56	57.58	40.21	40.27	34.77	42.85	15.44	43.16	1.364	2.87999e-10	-0.843	0.0606143
novel.7789	0.06	0.07	0.05	0.32	0.15	0.13	0.13	0.11	0.14	1.21	1.27	2.17	1.56	2.23	3.18	2.944	2.89397e-10	3.819	2.32228e-13
novel.5064	1.46	2.52	1.01	1.64	2.31	1.83	1.48	1.4	1.41	6.67	6.48	8.09	2.2	1.84	3.28	1.86	3.0028e-10	0.377	0.555504
novel.819	0.92	1.55	0.04	0.77	0.42	1.9	0.91	1.08	0.87	8.57	6.35	9.78	3.4	5.41	1.86	2.976	3.01397e-10	1.573	0.0262103
LOC100383774	5.83	6.44	10.3	15.86	14.89	16.54	5.86	13.13	10.7	7.9	8.15	7.16	7.08	6.54	6.85	-1.044	3.02864e-10	-0.896	0.0236445
LOC541647	12.52	14.64	9.52	5.67	5.13	8.1	14	11.14	11.69	1.48	1.99	1.27	3.19	2.24	3.95	-2.016	3.03734e-10	-2.376	2.89654e-14
LOC100381749	4.07	5.67	3.42	3.56	4.08	3.52	4.39	2.56	4.07	7.95	8.41	9.41	6.73	3.01	5.64	1.191	3.09671e-10	0.07	0.916041
LOC100277570	2.48	2.89	2.21	14.17	18.66	14.73	4.6	2.89	3.16	35.02	32.81	38.84	14.67	14.46	18.05	1.149	3.09711e-10	1.754	1.01494e-06
LOC103646216	1.1	1.29	0.79	6.01	6.61	8.48	1.13	0.87	0.86	2.58	1.49	2.34	0.24	0.72	0.58	-1.737	3.21571e-10	-1.248	0.0742713
novel.2724	3	2.48	2.05	7.33	9.13	10.55	4.35	1.58	4.06	2.05	2.36	2.01	0.67	0	0.75	-2.092	3.34078e-10	-3.25	0.000605456
LOC103640612	5.23	4.99	7.28	8.68	9.97	7.22	2.95	4.75	5.29	17.51	19.48	17.75	13.41	3.85	9.74	1.066	3.46137e-10	0.653	0.231725
LOC100276501	2.77	2.9	1.83	19.67	25.76	19.36	2.85	2.71	2.78	45.5	44.83	52.08	7.03	10.78	11.5	1.12	3.60682e-10	1.442	0.000358933
LOC100275374	0.11	0.07	0	5.91	5.06	7.78	0.04	0.04	0.27	0.91	1.79	1.26	0.24	0	1.1	-2.265	3.61424e-10	--	--
novel.7048	0.98	3.21	2.61	3.54	6.98	2.91	1.18	0.9	1.59	17.89	24.04	18.7	30.46	4.6	23.26	2.156	3.6318e-10	3.558	1.30613e-07
LOC118471894	0.8	0.91	0.88	2.02	2.84	1.48	0.3	0.86	0.17	6.85	9.09	7.55	9.07	5.21	6.99	1.871	3.68798e-10	3.617	1.64634e-09
LOC100278698	42.48	53.49	44.52	50.85	45.83	58.94	53.67	37.93	46.85	21.19	20.38	26.52	23.25	30.53	25.71	-1.21	3.74136e-10	-1.167	0.000592406
LOC100276188	49.31	38.67	49.32	77.23	53.29	86.3	30.86	46.67	35.54	28.08	14.95	23.31	34.39	46.39	37.36	-1.725	3.78685e-10	-0.29	0.505964
LOC100276810	10.91	16.05	8.13	27.15	12.79	22.62	14.79	6.01	12.31	6.45	4.74	5.48	2.86	2.42	4.9	-1.922	3.89779e-10	-2.114	1.8505e-05
LOC732720	3.12	1.72	1	40.71	22.97	35.63	1.13	0.26	1.89	11.7	9.29	5.9	3.68	0.56	3.49	-1.901	3.92764e-10	0.813	0.505413
LOC100280131	149.69	178.04	133.72	19.58	15.12	14.77	157.33	95.9	200.24	6.11	7.16	7.43	110.72	32.11	77.16	-1.271	3.96253e-10	-1.457	0.00235738
LOC100191502	4.59	9.27	5.58	24.27	18.6	27.08	9.59	5.37	9.05	51.78	49.95	51.92	22.61	19.64	30.19	1.117	4.00754e-10	1.194	0.00066469
novel.5273	18.6	18.14	26.44	13.75	11.22	10.63	12.81	9.94	17.8	24.2	23.75	24.09	32.53	8.53	33.55	1.003	4.1721e-10	0.453	0.463265
LOC100216857	2.56	2.8	2.68	11.3	8.12	13.25	1.88	1.97	2.25	3.54	2.9	3.39	1.93	2.41	2.59	-1.751	4.29133e-10	-0.185	0.775301
LOC103639280	23.51	27.25	24.18	58.38	65.28	78.55	23.82	27.56	24.9	34.68	29.46	32.38	12.09	14.77	16.16	-1.086	4.29566e-10	-1.198	9.28219e-06
LOC100282067	6.58	20.67	4.44	3.26	2.46	4.43	5.3	2.37	7.84	9.9	13.22	15.89	11.72	15.12	31.37	1.923	4.33377e-10	1.512	0.00791446
LOC100273132	42.93	45.96	38.19	40.54	35.11	46.31	40.76	31.05	42.83	19.88	15.97	19.86	26.9	14.83	29.92	-1.148	4.41863e-10	-1.087	0.000876121
LOC100285177	19.48	18.02	16.15	74.23	58.69	101.49	18.21	16.5	20.55	33.92	29.89	28.38	20.11	20.42	28.64	-1.367	4.62038e-10	-0.061	0.877922
LOC100278200	0.53	1.12	1.15	1.06	1.1	0.76	0.41	1.64	0.68	2.6	2.91	2.11	2.7	1.86	1.92	1.369	5.06883e-10	0.885	0.140346
LOC103636843	0.25	0.53	0.1	1.43	2.92	1.59	0.18	0.37	0.33	6.66	7.49	8.38	1.56	1.63	1.72	1.908	5.37446e-10	2.116	0.000522782
LOC100216871	0.54	0.63	0.66	1.63	1.89	2.61	0.59	0.14	0.77	7.45	10.04	6.29	4.54	1.56	4.76	1.933	5.43664e-10	2.428	0.00112326
LOC100278335	16.1	14.18	10.29	17.79	14.98	14.71	17.95	7.81	11.92	5.79	3.17	5.25	7.54	2.68	6.21	-1.754	5.48259e-10	-1.629	0.00229969
LOC103634652	638.82	706.74	560.25	241.26	312.87	224.31	563.85	1061.15	584.44	512.17	573.92	493.3	667.44	1064.17	558.86	1.005	5.7414e-10	-0.278	0.636589
LOC100280638	5.67	6.39	5.73	18.3	8.1	19.36	8.19	4.3	6.38	4.17	3.11	3.34	3.83	2.12	3.76	-2.126	5.84055e-10	-1.37	0.00263984
LOC100282827	1.26	3.5	0.71	13.29	18.97	30.05	1.08	1.08	1	4.94	5.04	6.89	0.55	1.27	2.13	-1.908	6.03019e-10	-0.064	0.952524
LOC100284387	6.18	6.65	2.9	29.35	22.12	38.82	8.79	5.48	5.01	11.69	6.45	7.88	2.26	3.44	4.27	-1.814	6.10457e-10	-1.348	0.00828759
LOC100281300	47.55	58.26	34.65	99.25	112.94	68.85	33.2	27.03	45.92	216.4	208.66	207.16	119.41	38.61	95.04	1.157	6.11059e-10	0.843	0.0705172
LOC100273093	15.54	17.76	14.14	24.49	23.27	38.87	18.88	23.98	21.71	11.1	6.6	9.46	6.06	5.04	8.47	-1.693	6.16777e-10	-2.113	2.41946e-15
LOC100285097	0.37	0	0.81	6.77	3.79	6.54	1.24	0.2	0.77	0.97	0.88	1.15	1.96	1.39	2.07	-2.525	6.1873e-10	0.879	0.375689
LOC100284038	2.56	2.76	1.83	7.26	6.68	5.77	2.46	4.09	3.24	2.2	2.33	2.38	3.25	3.46	3.48	-1.524	6.26647e-10	-0.306	0.53709
LOC606465	11.27	13.72	13.08	28.79	21.14	30.34	10.02	16.82	14.56	12.44	12.38	11.68	12.32	9.91	10.99	-1.155	6.27422e-10	-0.688	0.0299004
LOC100127539	22.46	22.47	19.32	13.12	14.33	12.07	22.54	14.71	25.6	2.49	2.55	4.54	1.77	0.81	2.2	-2.061	6.29359e-10	-4.109	6.88482e-21
LOC100216974	27.08	28.63	24.92	38.54	38.37	58.97	29.73	23.81	29.34	19.75	16.49	17.83	14.45	15.31	19.43	-1.35	6.33416e-10	-1.137	2.78696e-05
LOC100285387	0.33	0.25	0.53	1.39	1.54	1.5	0.65	0.52	0.5	0.14	0.18	0.18	0	0.07	0.09	-3.163	6.34896e-10	-3.718	0.000427126
LOC103629745	3.08	3.09	3.6	4.94	5.1	4.93	2.32	2.06	3.58	9.44	10.28	10.58	8.75	3.35	10.07	1.001	6.40416e-10	1.064	0.0269543
LOC606429	1.93	2.64	1.36	1.35	1.7	1.51	3.61	2.83	2.06	5.3	6.18	5.72	9.4	3.12	12.19	1.896	6.40416e-10	1.088	0.0738105
LOC100281904	3.55	1.54	9.69	4.71	1.22	2.56	6.65	7.48	1.99	13.89	14.47	18.41	66.17	169.9	89.71	2.453	6.5278e-10	3.991	3.77847e-12
LOC103647563	41.92	54.2	28.48	14.79	12.45	36.09	50.53	42.5	50.64	4.48	2.58	4.39	33.03	20.05	41.26	-2.494	6.53443e-10	-1.017	0.00113118
LOC100278152	2.4	2.32	2.24	1.89	2.29	1.23	1.85	3.8	2.12	6.11	7.04	4.99	13.31	16.08	12.03	1.733	6.5759e-10	2.063	2.73788e-07
LOC109941810	3.38	2.17	2.75	13.44	14.88	10.78	4.29	2.21	5.86	39.37	28.33	36.84	19	6.86	15.11	1.405	6.59467e-10	1.323	0.0226808
LOC100276499	0.99	0.57	1.6	2.93	1.95	3.53	1.94	0.31	0.95	0.23	0.19	0.51	0.1	0	0.25	-3.21	6.77541e-10	-3.645	0.0020957
LOC103644279	1.31	1.92	2.25	1.86	1.5	1.37	0.89	2	1.58	3.7	3.98	3.24	4.73	4.26	4.65	1.195	6.95867e-10	1.248	0.000595081
LOC100281908	74.58	91	62.1	271.57	242.86	188.01	109.25	91.7	82.38	438.63	498.97	487.05	164.33	186.35	230.85	1.007	7.03631e-10	0.647	0.0427173
LOC100191167	14.52	12.22	13.44	58.85	44.7	56.89	10.23	12.01	13.35	27.86	21.58	24.32	8.34	7.33	13.44	-1.137	7.03631e-10	-0.683	0.0481204
LOC100280447	24.43	32.16	23.23	16.81	18.4	21.72	28.93	30.75	26.63	8.95	7.66	8.11	8.45	11.04	7.79	-1.222	7.20154e-10	-2.019	3.91948e-10
LOC109945996	2.08	3.18	2.29	7.66	7.87	8.26	0.79	1.15	1.93	3.72	3.85	3.56	3.74	2.07	2.45	-1.114	7.26594e-10	0.728	0.183196
LOC100283376	12.66	14.93	14.81	21.37	22.48	18.02	10.62	11.24	12.86	36.6	45.34	44.99	32.35	36.44	36.47	1.021	7.28371e-10	1.235	1.73309e-06
novel.4213	0	0	0.08	2.38	1.73	3.56	0.34	0	0	15.93	16.07	9.28	0.18	0	1.35	2.411	7.29935e-10	--	--
LOC100273455	69.66	77.91	56.05	134.24	156.45	203.35	61.66	53.6	70.02	79.55	71.67	73.96	28.98	28.38	32.86	-1.153	7.29935e-10	-1.414	7.0475e-10
LOC100501905	1.45	1.83	1.31	4.73	4.71	4.24	1.28	3.05	2.21	9.96	10.06	8.61	6.51	12.8	5.52	1.049	7.46522e-10	1.622	0.00288567
LOC103634220	4.44	7.08	3.3	5.4	9.13	10.52	9.23	3.64	3.21	19.47	39.24	44.08	77.45	121.06	180.51	2.013	7.66018e-10	4.135	9.63878e-17
LOC103640815	0.76	1.03	0.86	7.59	12.92	14.55	1.46	0.81	0.97	3.76	3.09	3.5	0.49	0	0.8	-1.782	7.83974e-10	-1.799	0.124565
LOC100170237	128.72	187.19	158.69	205.17	176.87	228.76	150.08	83.2	136.61	527.68	365.84	484.38	200.38	310.35	408.97	1.157	7.97943e-10	0.928	0.0273914
LOC100281388	14.08	15.52	18.12	15.51	12.41	14.18	14.94	19.16	16.07	6.62	3.85	4.5	6.34	6.3	5.02	-1.506	7.98111e-10	-1.869	4.39293e-10
LOC103645770	0.22	0.37	0.34	3.39	2.32	3.49	0.43	0.17	0.3	0.56	0.23	0.48	0.31	0.33	0.22	-2.872	8.24925e-10	--	--
novel.1082	7.72	10.48	16.09	3.31	3.25	1.31	4.08	4.21	13.14	9.04	19.54	10.9	80.76	23.23	53.24	2.314	8.29977e-10	2.494	7.57978e-06
LOC542417	17.15	17.62	21.81	36.03	14.67	29.79	21.83	27.92	19.93	8.87	6.5	5.76	11.55	13.26	9.59	-1.945	8.35384e-10	-1.377	5.47416e-05
LOC100384229	17.72	29.97	23.31	4.36	5.6	3.24	15.78	14.19	16.7	11.37	13.54	10.46	27.57	13.97	22.23	1.407	8.40583e-10	0.05	0.916724
LOC100505456	48.57	54.49	53.07	57.04	73.69	79.28	55.47	65.54	53.09	33.77	35.14	34.57	46.02	61.74	35.16	-1.04	8.67253e-10	-0.627	0.128568
LOC100281051	7.82	8.96	6.71	17.55	22.83	28.69	10.08	8.55	8.54	9.9	7.49	8.12	5.07	7.73	6.25	-1.457	9.11205e-10	-0.876	0.0256183
LOC100501068	18.21	23.65	20.69	10.21	15.02	13.15	20.92	23.28	28.47	5.71	5.23	5.11	5.7	6.46	6.71	-1.275	9.13005e-10	-2.31	1.17689e-20
LOC100274332	0.92	1.46	0.89	1.09	1.39	1.17	1.21	0.76	1.44	3.29	4.39	6.25	7.59	7.65	11.15	1.913	9.25033e-10	2.566	9.03454e-13
LOC103647283	4.73	6.8	2.99	6.64	7.63	9.28	6.32	2.06	5.38	20.84	17.59	20	9.65	1.31	14.41	1.292	9.55948e-10	0.411	0.69192
LOC100277551	25.82	17.61	23.17	34.59	28.87	57.16	36.86	17.35	26.76	14.06	10.97	10.28	16.19	16.71	19.74	-1.794	9.59408e-10	-1.015	0.0160593
LOC103630536	0.58	0.65	0.27	2.4	2.68	2.75	0.48	0.84	0.42	0.2	0.36	0.7	0.24	0	0.24	-2.653	9.80269e-10	-2.279	0.0413734
LOC100383172	5.29	7.01	6.12	58.73	121.23	114.95	6.17	5.3	5.56	298.36	327.32	258.12	38.08	31.87	54.36	1.563	9.99854e-10	2.465	2.66626e-19
LOC100273433	23.4	21.74	29.52	59.66	44.15	62.62	25.02	36.95	26.96	27.35	25.37	21.37	12.37	18.76	21.48	-1.185	1.02522e-09	-1.128	0.00164262
LOC100037738	21.96	28.4	28.43	30.81	28.7	28.66	24.4	20.16	22.83	13.78	12.71	16.07	7.99	10.16	11.43	-1.066	1.04214e-09	-1.566	2.84904e-07
LOC103641101	1.4	0.73	2.4	0.81	0.78	0.3	1.16	0.79	1.24	4.73	3.32	4.2	9.56	5.44	7.21	2.688	1.05214e-09	2.407	2.09572e-08
LOC100279169	2.02	5.93	1.75	0.89	1.24	0.87	6.14	3.03	4.83	6.36	4.59	8.18	7.8	6.52	7.18	2.655	1.08996e-09	0.228	0.715898
LOC100284485	9.25	6.93	8	11.01	12.31	11.03	10.43	6.19	9.25	23.41	21.94	24.41	25.12	18.21	27.42	1.006	1.14481e-09	1.051	0.00242627
LOC100280688	6.71	5.51	9.7	8.68	6.68	8.45	8.72	10.34	8.62	16.75	23.25	17.38	24.04	25.48	24.33	1.252	1.154e-09	1.047	0.000142716
LOC100191951	1.75	2.02	1.95	10.44	12.73	12.44	1.45	1.8	1.35	6.13	5.52	5.87	2.21	1.8	2.95	-1.04	1.18945e-09	0.202	0.68154
LOC103639279	242.2	214.87	223.31	185.12	147.59	193.28	244.3	160.5	277.08	83.51	75.95	96.84	279.87	262.25	313.05	-1.054	1.18999e-09	-0.052	0.910474
LOC100193705	10.22	10.89	19.04	4.04	4.88	6.16	7.25	5.52	7.13	13.14	15.38	12.15	61.54	51.54	53.48	1.41	1.19491e-09	2.686	2.01567e-25
novel.637	2.61	3.23	3.82	5.38	5.51	3.49	1.69	1.95	2.74	12.81	13.46	9.74	15.39	6.65	11.94	1.311	1.20942e-09	2.02	8.91451e-09
LOC100274108	17.76	25.41	16	28.3	23.22	34.13	22.5	20.5	22.03	13.69	11.85	12.25	13.04	14.16	15.58	-1.199	1.22169e-09	-0.982	0.000137601
LOC100282747	126.8	135.99	133.04	200.29	155.92	145.85	101.88	104.36	141.61	90.53	68.34	78.99	70.2	51.16	80.54	-1.091	1.27433e-09	-1.172	2.49432e-06
LOC109946006	4.19	4.4	7.6	6.28	5.99	4.19	2.8	8.42	5.76	11.84	13.22	11.96	12.37	9.7	11.01	1.157	1.27433e-09	0.599	0.221568
LOC100281397	2.17	3.56	3.48	17.07	12.83	25.78	2.73	5.15	3.55	6.32	6.23	5.13	1.85	1.68	3.52	-1.678	1.27433e-09	-1.092	0.0250242
LOC100192558	22.41	24.72	35.75	17.59	9.78	15.46	20.73	19.15	26.77	5.17	5.11	5.52	7.22	5.08	8.49	-1.455	1.27768e-09	-2.072	1.57102e-15
LOC100279673	34.02	30.01	22.9	17.45	18.09	23.61	31.63	29.95	28.06	6.74	9.21	7.52	17.83	11.77	17.31	-1.354	1.3225e-09	-1.333	4.57083e-07
LOC100274853	2.07	2.55	1.73	4.75	2.07	3.9	2.31	2.84	1.54	0.54	0.61	0.53	0.25	0.24	0.35	-2.678	1.39525e-09	-3.39	9.83542e-09
LOC100285275	2.92	2.62	2.18	3.71	3.27	4.11	2.14	3.02	1.82	13.14	9.6	13.89	13.76	16.81	24.32	1.708	1.39525e-09	2.586	1.25383e-10
LOC100272644	312.04	258.66	298.82	85.74	60.68	65.68	278.81	124.25	334.4	36.54	29.62	33.4	130.73	58.31	102.78	-1.105	1.41667e-09	-1.74	9.33554e-05
LOC103643628	20.13	17.54	19.29	23.06	19.96	21.17	24.44	15.61	19.99	43.25	41.48	51.3	57.52	100.14	76.57	1.068	1.44089e-09	1.606	4.96336e-05
novel.4194	0	0	0	0.55	0.8	0.94	0	0	0	3.11	5.76	3.76	0.34	0	0.81	2.439	1.47166e-09	--	--
LOC100275460	21.4	19.1	24.46	14.75	13.18	14.81	25.17	19.77	29.75	7.57	6.69	6.45	13.79	8.09	11.97	-1.062	1.47269e-09	-1.534	2.53737e-07
LOC100383377	0.7	1.02	0.45	1.04	1.86	1.75	0.63	1.82	1.02	7.05	10.19	4.73	4.58	3.93	4.18	2.219	1.49994e-09	1.504	0.00464717
LOC100192882	20.31	22.19	25.29	16.01	10.51	13.96	18.87	7.95	27.81	5.43	3.11	4.03	6.42	2.46	8.22	-1.702	1.51499e-09	-2.093	0.000174531
LOC541811	36.34	30.95	40.93	50.73	41.21	56.04	35.59	41.78	33.79	22.52	25.12	24.42	21.09	23.67	24.01	-1.057	1.57373e-09	-1.066	9.60083e-05
LOC100281643	37.15	34.16	30.87	28.85	30.23	46.72	37.34	37.05	34.67	11.67	9.69	13.7	6.14	8.33	9.26	-1.614	1.57827e-09	-2.577	1.36445e-17
LOC100283175	9.62	9.6	11.67	7.95	8.18	6.85	9.5	6.64	10.02	16.47	16.26	19.71	29.39	20.16	37.56	1.175	1.65388e-09	1.331	5.7808e-05
LOC100282644	13.89	17.57	15.67	67.28	42.39	73.21	11.38	16.68	15.23	23.49	22.88	26.21	15.04	20.61	19.94	-1.352	1.65659e-09	0.003	0.995334
novel.6218	0.53	0.72	0.81	0.94	1.01	0.38	0.65	2.28	2.41	4.92	2.41	4.88	12.74	4.67	14.37	2.381	1.7024e-09	2.177	8.19548e-05
LOC103651120	6.7	7.46	4.22	19.08	13.84	33.73	6.67	3.03	7.67	5.22	4.63	6.33	3.54	0.65	4.72	-2.065	1.7882e-09	-1.407	0.0673942
LOC100273403	7.68	8.3	7.75	8.41	11.4	10.64	8.15	8.9	7.61	20.15	23.87	26.1	19.01	49.35	23.71	1.185	1.79569e-09	1.581	0.00137326
LOC100282471	38.28	42.08	38.48	123.82	81.94	114.05	47.64	57.34	54.56	51.17	48.87	49.22	92.48	115.63	84.35	-1.116	1.79988e-09	0.525	0.128439
LOC100273338	2.99	4.64	3.91	21.69	15.52	23.7	3.35	6.47	3.41	8.58	7.29	7.89	2.68	3.75	3.45	-1.376	1.85443e-09	-0.783	0.143647
LOC103643029	1.26	0.98	0.75	4.01	3.34	7.6	0.61	1.26	0.92	1.14	0.66	0.64	1.22	4.74	2.43	-2.643	1.85844e-09	1.285	0.0986329
LOC100282452	1.1	0.69	3.14	2.9	2.11	4.65	1.14	0.75	1.57	20.57	12.26	17.01	31.06	29.13	77.85	2.35	1.93672e-09	4.9	6.91515e-21
LOC107305680	13.34	10.67	15.99	4.01	7.1	5.71	19.57	11.16	15.79	15.01	15.68	15.63	15.3	9.79	19.52	1.443	1.95328e-09	-0.477	0.280334
LOC103650771	0.23	0.52	0.41	0.78	0.53	0.64	0.25	0.29	0.41	2.15	1.71	1.95	1.15	0.92	1.16	1.56	1.95328e-09	1.392	0.000711394
LOC100384320	4	4.52	5.85	8.23	5.09	7.59	3.91	8.98	5.07	2.84	2.41	2.27	3.09	4.61	3.52	-1.491	2.06534e-09	-1.024	0.0305873
LOC100383284	1.58	1.47	1.8	2.32	2.98	2.1	0.94	1.37	1.86	6.15	8.85	8.3	4.25	3.08	5.95	1.637	2.1324e-09	1.288	0.00654636
LOC100217089	28.57	21.9	26.19	30.31	18	24.17	17.26	24.1	24.26	9.93	9.83	10.15	10.63	8.8	9.92	-1.293	2.18711e-09	-1.532	1.12472e-09
LOC100281741	23.62	25.47	31.97	54.37	66.39	55.67	18.65	21.97	18.13	34.28	27.92	25.74	15.77	12.09	16.11	-1.02	2.19028e-09	-0.808	0.00136369
LOC103651474	1.2	0.92	1.31	1.93	2.28	3.07	1.15	1.17	1.79	0.77	0.51	0.42	0.95	0.99	1.23	-2.118	2.22948e-09	-0.741	0.0964392
LOC103647817	116.52	94.75	133.18	8.87	6.45	8.09	111.93	125.19	103.94	3.5	2.98	2.99	44.44	44.67	34.06	-1.322	2.24384e-09	-1.832	1.5977e-10
LOC100286288	24.56	18.64	22.22	22.62	16.88	23.6	33.09	21.7	21.6	8.55	6.6	7.77	13.32	8.01	15.58	-1.479	2.29615e-09	-1.469	0.000136552
LOC103626777	0.05	0.17	0.09	1.44	1.22	1.21	0.09	0.17	0.05	3.28	6.37	3.52	0.45	0.16	0.64	1.748	2.30521e-09	1.545	0.100104
LOC100285877	3.55	3.37	3.77	5.39	4.16	8	3.44	4.3	4.59	1.82	1.39	1.66	1.66	1.02	2.12	-1.872	2.46574e-09	-1.753	1.1197e-06
LOC100383323	1.37	0.38	1.09	2.18	4.54	4.86	0.83	0.82	0.96	0.34	0.61	0.5	0.54	1.83	0.63	-3.018	2.46759e-09	-0.114	0.929887
LOC100281142	23.65	14.01	15.81	103.41	59.29	177.73	14.38	14.37	18.92	13	14.88	15.89	11.16	12.1	22.12	-2.984	2.48701e-09	-0.463	0.248022
LOC542053	5.45	6.24	9.15	5.1	4.64	4.05	4.99	7.74	4.65	10.67	9.9	10.15	12.28	10.24	11.15	1.141	2.48701e-09	0.574	0.133675
LOC103634668	17.96	19.16	20.18	44.97	31.84	45.74	22.04	22.42	21.06	15.68	14.52	19.39	10.05	10.39	14.41	-1.322	2.50318e-09	-1.298	6.74672e-06
LOC100191926	5.12	6.9	5.81	6.78	5.9	9.13	7.39	4.76	7.37	2.3	2.27	2.25	2.46	1.13	1.87	-1.698	2.51425e-09	-2.239	1.02196e-07
LOC100382661	31.53	23.45	25.64	37.38	29.25	33.57	22.29	13.39	28.59	17.79	13.49	14.18	19.2	7.02	14.58	-1.155	2.60831e-09	-1.062	0.026818
LOC103643744	0.03	0.28	0.56	0.41	0.25	0.23	0.18	0	0.18	2.32	2.49	1.83	1.03	1.3	0.67	2.889	2.62548e-09	2.715	0.0147919
LOC100273461	0.97	1	1.04	5.19	7.47	5.05	1.37	1.68	1.91	14.95	15.1	17.24	15.25	5.88	13.8	1.4	2.7057e-09	2.409	6.87391e-08
LOC103650450	0.86	0.59	1.87	3.51	2.63	3.53	0.61	1.54	1.2	1.14	1.17	1.08	0.31	0.92	0.52	-1.532	2.7529e-09	-1.261	0.0771793
LOC100502442	8.46	8.35	7.87	12.73	12.86	13.75	10.06	5.27	9	7.35	5.59	6.03	3.36	1.78	4.16	-1.069	2.81279e-09	-1.807	1.37095e-05
LOC100192868	429.91	446.45	640.25	2.97	2.82	2.43	376.3	462.35	490.19	1.09	0.93	1.05	79.55	59.72	46.77	-1.434	2.9188e-09	-3.196	2.05649e-28
LOC103652890	0.51	0.96	0.76	9.03	8.43	10.28	0.67	0.86	1.17	4.38	3.88	2.67	2.41	2.2	3.26	-1.363	2.92126e-09	1.168	0.00348622
LOC100216585	250.56	232.89	210.18	343.03	252.54	320.7	247.98	173.01	239.12	154.28	125.37	163.06	128.56	116.82	154.43	-1.065	2.93634e-09	-1.113	4.38296e-05
LOC103636089	0.92	0.7	0.7	1.06	2.24	2.28	0.48	1.06	0.82	0.37	0.44	0.34	0.61	0.18	0.58	-2.298	2.93879e-09	-1.205	0.0668637
LOC103651303	3.69	3.96	6.28	10.9	11.41	8.55	3.48	4.13	4.88	4.82	4.43	3.6	3.16	1.94	2.26	-1.278	3.01895e-09	-1.143	0.00181194
novel.4975	0.8	0.9	0.43	1.7	2.94	2.94	1.2	0.09	0.79	0.09	0.26	0.13	0	0	0	-4.013	3.08469e-09	--	--
LOC103634473	0.64	0.56	1.36	2.11	1.17	2	0.54	0.91	0.63	0.16	0.37	0.43	0.25	0.34	0.15	-2.472	3.10041e-09	-1.84	0.00324779
LOC100384853	0.1	0.39	0.18	3.37	5.82	3.71	0.29	0.26	0.04	1.32	0.62	0.48	0.22	0.07	0.16	-2.431	3.14314e-09	--	--
LOC100279636	7.8	5.27	5.44	45.08	37.52	47.95	7.07	13.51	9.02	20.85	19.75	23.5	11.16	16.45	19.95	-1.044	3.18797e-09	0.316	0.539533
LOC100286223	158.76	136.79	146.7	111.61	116.01	111.4	164.85	83.1	127.91	64.42	42.89	56.12	41.84	34.63	47.46	-1.067	3.20847e-09	-2.002	2.78306e-09
LOC100501694	48.72	40.28	58.38	26.49	29.69	26.42	40.06	41.4	35.47	14.39	11.12	14.67	22.66	23.08	23.07	-1.055	3.33093e-09	-1.141	1.02448e-05
LOC100383814	5.4	4.63	7.8	4.56	5.19	5.39	4.29	2.92	5.59	1.98	1.46	1.44	0.89	1.19	0.77	-1.65	3.50631e-09	-2.525	5.428e-08
LOC103635620	2.06	1.69	2.7	1.67	1.3	0.98	1.13	1.72	2.43	4.14	3.75	3.96	3.18	1.65	2.98	1.575	3.5516e-09	0.182	0.767024
LOC100193405	14.49	20.72	8.39	19.37	24.33	26.51	12.08	3.12	7.52	51.33	45.91	52.66	23.6	10.86	38.63	1.076	3.60208e-09	1.229	0.0569312
novel.3384	0.04	0.45	0.16	16.33	18.36	6.66	0	0.22	0.39	75.81	49.05	41.93	2.16	0	3.43	2.004	3.75667e-09	2.773	0.117053
LOC100382298	2.51	2.63	2.47	6.48	7.21	9.27	2.26	3.27	2.62	3.26	2.57	3.02	2.65	2.85	2.22	-1.397	4.10835e-09	-0.437	0.336933
LOC100280670	7.24	9.45	8.81	15.16	16.93	13.51	5.74	11.91	9.24	8.34	7.37	7.15	4.33	7.01	4.41	-1.011	4.19255e-09	-1.101	0.016538
LOC100280823	1.32	1.97	2.25	4.35	2.81	2.6	1.6	1.77	2.14	8.68	10.35	13.82	21.42	32.87	29.52	1.738	4.27683e-09	3.575	2.94923e-25
LOC109944085	3.83	3.36	2.25	2.78	2.94	3.41	3.87	2.12	2.76	0.47	0.54	0.21	0.55	0.23	0.34	-2.916	4.29768e-09	-3.386	5.87192e-08
LOC103649349	0.37	0.5	1.12	0.38	0.35	0.16	0.17	0.62	0.48	1.2	1.59	0.89	2.92	1.93	1.7	2.03	4.29768e-09	2.013	6.03089e-05
LOC103655205	7.56	4.7	6.46	17.37	15.64	10.28	5.57	4.15	6.77	34.47	34.07	40.67	43.34	46.61	30.01	1.323	4.29779e-09	2.515	1.58798e-11
LOC100283846	13.16	9.69	11.3	56.76	74.95	72.5	13.23	15.3	12.26	149.82	121.17	144.91	12.28	19.05	24.03	1.009	4.48432e-09	0.061	0.910833
LOC103642876	2.46	2.54	1.29	1.88	0.67	1.56	0.88	0.83	1.25	8.06	6.13	6.06	5.91	2.2	4.78	2.291	4.57163e-09	1.717	0.00218689
LOC103626150	1.13	1.41	1.62	13.46	14.58	16.98	1.12	1.48	1.27	5.14	6.77	7.19	1.57	1.35	1.83	-1.256	4.61414e-09	-0.091	0.896502
LOC103633564	1.16	1.92	1.14	11.26	15.38	16.77	1.21	0.56	1.22	4.49	2.51	5.57	0.79	0.64	1.86	-1.807	4.67345e-09	-0.274	0.780604
LOC103629467	0.87	1.48	0.65	6.26	6.28	6.06	1.32	0.9	0.94	2.64	2.39	2.24	0.32	0.09	0.66	-1.373	4.70978e-09	-1.994	0.0174127
LOC100500711	20.57	22.26	19.75	16.6	23.42	15.8	22.82	13.7	18.56	7.92	7.05	7.46	1.92	3.48	1	-1.33	4.71886e-09	-3.44	1.25383e-10
LOC109942996	2.01	0.97	1.01	5.64	5.85	5.01	0.92	0.98	1.23	2.32	1.38	1.59	0.55	0.08	0.73	-1.657	4.90471e-09	-1.625	0.0515325
LOC109940794	120.63	88.23	68.81	16.06	12.74	14.7	147.92	85.64	109.64	34.37	28.64	41.46	94.94	105.11	95.74	1.249	4.9977e-09	-0.593	0.12364
LOC100283530	1.03	1.46	1.45	2.61	4.58	6.45	1.77	1.08	0.72	13.13	17.03	19.64	10.56	6.4	12.61	1.845	5.02697e-09	2.617	1.26778e-08
LOC100274244	33.93	25.67	25.65	64.03	49.83	93.38	36.78	22.85	37.28	28.37	24.76	26.68	31.45	17.35	46.83	-1.398	5.10316e-09	-0.443	0.36076
LOC100281009	18.83	21.06	4.58	43.41	17.12	49.29	10.53	9.93	8.72	8.46	7.88	9.55	4.08	9.45	12.24	-2.105	5.10316e-09	-0.56	0.36158
LOC100284402	59.94	69.31	51.49	50.52	64.09	72.27	94.51	48.3	85.07	32.46	22.23	22.77	30.18	56.82	35.31	-1.289	5.15994e-09	-1.241	0.00756776
LOC100276897	0	0	0	3.83	2.79	4.15	0	0.06	0.06	0.2	0.06	0	0.2	0	0.46	-5.391	5.64305e-09	--	--
LOC100285262	9.29	9.02	7.78	5.92	9.65	8.58	10.93	5.09	8.8	2.03	2.15	2.35	2.31	2.8	5.73	-1.906	5.79169e-09	-1.607	0.00279375
LOC100285576	504.49	414.27	382.14	101.95	84.31	133.06	550.98	483.64	415.09	251.16	231.7	228.77	238.88	304.24	238.95	1.137	5.9226e-09	-1.256	9.73249e-05
LOC109940986	15.76	14.16	12.34	12.36	9.12	19.13	15.08	11.25	17.04	4.65	4.35	2.85	3.35	2.93	5.23	-1.8	5.94503e-09	-2.31	2.5393e-13
novel.2212	0.53	0.98	0.07	14.71	9.2	15.87	1.03	1.47	1.12	2.8	2.76	4.07	0.83	0.8	2.51	-2.063	5.969e-09	--	--
LOC100381992	1.07	1.34	1.22	3.01	2.6	2.34	0.29	0.2	0.71	6.04	6.11	6.76	4.12	2.66	5.18	1.235	6.00271e-09	2.923	4.95851e-08
LOC100273590	10.14	11.82	14.77	15.49	15.22	13.15	8.22	7.47	11.45	7.73	7.63	6.07	8.51	3.34	6.63	-1.049	6.05059e-09	-0.955	0.0224398
LOC103627800	2.19	3.21	4.98	7.86	6.43	2.3	2.49	2.27	2.06	22.7	20.39	27.14	29.75	4.39	17.58	2.075	6.2175e-09	2.484	5.59245e-05
LOC542293	0.12	0.06	0.12	0.19	0	0.43	0.25	0.06	0.06	2.62	4.77	4.62	3.7	2.18	6.55	4.278	6.28638e-09	4.589	1.68711e-06
LOC100192110	18.52	28.16	14.73	25.78	20.3	48.03	16.22	11.45	15.97	5.41	10.33	8.03	15.35	25.29	33.98	-2.011	6.34762e-09	0.391	0.428129
LOC103631833	0.52	0.59	0.41	1.74	1.11	1.5	0.28	0.35	0.19	0.18	0.2	0.07	0.29	0.1	0.38	-3.288	6.40121e-09	--	--
LOC100282656	27.38	26.24	38.08	18.95	33.83	33.29	27.89	31.47	42.36	11.99	10.04	10.21	17.52	21.63	20.31	-1.436	6.48161e-09	-1.128	0.000127614
LOC100191748	5.74	5.92	4.3	6.03	5.89	6.58	4.73	3.15	3.92	15.05	12.37	15.01	33.37	28.66	31.64	1.181	6.52828e-09	2.602	5.8358e-19
LOC107282093	115.48	91.88	137.68	118.44	69.89	162.86	143.83	133.52	137.77	43.3	37.5	36.37	52.96	42.55	81.98	-1.605	6.90301e-09	-1.633	5.38523e-09
LOC103634596	62.42	84.44	48.3	14.72	13.56	27.39	104.47	31.52	75.55	48.27	57.79	72.31	84.28	22.57	94.05	1.656	6.97625e-09	-0.53	0.466089
LOC103625729	13.63	19.42	18.04	53.24	82.72	78.66	23.47	21.87	16.68	161.57	157.27	149.75	92.29	123.93	95.63	1.108	7.47812e-09	1.966	2.38377e-09
LOC100276039	14.25	10.5	11	19.01	24.13	21.24	11.25	12.54	10.62	10.12	8.73	10.76	3.67	4.97	4.49	-1.137	7.50098e-09	-1.759	1.79288e-07
LOC100217062	2.21	2.67	2.39	44.46	62.89	51.71	2.27	1.25	1.32	27.15	22.06	26.55	3.43	3.73	4.32	-1.086	7.50098e-09	0.848	0.109552
LOC100274480	164.94	130.81	130.19	227.57	189.97	273.81	202.32	162.95	174.24	111.4	108.97	120.95	70.92	96.94	94.51	-1.037	7.61279e-09	-1.412	2.92394e-06
LOC100191283	109.03	157.73	202.08	178.89	108.42	151.98	99.95	117.99	131.53	67.01	62.84	70.55	72.39	58.42	38.25	-1.148	7.61279e-09	-1.4	5.72474e-05
LOC100275594	6.45	6.48	9.82	10.17	10.35	7.6	4.83	8.26	6.72	17.62	21.12	19.52	20.59	15.14	15.95	1.037	7.67114e-09	1.014	0.00188962
LOC100273334	3.26	3.15	3.41	6.64	7.44	5.3	4.25	2.96	3.64	14.47	15.36	14.37	11.06	12.34	11.91	1.174	7.69064e-09	1.327	0.000167837
LOC100285355	29.79	26.36	30.43	65.53	27.94	83.15	38.09	49.58	25.7	18.64	12.77	12.71	14.08	16.87	18.29	-2.022	7.86955e-09	-1.585	2.00169e-05
LOC100274520	2.8	2.56	2.86	1.88	4.67	2.63	3.2	2.72	3.11	0.53	0.57	0.59	0.2	0.36	0.43	-2.462	7.86999e-09	-3.562	6.4215e-15
LOC100274448	32.54	34.47	31.92	34.1	25.92	34.33	30.44	20.34	37.95	16.16	15.82	13.1	18.83	6.72	19.42	-1.083	8.08609e-09	-1.4	0.00173695
LOC103643759	100.54	74.3	64.56	15.93	11.74	13.16	86.89	50.18	80.96	32.31	26.45	28.81	63.44	44.51	50.94	1.087	8.14596e-09	-0.845	0.0165284
novel.2747	32.83	30.91	24.52	11.77	7.88	11.46	58.99	55.74	35.35	26.42	22.7	34.92	34.28	33.83	59.65	1.418	8.4745e-09	-0.647	0.119349
LOC100281113	203.91	185.8	119.94	214.28	119.51	121.23	233.15	82.51	188.34	64.18	50.95	52.37	109.65	87.74	127.33	-1.453	8.57255e-09	-1.038	0.0252884
LOC103650125	0	0.02	0	1.1	0.57	1.69	0	0	0	0	0	0	0	0	0	-8.171	8.5918e-09	--	--
LOC100304439	1.34	0.92	1.18	2.61	3.91	3.48	1.22	1.89	1	8.6	8.22	8.77	5.51	9.26	7.79	1.335	8.72636e-09	2.1	3.83933e-06
LOC100273915	8.02	9.92	6.84	29.33	29.67	43.17	9.79	7.88	9.28	14.23	14.59	16.12	6.41	6.13	8.96	-1.205	9.08554e-09	-0.719	0.0276662
LOC109939976	0.2	0.05	0.03	1.16	1.88	0.85	0.03	0	0.03	4.39	6.04	4.92	0.72	0.21	1.81	1.962	9.19233e-09	5.223	0.00104862
LOC109941386	1.22	1.94	1.62	5.07	6.49	5.41	1.76	1.81	1.38	13.38	13.59	17.33	8.48	13.37	7.17	1.367	9.35243e-09	2.207	1.01024e-05
LOC103638892	7.93	9.32	11.02	16.94	12.34	23.68	5.7	13.43	9.85	6.63	7.1	6.04	10.73	13.79	10.9	-1.443	9.42196e-09	-0.052	0.93535
LOC109941645	0	0.22	0.07	1.32	1.22	1.17	0	0.04	0.04	5.36	3.75	6.36	0.25	0.17	0.71	2.047	9.7142e-09	--	--
LOC100283382	11.92	15.26	20.92	28.32	10.97	24.69	20.22	29.1	19.9	6.78	4.26	5.67	8.29	11.36	6.75	-1.953	9.89598e-09	-1.735	8.05282e-06
ts1	21.11	24.39	19.49	12.58	10.14	13.29	18.59	23.75	28.54	5.97	5.83	5.96	26.57	18.11	24.04	-1.037	9.90851e-09	-0.423	0.155062
LOC100282535	2.24	2.68	2.55	6.68	8.49	4.71	1.91	1.71	1.98	17.8	22.37	17.91	34.5	24.71	33.36	1.531	1.00052e-08	3.659	1.00401e-31
LOC541892	9.47	8.68	8.4	11.74	13.44	12.95	7.54	11.85	9.01	25.92	25.91	26.21	18.76	24	22.08	1.016	1.01206e-08	0.832	0.025356
novel.4766	0.71	1.35	0.67	0.71	0.61	1.19	0.53	0.08	0.85	2.29	9.43	5.98	2.44	1.08	4.54	2.793	1.03417e-08	2.038	0.0214958
LOC100383815	16.74	19.56	11.03	12.83	12.89	16.76	17.39	7.11	15.45	34.68	26.94	33.84	18.08	6.97	27.09	1.15	1.04828e-08	-0.06	0.943712
LOC103630568	3.76	3.02	1.69	10.27	9.61	12.19	3.92	1.71	3.21	3.48	2.72	3.62	3.14	2.31	3.04	-1.725	1.05658e-08	-0.456	0.528573
LOC100037778	0.22	0.11	0	0	0	0.11	0	0	0.06	3.21	4.3	5.35	12.4	7.31	13.65	6.862	1.06495e-08	8.675	1.37094e-10
LOC100282675	1.49	1.47	1.35	9.09	8.95	9.79	1.67	1.63	1.1	4.32	3.02	3.82	1.63	1.33	1.54	-1.335	1.07412e-08	-0.361	0.574368
LOC100194381	1.66	2.18	2.07	15.76	4.68	5.38	1.04	2.02	0.23	0.74	0.24	0.24	0	0	0.29	-4.418	1.0815e-08	--	--
LOC103627539	165.26	158.94	167.65	119.08	111	161.32	209.17	201.51	168.29	58.84	53.97	67.67	109.08	172.4	123.89	-1.136	1.08334e-08	-0.869	0.0203788
novel.3993	0.87	1.12	0.4	6.88	2.83	5.55	0.77	0.5	0.63	0.67	0.43	0.37	0.07	0	0.29	-3.398	1.09856e-08	--	--
LOC100191981	2.07	1.87	1.93	5.15	4.9	4.69	2.16	1.47	2.46	11.01	10.06	9.3	7.1	5.28	6.45	1.027	1.15659e-08	1.243	0.000483895
LOC100285638	3.73	1.8	2.59	2.29	3.74	5.14	1.94	3.82	1.96	0.57	0.5	0.42	0.32	1.48	0.96	-2.939	1.17488e-08	-1.818	0.0212675
LOC100275661	328.69	257.04	279.72	71.53	74.39	81.61	330.92	141.01	278.08	42.74	30.07	36.64	88.56	32.86	84.74	-1.072	1.18373e-08	-2.294	4.28451e-07
LOC100284761	10.59	9.16	3.39	88.96	155.92	193.54	7.74	5.03	10.54	60.24	35.57	31.04	3.32	6.59	8.24	-1.809	1.19809e-08	-0.729	0.235665
LOC103626492	2.81	3.42	3.11	5.67	4.95	4.28	2.24	2.8	2.53	9.98	10.01	10.47	8.15	5.77	8	1.018	1.2268e-08	1.145	6.35532e-05
sbp27	4.38	6.36	8.58	4.16	4.26	4.6	3.58	3.78	6.44	1.56	1.87	1.1	2.01	1.94	2.03	-1.54	1.30206e-08	-1.565	1.71729e-05
novel.1469	0.49	0.1	0.05	11.75	26.58	21.01	0.08	0.42	0.41	5.62	6.93	6.58	1.55	1.5	2.06	-1.652	1.30414e-08	2.146	0.00321929
LOC100284918	3.97	3.12	2.36	42.99	66.57	47.47	3.56	4.64	3.5	119.34	109.28	109.73	65.77	95.36	61.27	1.092	1.30614e-08	3.905	1.35067e-28
LOC118471981	0.51	0.52	0.37	1.89	1.64	2.72	0.25	0.26	0.61	0.44	0.26	0.47	0.14	0.22	0.47	-2.436	1.30614e-08	-0.804	0.458095
LOC100191395	4.34	5.35	6.63	12.79	15.93	10.82	3.61	5.45	5.47	26.35	27.62	26.46	19.38	10.66	17.24	1.01	1.33989e-08	1.314	4.69094e-05
novel.4691	6	5.25	5.79	20.86	34.6	35.79	8	5.12	6	77.37	77.13	71.33	20.51	7.26	27.72	1.287	1.35184e-08	1.092	0.0482111
LOC100274648	395.93	283.41	254.15	1.67	0.94	2.19	465.46	358.75	339.94	8.69	8.04	7.16	202.77	167.89	152.95	2.304	1.35184e-08	-1.535	3.72892e-07
LOC103635808	4.03	4.19	3.75	18.02	10.81	15.87	5.99	3.5	5.45	5.54	3.54	2.53	1.51	1.61	1.49	-1.961	1.35807e-08	-2.077	3.25151e-05
LOC100276384	0	0.38	0	25.75	5.82	22.82	0.16	0	0.08	0	0.08	0.34	0.08	0	0.2	-7.043	1.36397e-08	--	--
LOC100275381	48.74	60.82	53.52	71.84	68.75	91.11	95.68	68.11	66.31	38.86	24.33	34.51	20.99	15.49	22.78	-1.263	1.39919e-08	-2.363	1.02679e-15
LOC103645841	697.86	689.37	669.96	249.35	184.95	240	895.45	624.6	886.82	124.74	97.12	115.74	428.54	300.12	386.59	-1.014	1.4332e-08	-1.501	2.91217e-08
LOC100272783	0.93	0.95	1.22	1.11	1.52	1.1	0.7	0.68	0.81	2.78	3.12	2.96	2.76	0.82	3.02	1.232	1.44819e-08	1.163	0.0283886
LOC100275213	2170.44	1981.06	1125.41	144.77	55.63	101.94	2424.4	950.62	2458.36	31.93	25.57	34.62	1336.63	458.26	1034.65	-1.729	1.50875e-08	-1.464	0.00370601
LOC100191637	1.02	1.39	0.77	10.03	19.18	13.59	1.41	1.1	0.66	36.09	39.74	34.4	9.22	7.33	12.1	1.347	1.53334e-08	2.762	6.78602e-11
LOC542156	67.64	58.25	95.13	31.09	20.48	15.73	56.02	68.91	83.14	9.53	6.37	7.64	52.81	32.11	35.91	-1.526	1.57685e-08	-1.158	0.000100811
LOC100304404	435.61	369.92	454.13	31.67	15.15	18.59	409.44	343.38	481.54	8.31	7.45	7.59	81.71	51.41	59.2	-1.499	1.59049e-08	-3.064	2.7193e-31
LOC100281995	3.64	2.17	0.65	35.65	56.66	74.77	2.29	0.53	0.43	165.38	135.89	160.26	7.67	12.76	23.64	1.444	1.59333e-08	3.309	4.08598e-06
LOC100282802	24.88	25.39	21.74	88.19	90.89	129.43	26.52	29.24	25.59	52.23	38.34	46.41	15.72	22.54	26.55	-1.191	1.59718e-08	-0.704	0.037268
LOC100192635	2.32	2.29	2.39	7.34	8.4	7.63	4.51	2.66	2.71	21.26	17.12	17.1	10.45	7.57	15.32	1.231	1.64109e-08	1.333	0.00474955
LOC103643567	2.89	1.86	2.6	2.96	6.15	2.84	4.19	5.35	3.47	0.65	0.54	0.46	0.28	1.17	0.18	-2.874	1.64343e-08	-3.313	2.35375e-05
LOC100501672	11.65	14.66	13.75	12.2	15.15	19.88	11.41	6.36	13.37	6.48	2.84	4.45	3.24	2.41	4.69	-1.796	1.65289e-08	-1.99	1.03319e-06
LOC103635154	67.76	64.74	86.42	32.85	31.37	27.36	45.66	80.91	81.13	16.26	16.54	10.9	38.7	39.92	31.18	-1.082	1.68601e-08	-1.263	0.000167087
novel.6908	0.27	0.58	0.49	28.23	36.98	36.06	1.11	1.08	0.43	69.07	63.05	89.94	8.99	8.34	10.37	1.115	1.68707e-08	3.003	2.00776e-11
LOC100283197	2.68	3.39	1.69	2.66	2.13	6.19	2.36	1.03	2.55	20.9	13.11	16.88	5.83	4.01	16.06	2.19	1.68707e-08	1.685	0.0102132
LOC100192691	4.05	6.74	2.91	63.81	46.59	66.11	4.11	3.86	3.59	30.64	28.3	26.7	4.63	5.22	8.52	-1.061	1.72125e-08	0.273	0.594734
LOC103637622	0.46	0.8	0.59	0.59	1.15	0.97	0.66	0.4	0.47	0.14	0.12	0.08	0.07	0	0.04	-3.055	1.74715e-08	-4.227	3.56625e-06
LOC100191619	1.14	1.49	1.43	12.66	8.53	14.94	1.19	2.34	1.93	4.06	5.24	3.51	3.77	4.35	4.6	-1.516	1.7594e-08	0.86	0.047004
LOC100280060	28.58	22.81	24.72	12.58	7.24	10.71	28.59	21.76	24.38	3.31	3.72	3.13	6.95	6.01	8.49	-1.604	1.7594e-08	-2.196	3.10692e-15
LOC114108589	0.27	0.26	0.22	17.51	24.53	20.43	0.16	0.61	0.2	10.17	5.97	6.27	1.08	0.58	2.05	-1.495	1.76163e-08	1.516	0.15008
LOC100272803	9.42	12.88	18.3	24.64	31.49	26.09	9.1	13.25	14.76	10.32	16.02	11.88	28.12	21.14	25.12	-1.123	1.76163e-08	0.633	0.0288252
LOC100280895	12.3	12.24	13.19	4.94	7	7.01	9.01	14.58	14.23	1.48	2.24	2.55	12.2	8	10.07	-1.615	1.7646e-08	-0.697	0.0361596
LOC103639303	12.04	10.61	10.59	22.08	25.98	25.06	12.97	13.3	13.21	10.55	8.46	11.68	5.26	3	6.98	-1.269	1.7991e-08	-1.777	3.30701e-06
LOC109944797	164.03	187.76	125.2	259.51	257.45	237.2	306.67	86.54	210.33	103.41	116.41	156.56	78.93	17.82	96.96	-1.018	1.80837e-08	-2.105	0.000880085
LOC100284161	158.21	157.67	130.69	64.67	38.25	56.22	177.09	103.06	194.11	18.16	21.55	24.87	52.61	38.34	54.79	-1.318	1.85799e-08	-2.094	4.36528e-11
LOC101202711	6.08	5.75	8.54	9.94	7.64	7.16	5.72	8.93	7.24	15.92	18.28	16.11	16.95	26.45	16.4	1.01	1.86777e-08	1.115	0.00541663
LOC100383772	1.72	2.04	3.38	1.31	1.23	1.24	1.27	1.87	2.5	2.65	3.27	2.53	2.21	1.44	2.09	1.146	1.87149e-08	-0.349	0.418556
LOC103641707	0	0.08	0.16	1.88	4.3	3.38	0.09	0.36	0.15	11.2	9.34	11.26	0.15	0.29	0.05	1.713	1.8725e-08	--	--
LOC103641584	16.25	15.94	13.16	8	6.62	4.62	14.08	8.25	15.48	18.18	18.1	13.32	28.16	16.52	24.2	1.354	1.88149e-08	0.47	0.265501
LOC100277272	46.37	49.78	61.84	254.19	304.2	314.52	49.15	13.1	35.35	145.23	123.73	172.54	56.06	27.17	79.05	-1.001	1.88419e-08	0.29	0.697672
LOC100275502	1.46	0.77	1.24	22.73	9.34	25.04	2.51	0.73	2.8	5.77	3.3	3.09	1.43	0	3.22	-2.251	1.92136e-08	-0.852	0.581252
LOC103640476	1.11	2.03	0.99	17.33	16.51	28.94	1.54	1.08	1.11	7	6.6	7.44	4.74	2.03	5.59	-1.6	1.99239e-08	1.303	0.0412901
LOC100281234	9.37	11.61	9.9	8.64	10.75	9.91	11.28	11.54	9.56	20.05	19.43	22.81	18.13	18.44	20.36	1.071	1.99659e-08	0.433	0.188762
LOC100280894	6.78	7.35	10.23	15.04	19.63	18.58	6.53	12.2	8.46	7.74	9.54	8.39	6.22	8.36	6.79	-1.07	1.99659e-08	-0.698	0.100845
novel.3296	0	0	0	0.06	0.04	0.09	0	0	0	0.66	1.97	0.91	0.1	0	0.08	4.23	2.01115e-08	--	--
LOC100272570	20.23	24.34	21.17	42.64	32.7	51.7	19.97	13.75	23.52	19.23	18.63	20.07	15.08	9.04	17.95	-1.152	2.03121e-08	-0.848	0.0234456
LOC103646012	37.54	36.58	63.15	27.42	22.42	20.64	26.83	46.23	43.77	13.64	10.3	9.19	8.84	14.33	11	-1.102	2.0448e-08	-2.11	2.11841e-09
LOC100277698	14.81	13.46	14.14	50.22	38.71	63.89	19.08	5.18	16.94	21.38	20.21	23.03	9.72	4.08	15.26	-1.261	2.1052e-08	-0.946	0.177501
LOC100283948	0.96	1.79	0.75	3.16	4.06	3.52	1.95	1.73	1.35	1.01	1.06	0.77	0.54	0	1.32	-1.939	2.11658e-08	-1.911	0.0923564
LOC103646846	18.81	16.86	15.18	22.77	28.63	26.15	17.97	16.52	16.97	14.9	11.49	12.05	7.08	9.22	7.9	-1.029	2.1453e-08	-1.453	1.22885e-06
LOC100216560	2.22	1.61	1.3	11.24	12.87	11.64	2.75	2.89	2.22	23.58	24.02	27.38	14.97	16.82	18.68	1.052	2.1485e-08	2.304	3.02352e-11
novel.4498	11.21	6.8	9.01	6.56	4.92	9.47	14	8.13	9.48	2.02	2.04	2.31	3.28	2.88	4.08	-1.739	2.22382e-08	-2.03	2.35301e-08
LOC100281233	0.93	0.53	0.34	1.59	3.45	5.33	0.41	0.26	0.15	0	0.11	0.05	0	0	0.21	-6.038	2.22691e-08	--	--
LOC100280253	22.24	13.97	14.53	31.53	41.73	74.72	20.42	18.38	18.65	16.73	13.85	16.59	14.6	12.31	16.11	-1.673	2.22691e-08	-0.807	0.00217005
LOC109943812	0.23	1.28	0.06	0.18	0.11	0.17	3.65	0.24	2.67	2.7	2.89	2.53	1.3	0.59	0	4.147	2.26987e-08	-2.172	0.154074
LOC100217119	2.07	4.45	5.76	3.1	4.08	2.87	3.43	4.93	3.29	8.48	14.39	9.28	79.1	209.62	81.4	1.66	2.28993e-08	4.682	9.80329e-22
LOC103653918	1.04	1.32	1.21	1.28	0.96	1.36	1.72	0.62	2.54	3.85	6.27	4.86	5.21	1.57	8.72	2.043	2.32095e-08	1.233	0.131063
LOC100279368	16.54	16.67	24.08	35.42	15.1	33.37	23.09	29.25	18.3	8.82	9.44	7.41	10.31	7.79	10.6	-1.727	2.32452e-08	-1.694	5.10525e-08
LOC100193890	10.44	13.1	14.52	22.06	28.36	15.61	10.31	17.21	9.42	46.39	62.29	50.35	46.55	94.2	47.91	1.254	2.37794e-08	2.027	1.21671e-05
novel.6841	10.52	11.53	10.49	1.45	1.86	2.46	14.77	11.36	8.72	5.1	6.25	7.69	7.14	11.6	6.89	1.7	2.40972e-08	-0.8	0.103824
LOC103653244	373.16	354.16	267.89	49.81	44.16	42.89	438.7	256.11	356.95	26.65	19.58	22.74	146.89	126.2	108.07	-1.003	2.46251e-08	-1.842	3.06439e-08
LOC109939968	8.13	11.33	6.42	13.25	18.95	16.39	14.56	5.38	9.13	34.48	30.74	41.17	21.49	5.28	22.27	1.114	2.49038e-08	0.296	0.710473
LOC100194253	28.12	24.99	25.87	10.24	7.33	9.97	37.09	10.39	27.77	25.31	19.38	20.53	10.51	3.82	10.94	1.229	2.50381e-08	-2.013	0.000372596
LOC100273612	19.7	19.16	17.35	10.05	14.87	17.12	21.79	23.07	20.06	5.45	5.71	4.91	20.94	16.34	20.46	-1.408	2.51337e-08	-0.558	0.0373666
LOC100282750	10.61	7.19	11.52	11.26	8.41	12.72	14.24	16.6	13.48	2	3.78	3.27	5.13	8.26	7.13	-1.858	2.60689e-08	-1.474	0.000109499
LOC541841	3.11	3.89	4.92	10.43	9.68	21.05	5.06	1.92	4.04	2.71	4.16	3.35	8.03	5.56	6	-2.035	2.64969e-08	0.437	0.492365
LOC100281764	2.97	3.54	1.79	6.31	5.91	16.17	2.29	2.13	2.56	2.15	1.74	2.19	1.7	4.06	4.69	-2.249	2.70466e-08	0.218	0.762435
opr1	1.14	1.99	0.56	5.35	2.84	12.02	0.63	0.54	0.95	0.9	0.93	1.1	0.11	0.08	0.26	-2.81	2.74704e-08	--	--
LOC100281342	0.4	1.69	1.42	4.69	6.65	6.37	0.7	0.36	2.01	2.17	1.37	1.58	0.48	0.04	1.14	-1.809	2.77243e-08	-1.318	0.320855
LOC100281579	18.45	22.14	22.14	28.98	11.22	26.11	26.14	28.96	26.64	7.57	4.94	6.27	6.82	9.44	5.21	-1.836	2.77378e-08	-2.27	2.86467e-10
LOC103640507	45.69	42.04	45.22	140.06	141.19	207.22	44.41	62.42	46.39	85	71.92	72.1	42.81	49.23	56.95	-1.113	2.79593e-08	-0.415	0.200433
LOC100272917	5.52	6.24	7.13	1.79	2.6	3.43	5.99	5.41	6.08	6.32	11.85	9.62	99.79	84.64	110.46	1.805	2.81047e-08	3.689	6.68671e-69
LOC103630153	0.19	0.16	0.3	0.37	0.25	0.25	0.16	0.56	0.22	1.06	1.39	0.82	4.18	3.03	3.71	1.887	2.90564e-08	3.158	3.13501e-11
LOC118476955	0.9	0.57	0.6	0.34	0.41	0.29	0.3	0.46	1.02	2.56	3.06	1.88	1.02	0.67	2.3	2.834	2.90896e-08	0.775	0.442675
LOC100285850	9.31	10.57	12.67	13.72	13.5	9.99	9.05	7.91	10.12	5.99	5.78	5.21	5.2	3.29	4.54	-1.145	2.98098e-08	-1.445	1.497e-06
LOC100382268	0.47	0.5	0.44	1.5	2.1	2.25	0.2	0.21	0.27	0.5	0.15	0.21	0.15	0	0.19	-2.789	3.12162e-08	--	--
novel.2400	0.05	0.1	0.08	0.08	0.12	0.1	0.03	0	0.03	1.17	1.53	1.2	1.88	1.64	1.04	3.649	3.12893e-08	6.045	5.89878e-06
LOC541828	15.34	14.5	13.18	26.87	35.73	23.79	12.14	20.52	11.2	58.63	59.42	62.42	45.49	32.97	40.42	1.048	3.12893e-08	1.053	0.00432132
novel.4197	1.36	2.25	2.12	6.86	3.43	4.31	1.35	0.93	0.58	0.89	0.53	0.47	1.82	0.86	1.07	-2.962	3.19592e-08	-0.02	0.988489
LOC100286314	12.33	15.76	20.37	9.14	10.02	19.71	13.97	16.59	13.66	3.68	3.16	3.13	3.46	2.04	2.65	-1.986	3.19864e-08	-2.83	1.42552e-17
LOC100280916	39.53	28.95	32.79	78.75	46.66	81.31	42.74	29.51	31.24	24.23	23.8	29.79	12.66	7.41	23.57	-1.427	3.28084e-08	-1.681	0.000289565
LOC103648354	0.06	0.49	0.38	0.29	0.37	0.13	0.07	0.37	0.4	1.31	1.9	2.29	0.56	0.92	0.76	2.785	3.38924e-08	1.098	0.27049
LOC100216922	3.56	6.59	2.67	5.26	6.98	8.4	4.98	5.06	3.64	2.5	1.67	2.18	1.54	2.66	2.55	-1.72	3.39104e-08	-1.394	0.00268009
LOC103632651	0.31	0.84	0.27	3.68	2.5	5.75	0.08	0.08	0.12	0.48	0.83	0.51	0	0.14	0.57	-2.735	3.39652e-08	--	--
LOC103634738	4.95	7.09	5.65	8.54	8.81	8.36	4.03	3.05	5.09	4.1	4	4.3	3.58	2.33	3.21	-1.068	3.4285e-08	-0.802	0.0465961
LOC100280651	0.07	0.26	0.19	3.94	3.51	3.77	0	0.28	0.34	0.51	0.35	0.43	0.07	0.08	0.34	-3.142	3.44181e-08	--	--
LOC100277371	11.5	12.56	9.34	26	35.99	36.07	15.67	5.16	11.04	16.47	13.25	14.85	5.71	2.64	16.11	-1.156	3.44181e-08	-0.852	0.279568
LOC100275684	6.74	5.38	4.87	12.97	17.33	22.18	5.64	5.58	5.02	7.46	4.27	5	1.05	1.36	2.06	-1.67	3.44261e-08	-2.249	2.14655e-07
LOC100193761	25.63	28.7	30.61	53.47	24.15	44.92	27.39	31.73	28.57	15.86	14.35	13.55	18.84	16.59	18.45	-1.502	3.45216e-08	-1.081	3.58608e-06
LOC100191536	20.4	16.74	15.9	41.71	25.24	38.96	33.41	35.51	19.58	15.76	12.64	12.99	7.89	7.6	13.09	-1.372	3.501e-08	-2.041	2.46654e-07
LOC100275491	53.39	45.92	32.32	152.78	217.71	205.57	63.15	22.85	45.91	425.28	341.19	460.18	182.28	97.64	251.53	1.073	3.52322e-08	1.574	0.00109793
LOC100284800	11.84	10.95	9.03	122.85	88.88	176.3	13.18	5.69	10.48	47.16	38.56	58.11	13.45	10.24	18.67	-1.452	3.54359e-08	0.115	0.856845
LOC100282703	5.92	4.37	8.14	9.3	8.47	8.28	3.69	3.94	6.4	16.05	21.53	19.64	23.76	17.66	21.26	1.119	3.55107e-08	1.79	4.08365e-08
LOC100284248	1.12	3.07	1.4	9.59	10.66	15.38	1.17	2.11	1.49	4.65	4.84	4.26	1.17	2.58	1.82	-1.394	3.63374e-08	-0.114	0.895018
LOC100285376	38.31	28.69	23.8	44.45	36.29	54.72	45.77	18.1	31.38	90.14	96.37	124.38	45.02	14.48	86.62	1.18	3.64225e-08	0.147	0.8704
LOC100502404	30.55	35.06	37.31	201.87	145.76	225.55	32.76	33.1	53.78	99.2	74.34	90.58	31.83	29.37	43.74	-1.135	3.66238e-08	-0.566	0.087192
novel.2392	0.61	0.47	0.47	18.81	26.55	17.04	0.51	0.59	0.28	43.52	54.91	40.85	17.23	5.71	18.59	1.143	3.69084e-08	4.469	2.23263e-19
LOC100283239	0.28	0.18	0.09	0.44	0.63	1.18	0.44	0.15	0.44	3.02	6.79	5.92	63.5	79.94	46.11	2.782	3.73408e-08	7.176	6.10376e-46
LOC100277591	19.81	13.18	19.27	21.08	16.26	25.95	19.37	19.71	12.4	9.39	6.08	7.51	4.85	6.21	6.9	-1.48	3.92166e-08	-1.906	4.15767e-07
LOC103650849	41.83	37.74	56.86	34.39	24.5	28.8	32.17	44.91	47.15	12.78	16.58	10.51	22.19	25.77	12.52	-1.154	3.94086e-08	-1.366	0.000778395
LOC103630156	21.16	24.23	18.96	80.9	92.31	107.26	21.38	13.04	22.29	53.9	38.92	45.2	10.02	7.09	12.45	-1.041	3.96469e-08	-1.342	0.000101577
LOC100284598	53.49	59.25	58.26	53.08	22.1	51.11	68.7	63.44	64.42	16.29	10.49	11.39	29.76	28.81	35.9	-1.743	3.97105e-08	-1.443	1.24979e-10
LOC103631970	5.02	5.44	4.87	21.48	14.82	25.01	6.93	6.4	3.79	8.89	6.06	7.39	6.17	8.85	10.65	-1.474	3.97673e-08	0.193	0.757966
LOC103627199	1.05	1.12	0.93	4.57	5.84	6.1	0.61	0.69	0.95	2.5	1.96	1.55	0.47	0.75	1.11	-1.477	3.98331e-08	-0.325	0.677221
LOC100286039	3.27	4.02	1.57	2.68	2.13	2.61	1.63	3.71	2.44	0.32	0.39	0.44	0.36	0.68	0.32	-2.707	4.03671e-08	-2.872	1.54909e-05
LOC103651127	6.87	5.42	6.58	3.3	2.64	2.25	7.95	4.94	6.61	0.21	0.3	0.36	1.56	1.22	1.19	-3.235	4.19465e-08	-2.689	1.77658e-09
LOC100382208	3.6	4.54	4.22	29.09	45.92	43.68	3.11	5.78	3.33	20.24	15.63	14.27	4.92	11.73	5.46	-1.261	4.19741e-08	0.54	0.412702
LOC100192982	0	0	0	0.19	0.23	0.19	0.14	0.03	0.08	1.73	1.49	1.55	1.9	1.22	1.58	2.935	4.23317e-08	3.816	4.86934e-06
LOC100284245	10.05	12.02	13.69	8.94	8.93	7.11	8.73	10.2	8.98	17.49	17.49	16.7	12.53	15.36	15.31	1.034	4.34392e-08	0.262	0.498477
LOC103633517	6.21	7.95	5.86	6.5	8.07	10.71	7.64	7.21	6.99	20.52	18.85	20.62	11.76	13.35	18.96	1.226	4.35621e-08	0.623	0.0645652
LOC103626423	0.46	0.45	0.73	2.33	1.53	1.03	0.31	0.53	0.47	4.86	5.07	4.65	3.61	1.56	3.78	1.567	4.45808e-08	2.375	1.64504e-07
LOC103635022	5.1	5.61	6.08	12.05	7.86	11.05	4.82	6	6.54	4.79	4.81	3.3	3.84	2.64	4.36	-1.28	4.53276e-08	-1.07	0.000108149
LOC100280524	19.51	18.73	8.72	119.59	92	175.44	27.14	14.51	19.14	54.1	42.82	53.62	17.68	12.18	41.93	-1.383	4.64525e-08	-0.206	0.777013
LOC100191769	23.89	12.42	21.46	5.62	8.72	26.32	37.21	32.59	21.92	0.55	0.62	0.81	0.09	1.98	0.54	-4.391	4.67566e-08	-5.428	1.0291e-05
LOC103626199	10.43	11.33	7.21	14.78	14.74	20.23	12.33	12.13	9.81	7.85	5.46	7.58	6.28	3.23	4.23	-1.271	4.6922e-08	-1.718	7.18709e-07
LOC100273220	9.5	8.76	8.25	15.46	13.67	22.43	8.45	8.52	8.8	7.03	6.16	5.81	5.83	3.31	6.33	-1.461	4.74576e-08	-1.137	0.00162747
LOC100192080	13.44	15.1	9.52	17.34	11.48	17.3	19.57	16.08	15.03	5.86	6.14	6.57	4.76	2.4	4.56	-1.329	4.9024e-08	-2.524	2.57728e-13
LOC100273029	1.15	3.05	1.16	4.84	5.58	5.65	1.4	0.38	0.97	11.66	10.98	13.46	4.76	3.76	8.89	1.15	4.91614e-08	2.234	0.000245076
LOC100281481	4.23	4.89	6.16	12.56	11.34	15.18	3.5	8.6	4.69	6.15	6.43	6.63	3.63	4.7	4.25	-1.043	4.95946e-08	-0.769	0.119414
LOC103651102	0.03	0.05	0	0	0.13	0.22	0.08	0	0.03	1.56	1.47	1.76	0.09	0	0.37	3.755	5.04884e-08	--	--
LOC100191418	1.17	1.55	1.46	1.74	2.05	1.73	1.32	1.09	1.43	4.58	4.44	4.54	2.57	1.86	3.6	1.28	5.10727e-08	0.661	0.152968
LOC100037793	35.53	38.97	30.16	161.54	68.81	144.04	36.68	40.3	33.6	45.64	38.52	42.87	35.64	31.64	42.33	-1.576	5.1328e-08	-0.402	0.193203
LOC103627089	58.34	62.65	53.07	32.7	39.19	47.38	98.6	38.72	57.09	19.28	17.32	20.87	25.83	17.71	29.71	-1.073	5.20412e-08	-1.831	1.65736e-05
LOC100382321	8.88	10.35	8.69	21.65	24.75	29.95	10.43	8.96	8.08	12.17	8.22	10.58	6.84	8.17	10.6	-1.32	5.20413e-08	-0.491	0.254447
LOC103625869	36.82	43.61	25.38	81.88	99.7	131.81	26.95	26.63	38.32	53.61	45.78	45.79	8.67	8.42	8.09	-1.13	5.36965e-08	-2.231	4.75416e-17
LOC109941448	4.74	4.42	3.25	4.57	2.21	3.78	5	8.67	4.64	0.8	0.77	0.69	1.98	1.88	1.77	-2.24	5.39404e-08	-2.076	7.35929e-07
LOC100280582	25.49	24.16	28.93	21.17	21.53	34.51	33.78	30.09	27.53	10.56	10.27	8.85	23.22	23.51	28.16	-1.401	5.40688e-08	-0.675	0.0222204
LOC103637742	8.85	7.78	13.97	19.95	12.82	14.18	7.35	10.29	13.68	7.58	7.44	6.19	7.28	4.11	7.61	-1.161	5.57375e-08	-1.108	0.0016111
LOC103638902	2.39	3.36	5.66	3.5	3.79	2.68	1.67	3.66	3.12	7.08	7.71	6.35	8.14	2.58	6.03	1.07	5.66709e-08	0.585	0.30333
LOC100381413	2.16	1.89	3.37	1	1.35	1.16	1.6	1.85	2.26	2.87	3.05	3.04	4.2	2.5	4.03	1.337	5.72712e-08	0.521	0.164582
LOC109943519	0	0	0.02	0.28	0.52	0.4	0	0	0	1.47	1.54	1.58	0.46	0.19	0.53	1.924	5.7709e-08	6.943	2.46038e-05
LOC100217017	94.82	100.33	62.99	33.49	21.39	32.26	111.14	65.06	95.96	12.62	13.67	9.91	23.92	17.84	23.45	-1.285	5.77228e-08	-2.457	3.7506e-16
LOC100279511	19.31	16.72	15.68	28.42	21	28.05	19.74	13.36	17.54	13.44	11.91	12.1	10.52	12.01	15.48	-1.066	5.83575e-08	-0.802	0.0220822
LOC100282023	624.18	476.68	555.34	206.74	157.14	208	641.16	578.73	598.77	95.01	81.72	110.08	353.23	385.86	316.52	-1.012	5.9199e-08	-1.149	3.33854e-05
lox11	5.44	6.69	8.31	16.94	22	26.88	9.66	8.51	9.26	11.27	8.99	8.7	4.54	3.95	8.48	-1.204	6.07759e-08	-1.103	0.00218557
LOC103646044	0.79	0.78	0.78	2.1	0.65	1.05	0.89	0.92	1.09	6.06	7.51	7.14	30	15.55	27.62	2.442	6.11048e-08	4.257	1.38396e-25
LOC103645689	20.37	20.37	20.97	8.93	6.8	4.21	13.86	5.28	31.72	17.53	21.89	19.07	101.34	17.8	101.03	1.541	6.21154e-08	1.697	0.0243412
LOC100276826	2.04	2.7	3.47	13.19	7.85	17.19	2.58	1.26	1.93	3.04	4.91	3.74	4.17	1.91	2.95	-1.731	6.28318e-08	0.232	0.742248
novel.1601	30.75	40.58	41.13	14.33	14.28	11.03	20.15	18.73	38.43	7.36	6.34	5.54	20.62	5	17.85	-1.057	6.5583e-08	-1.243	0.0221526
LOC542188	13.09	14.53	11.22	9.51	6.15	8.67	12.01	9.96	18.69	2.99	3.13	2.96	11.81	6.44	12.48	-1.439	6.63532e-08	-0.797	0.0485139
LOC606469	2.68	2.56	0.6	4.85	2.64	8.98	2.31	1.4	1.93	0.43	0.25	0.58	0	0.18	0	-3.739	6.64673e-08	-5.469	0.000215983
LOC100285616	26.13	20.82	19.42	40.92	40.44	63.95	29.91	11.12	24.54	23.7	14.83	13.83	6.05	5.69	12.22	-1.492	6.64673e-08	-1.872	0.000145694
LOC103629043	6.03	8.58	11.18	10.54	9.72	6.9	4.1	5.23	8.12	19.23	19.92	16.4	17	7.07	15.65	1.02	6.65843e-08	0.792	0.0666159
LOC100193401	11.75	8.87	13.7	18	20.02	20.38	12.05	7.28	11.61	10.57	7.62	9.97	6.33	6.85	7.25	-1.068	6.66172e-08	-0.977	0.00769883
novel.176	0.07	0	0	0.23	0.43	0.15	0	0	0.16	3.34	2.96	5.81	3.45	3.94	1.69	3.867	6.68476e-08	5.526	0.000178067
LOC542569	42.49	54.99	47.27	55	58.59	73.81	37.94	52.79	35.66	104.54	152.79	146.26	37.4	21.09	75.41	1.086	6.807e-08	-0.353	0.536021
novel.5097	2.72	2.69	1.09	16.55	7.11	22.58	0.8	2.74	2.15	2.28	3.64	2.51	0.65	1.59	1.7	-2.478	6.807e-08	-0.873	0.408011
LOC100278711	1.67	1.19	1.33	2.32	3.04	4.38	2.91	1.5	1.81	0.57	0.15	0.3	0.51	0.76	0.65	-3.275	6.96938e-08	-2.085	0.00273117
LOC100273797	5.46	5.76	7.2	6.7	8.17	5.9	5.62	4.14	5.42	12.47	16.41	14.17	22.08	13.12	19.86	1.035	7.05929e-08	1.459	1.088e-06
LOC100272805	1.76	2.69	2.09	12.68	10.9	15.06	2.71	0.75	2.61	6.5	5.44	5.66	2.19	1.15	1.92	-1.153	7.19417e-08	-0.61	0.41863
LOC103636025	9.26	12.18	7.79	16.91	17.34	19.68	11.66	7.91	11.95	9.24	6.66	8.96	8	3.87	10.18	-1.134	7.1974e-08	-0.935	0.0341527
LOC100281138	24.84	20.13	19.88	104.22	108.01	166.82	26.71	18.91	23.5	61.72	53.7	54.29	16.12	10.32	40.12	-1.18	7.20123e-08	-0.498	0.40495
LOC100286050	4.96	5.56	5.86	7.07	7.66	7.75	6.13	7.08	6.18	2.33	3.26	3.02	2.99	4.39	3.81	-1.402	7.32651e-08	-1.157	0.00306664
LOC103653612	0.59	1.06	0.93	4.47	4.33	2.55	0.98	0.92	1.01	9.75	10.33	9.39	4.35	2.04	4.43	1.364	7.37466e-08	1.481	0.002074
LOC100272664	9.26	9.92	10.51	115.86	40.14	118.45	13.05	12.6	16.13	10.86	14.22	12.81	6.35	7.43	18.86	-2.877	7.40532e-08	-0.766	0.137473
LOC100274379	0.82	1.13	1.83	2.51	2.35	2.21	0.75	1.09	1.23	5.42	9.91	6.96	7.87	11.25	13.89	1.638	7.40807e-08	3.06	2.62508e-14
LOC103643109	21.47	16.94	19.42	26.41	31.76	43.74	23.06	20.49	20.76	16.26	12.74	14.41	13.42	13.41	20.87	-1.252	7.53217e-08	-0.828	0.00650676
LOC103635795	30.86	13.53	23.49	15.77	11.41	23.83	26.61	36.93	26.24	1.53	5.37	2.75	9.52	28.39	19.84	-2.426	7.53312e-08	-0.973	0.0757864
LOC103625973	3.82	3.03	3.54	15.03	17.82	11.67	2.25	3.36	2.91	27.07	39.6	31.67	51.67	32.52	51.7	1.128	7.60344e-08	3.603	7.84908e-42
LOC100101513	7.93	6.61	2.28	15.27	24.75	20.45	11.56	5.14	4.4	51.24	40.66	47.77	20.36	12.2	18.86	1.191	7.6168e-08	0.856	0.128431
LOC100274054	1.02	3.46	5.76	6.38	3.12	5.36	3.04	7.25	3.14	1.34	1.53	1.17	1.12	2.21	1.13	-1.894	7.73022e-08	-1.923	0.00125155
LOC118476071	9.55	7.89	6.69	9.15	11.69	11.87	7.41	5.39	5.97	4.65	4.08	4.22	2.43	1.35	2.54	-1.354	7.92315e-08	-1.975	2.9857e-06
LOC100284306	59.86	61.35	64.17	90.91	146.34	109.75	66.55	67.81	65.83	58.68	56.34	55.57	30.21	32.12	30.68	-1.041	8.12982e-08	-1.476	7.41022e-10
LOC100383045	46.67	58.79	32.28	70.49	31.06	58.56	55.79	76.08	40.96	18.79	14.34	21.06	56.99	69.47	88.92	-1.578	8.17821e-08	-0.07	0.898334
LOC100279515	0.52	0.59	0.87	2.71	2.58	1.56	0.6	0.18	1.17	6.44	6.91	6.22	3.76	4.58	4.4	1.501	8.2773e-08	2.356	0.000299166
novel.959	3.81	4.13	8.03	9.02	9.84	7.19	2.42	8.68	6.75	21.42	22.94	18.88	21.31	85.33	19.47	1.264	8.3444e-08	2.568	0.000500122
LOC100303897	15.85	17.99	15.61	39.53	29.88	44.22	18.58	11.29	14.74	16.65	11.93	16.78	10.08	8.82	12.9	-1.342	8.3444e-08	-0.888	0.0308479
LOC100274230	16.9	17.26	11.26	36.36	40.85	63.74	24.25	13.85	18.54	21.38	15.51	18.88	11.36	6.5	14.55	-1.359	8.34932e-08	-1.229	0.00251229
LOC100281558	8.3	13.01	10.36	41.76	46.74	62.19	12.59	10.12	11.83	26.65	21.67	23.95	7.71	4.87	12.41	-1.08	8.44221e-08	-0.888	0.0246677
LOC100383826	17.46	19.8	15.31	0.25	0.49	0.66	17.39	24.5	16.5	2.4	3.77	2.62	21.17	20.95	17.44	2.625	8.57623e-08	-0.337	0.405972
LOC103651015	0.16	0.21	0.13	1.54	1.37	0.95	0	0.22	0.14	4.14	4.47	3.69	3.62	7.01	5.1	1.659	8.67405e-08	5.131	9.23122e-13
LOC109944873	60.07	64.82	88.8	55.47	76.72	98.65	52.6	82.13	54.58	37.6	29.53	32.5	23.49	23.03	25.58	-1.233	8.75955e-08	-1.768	3.70521e-10
LOC100281497	37.44	41	40.32	71.6	45.93	70.64	36.74	55.73	45	30.44	31.11	28.93	46.6	76.5	43.2	-1.074	8.79451e-08	-0.054	0.93054
LOC100274124	81.21	61.34	75.82	44.28	45.79	46.18	65.56	58.29	70.95	27.6	17.37	22.21	34.14	30.7	29.27	-1.035	9.00145e-08	-1.42	4.33326e-09
LOC100274748	8.57	7.19	3.78	36.16	26.23	62.42	6.87	5.14	7.33	13.78	15.01	12.29	5.86	4.48	14.25	-1.627	9.01263e-08	-0.08	0.91845
LOC100285193	0.59	1.47	2.03	2.55	2.19	2.17	0.78	1.25	1.49	4.82	8.09	5.73	5.91	8.04	4.96	1.417	9.18852e-08	2.098	1.55539e-06
LOC100280306	4.17	3.71	3.06	14.43	15.69	11.56	5.53	4.59	3.77	24.24	31.5	30.27	14.58	16.05	18.22	1.029	9.19935e-08	1.427	2.59788e-05
LOC103632597	0.98	1.22	1.57	9.83	12.52	12.8	0.88	0.8	0.62	5.42	6.3	3.85	1.49	1.3	1.5	-1.193	9.35792e-08	0.514	0.259026
LOC100856957	1.08	2.03	0.27	7.76	8.78	16.74	1.53	1.31	1.32	3.3	2.39	3.43	0.69	0.45	0.91	-1.891	9.46368e-08	-1.424	0.0260975
LOC103641918	1.1	1.16	0.32	7.14	9.87	9.38	1.27	0.44	0.38	24.42	17.2	21.72	16.61	6.69	16.97	1.245	9.56355e-08	3.815	9.08624e-11
LOC100276228	1.94	1.86	2.29	6.2	5.48	5.03	2.56	2.33	1	11.93	12.12	11.14	8.94	11.13	11.03	1.061	9.66825e-08	2.011	2.62037e-05
LOC100277120	3.6	4.29	4.42	47.63	23.71	32.82	4.03	6.87	4.59	12.43	13.19	15.31	12.09	16.98	18.72	-1.362	9.78183e-08	1.258	0.000997104
LOC100382341	0.12	0.14	0.19	1.19	1.09	1.51	0.08	0.08	0.14	0.18	0.34	0.21	0.08	0	0.19	-2.404	9.82348e-08	--	--
LOC542166	107.59	91.31	107.18	38.99	28.33	45.31	134.55	129.01	128.34	18.88	17	17.17	53.32	65.87	53.71	-1.105	9.87039e-08	-1.541	2.78268e-08
LOC100283146	6.65	7.41	6.65	7.86	8.56	8.59	5.23	5.66	5.42	3.34	4.15	4.07	5.44	5.32	4.09	-1.131	1.03277e-07	-0.499	0.207606
LOC100281407	0.85	0.96	0.81	2.79	2.27	2.45	0.79	1.11	0.99	0.8	1.01	0.82	0.92	0.71	1.18	-1.532	1.05414e-07	-0.434	0.427437
novel.756	0.88	0.15	0.39	0.55	0.62	0.74	0.86	0.33	0.87	3.16	1.75	2.14	2.22	1.73	2.75	1.87	1.05732e-07	1.307	0.0145073
LOC100272522	1.9	2.06	3.09	3.19	3.72	4.42	1.16	2.42	2.22	1.24	1.34	1.19	0.99	1.38	1.33	-1.605	1.06473e-07	-0.999	0.0677789
LOC100284353	40.88	36.75	32.11	51.51	43.8	65.67	38.38	26.95	32.34	27.16	19.32	24.82	24.17	18.01	23.98	-1.193	1.09789e-07	-0.958	0.00160856
LOC100280851	1.4	1.39	1	12.58	8.83	6.81	1.51	2.08	0.46	2.8	2.59	3.23	1.8	2.6	2.44	-1.723	1.10542e-07	0.372	0.713618
LOC118472078	0	0	0	0.25	0.99	0.91	0.11	0.06	0.03	3.03	4.49	4.36	3.96	2.47	4.06	2.443	1.10715e-07	5.343	1.199e-12
LOC100273683	31.85	34.72	36.73	16.91	19.48	22.56	40.16	45.25	41.17	10.66	7.9	8.68	8.8	8.97	12.05	-1.132	1.11435e-07	-2.47	9.65791e-26
LOC100191911	3.23	2.77	2.23	3.53	5.35	5.77	4.46	3.47	3.04	1.45	0.85	1.05	1.79	1.47	2.29	-2.148	1.12433e-07	-1.383	0.00379749
LOC100277278	3.96	6.23	4.02	3.24	3.7	3.78	3.29	2.48	3.07	8.19	9.38	8.75	6.62	4.58	13.56	1.278	1.12433e-07	1.059	0.0406172
LOC103633617	3.12	3.89	2.75	10.81	13.92	14.18	5.65	4.06	3.33	5.12	4.85	5.44	2.1	1.6	3.66	-1.354	1.15076e-07	-1.246	0.0288777
LOC100272670	0.06	0.03	0.15	1.83	2.55	2.51	0	0.1	0	5.32	8.17	6.82	0.88	0.56	1.5	1.539	1.16047e-07	4.539	0.0011088
LOC100502439	0.36	0.83	1.11	1.13	1.44	1.07	0.47	0.89	0.82	2.91	3.89	2.83	3.33	1	2.32	1.387	1.24954e-07	1.21	0.0353904
LOC103633768	6.47	4.63	3.28	7.16	9.15	19.57	3.76	3.82	3.02	3.3	2.24	2.49	1.15	0.69	2.49	-2.184	1.24971e-07	-1.71	0.00474436
LOC100382854	1.33	2.09	1.51	6.93	2.79	8.1	2.33	1.22	1.56	0.96	0.38	1.29	0.69	2.01	1.36	-2.783	1.29563e-07	-0.69	0.417141
LOC103654675	4.71	4.13	4.15	1.11	1.05	0.88	4.34	4.44	4.18	2.18	3.59	2.72	12.76	11.61	10.68	1.469	1.33549e-07	1.063	0.000104003
LOC103636604	1.29	1.36	0.8	3.08	2.18	3.82	0.85	0.45	0.99	0.87	0.42	0.97	0.69	0.26	0.74	-2.026	1.37228e-07	-0.844	0.246967
LOC103651515	1.51	1.77	2.3	3.47	3.88	2.82	1.35	2.54	1.55	6.09	9.21	7.55	6.05	4.34	5.52	1.152	1.39058e-07	1.164	0.00164064
LOC100193648	0.94	0.93	0.87	2.25	1.83	2.25	0.5	0.43	1.19	5.61	5.11	6.12	3.43	6.01	4.25	1.398	1.40877e-07	2.361	4.82803e-05
LOC100381835	0.76	0.93	1.2	1.17	0.67	0.83	0.54	0.79	0.74	3.33	3.26	3.7	3.04	2.67	5.03	1.929	1.45205e-07	1.988	5.94728e-05
novel.5600	2.82	2.55	3.18	4.31	4.05	3.51	2.05	2.56	2.32	9.05	8.57	9.62	7.78	4.32	10.97	1.184	1.47054e-07	1.323	0.00241773
LOC100274958	2.01	3.49	2.7	6.1	2.97	3.64	3.47	2.12	2.82	1.22	0.95	0.87	0.52	0	0.26	-2.081	1.47244e-07	-3.877	9.56935e-07
LOC100192350	2.16	1.62	0.28	0.24	0.52	1.14	0.78	1.63	0.49	12.36	13.15	5.58	44.84	33.14	32.47	4.002	1.47657e-07	4.877	4.09752e-29
LOC100502542	3.63	1.91	2.09	9.57	12.69	9.89	2.36	3.8	1.98	20.4	25.52	23.46	17.06	11.52	19.04	1.093	1.47665e-07	2.148	5.3428e-08
LOC100275085	5.31	4.43	4.42	22.95	17.91	27.6	4.12	8.56	3.16	10.85	7.57	7.09	4.14	5.72	10.14	-1.442	1.52589e-07	-0.062	0.946569
LOC103648136	3.19	3.72	4.26	1.73	2	1.67	2.4	4.75	3.94	4.47	4.45	4.2	9.41	6.04	8.3	1.265	1.52589e-07	0.721	0.0697477
LOC103652837	0.31	0.36	0.28	0.7	0.83	0.46	0.26	0.19	0.13	2.34	2.18	2.16	0.55	0.13	0.65	1.732	1.55921e-07	0.751	0.501546
LOC118476934	0.07	0	0.04	17.45	26.07	15.03	0	0	0.02	36.96	49.85	50.27	5.24	1.67	6.86	1.213	1.57475e-07	8.671	8.4997e-10
LOC103630287	8	6.78	9.13	4.9	7.56	5.46	6.66	3.66	9	14.75	10.79	13.73	16.36	6.24	12.69	1.116	1.57522e-07	0.465	0.395014
LOC103630663	12.06	14.67	11	55.31	70.02	72.06	15.26	5.75	12.26	37.44	27.58	33.84	7.77	6.48	13.01	-1.015	1.58955e-07	-0.705	0.201443
LOC109945537	0	0.01	0	0.31	1.21	0.89	0	0	0	2.93	4.37	2.94	0.18	0.24	0.28	2.064	1.59444e-07	7.366	1.63642e-06
novel.5371	5.96	8.59	9.92	16.98	18.59	30.09	6.42	4.83	6.36	7.41	5.33	7.05	2.68	2.28	2.46	-1.752	1.616e-07	-1.631	0.00184338
LOC109945973	0.13	0.05	0.15	0.13	0.1	0.13	0.19	0.06	0.16	2.19	6.1	0.31	0.31	0.18	0.34	4.54	1.62493e-07	--	--
LOC103633123	18.93	18.24	24.83	4.95	4.91	4.35	17.17	18.68	22.82	8.13	11.67	10.12	48.81	39.29	38.1	1.058	1.64102e-07	0.738	0.00652667
LOC103633124	4.59	4.16	4.64	10.4	11.18	11.87	4.23	7.21	6.94	6.31	5.65	4.97	4.47	6.46	3.52	-1	1.71673e-07	-0.673	0.17506
LOC100281938	57.92	51.42	40.68	17.61	8.29	12.42	42.33	14.23	47.82	4.54	1.97	2.73	10.29	3.23	7.26	-2.065	1.72256e-07	-2.742	5.47608e-07
LOC100277236	17.28	21.18	11.93	76.99	61.41	67.76	23.71	8.92	14.53	132.62	190.09	119.9	77.79	87.95	117.88	1.085	1.7276e-07	2.183	4.49301e-07
LOC100281207	22.22	21.24	28.43	32.56	22.97	31.42	18.62	46.23	26.56	14.36	16.09	12.05	14.46	28.84	16.43	-1.05	1.7294e-07	-0.935	0.0790925
novel.2466	1.3	1.38	1.6	1.06	0.78	0.44	0.81	1.26	1.18	2.87	2.64	2.42	3.4	1.09	2.21	1.787	1.75676e-07	0.643	0.276875
LOC100281077	30.52	27.24	34.93	51.94	42.03	76.02	31.31	58.23	34.37	26.89	20.07	23.58	12.84	28.47	20.04	-1.289	1.77751e-07	-1.351	0.0039278
LOC100272353	16.93	18.08	15.46	20.31	22.41	25.97	16.78	13.36	17.34	13.09	10.03	9.86	4.04	2.43	6.42	-1.076	1.77751e-07	-2.296	4.50609e-10
LOC103654854	7.03	7.05	7.38	5.29	4.03	4.25	5.3	6.34	6.65	9.39	11.7	11.41	10.77	5.94	10.08	1.247	1.8104e-07	0.156	0.742136
LOC103643653	450.48	627.22	195.23	11.27	19.99	15.83	343.29	447.72	341.96	4.07	7.11	4.62	124.41	134.43	99.69	-1.595	1.81317e-07	-2.017	1.13448e-11
LOC100273458	44.2	36.61	39.07	72.05	85.29	118.19	49.61	52.44	38.92	40.97	37.97	47.21	50.76	65.51	46.15	-1.148	1.81643e-07	-0.154	0.751972
LOC100192925	21.98	21.13	18	11.76	11.82	16.2	23.7	18.96	21.02	6.03	5.74	5.4	5.5	6.69	7.53	-1.232	1.82081e-07	-2.072	2.82225e-12
LOC103653323	0.43	0.58	0.7	0.96	1	0.82	0.24	1.55	0.44	2.09	2.76	2.11	2.13	2.12	1.94	1.305	1.82667e-07	1.117	0.138018
LOC100381416	0.84	2.07	1.68	3.4	3.31	4.17	0.71	1.51	1.19	6.86	10.64	7.83	6.71	5.56	8.5	1.199	1.84136e-07	2.228	3.94622e-10
LOC100280087	4.41	3	17.12	1.21	1.3	1.42	11.39	4.57	7.41	0.12	0.19	0.06	0.2	0.06	0.27	-3.437	1.85554e-07	-5.86	2.10087e-23
LOC100191729	0.06	0.51	0.32	1.88	2.14	2.17	0.22	0.09	0.47	6.91	4.83	4.38	3.53	1.05	3.31	1.363	1.87116e-07	2.942	3.03399e-05
LOC103646881	6.39	8.04	6.39	12.35	16.09	14.45	4.07	5.16	6.37	7.76	6.37	7.35	5.75	3.8	5.67	-1.014	1.90456e-07	-0.415	0.264386
LOC100281373	0.73	0.5	0.56	3.32	1.7	4.35	0.95	1.19	1.53	0.63	0.13	0.38	4.98	1.81	2.11	-3.05	1.92185e-07	0.896	0.17774
novel.1277	3.75	5.34	1.27	5.01	4.68	6.07	3.3	2.82	2.25	12	12.71	15.75	6.93	11.82	11.3	1.342	2.00424e-07	1.472	0.00201706
LOC111258510	193.32	197.6	163.78	207.25	122.02	199.95	187.75	102.53	271.58	91.05	70.85	74.11	91.42	38.69	96.84	-1.182	2.03914e-07	-1.717	0.000140879
LOC100276337	38.49	46.17	38.56	125.41	89.77	118.31	49.04	53.03	34.05	61.75	48.49	56.29	25.64	38.55	36.28	-1.018	2.06193e-07	-0.811	0.0459245
LOC109945468	1.51	2.31	2.55	2.22	1.87	1.03	0.64	1.58	1.68	4.31	6.69	4.7	6.24	2.73	4.12	1.607	2.0624e-07	1.373	0.00646083
novel.6252	0	0.05	0.24	2.89	5	3.17	0	0.11	0.05	9.51	10.93	13.94	1.74	0.29	3.36	1.618	2.15155e-07	4.651	0.00176459
LOC541622	2964.41	2429.11	3330.03	422.79	472.19	346.83	3286.39	2474.28	3010.2	241.42	165.54	125.58	1857.52	1642.62	1613.44	-1.234	2.17073e-07	-1.156	1.42338e-05
LOC103626605	0.84	1.14	0.92	2.49	1.64	1.58	0.49	1.5	0.57	0.57	0.71	0.5	0.96	0.53	1.12	-1.698	2.1999e-07	-0.373	0.641637
LOC103629817	9.28	9.59	11.32	27.48	21.71	30.33	9.61	14.01	10.94	15.49	12.43	11.55	11.56	14.22	11.57	-1.028	2.2158e-07	-0.243	0.551862
LOC100282298	103.16	65.44	65.02	203.5	136.72	237.72	107.85	52.42	71.02	92.06	78.67	89.85	75.27	40.16	107.37	-1.168	2.22015e-07	-0.493	0.35793
LOC100277077	2.43	2.98	2.7	7.02	6.89	9.25	2.57	2.83	2.7	4.01	3.71	3.53	1.96	2.9	2.44	-1.059	2.23715e-07	-0.507	0.217256
novel.6633	1.79	0.74	0.48	30.42	41.88	36.56	1.44	0.76	1.49	94.98	62.21	78	31.9	13.64	32.58	1.096	2.24219e-07	3.985	1.16961e-20
LOC100284472	0.56	0.61	0.16	0.32	0.37	0.06	0.12	0.18	0.56	1.34	3.31	2.31	14.6	8.14	13.67	3.198	2.2485e-07	5.041	1.27273e-22
LOC100191200	3.06	3.38	3.27	5.46	11.23	9.55	3.15	3.03	2.75	2.74	2.77	2.87	2.66	2.29	2.77	-1.667	2.27679e-07	-0.6	0.173322
LOC100283522	27.55	50.16	19.16	67.2	57.79	127.16	29.92	7.54	31.18	14.44	12.38	19.27	9.4	3.75	21.8	-2.475	2.29718e-07	-1.43	0.0450776
LOC103637804	8.58	10.46	12.13	30.04	32.44	18.73	6.72	5.91	8.52	54.08	72.1	55.9	46.75	14.65	45.59	1.152	2.31051e-07	1.917	8.11355e-06
LOC103652889	0.28	0.75	0.69	1.23	1.16	1.19	0.4	0.9	0.73	3.17	3.64	2.63	2.38	3.01	1.87	1.379	2.31723e-07	1.498	0.00440627
LOC100191281	7.01	4.78	5.45	9.13	10.03	10.47	4.67	5.75	5.16	17.2	20.71	22.91	9.82	16.84	14.02	1.02	2.32525e-07	1.033	0.0108337
LOC100273869	3.17	3.65	1.8	2.44	3.34	3.63	2.29	1.8	1.96	8.31	7.55	6.86	3.91	2.61	6.87	1.252	2.32666e-07	0.723	0.148547
LOC103639536	2.6	2.28	2.73	3.41	6.04	6.39	4.45	2.43	2.53	13.29	12.67	17.74	8.61	3.35	13.09	1.444	2.35022e-07	0.956	0.110305
LOC100273722	0.81	1.13	1.2	3.32	2.43	3.67	0.85	0.96	0.77	1.13	0.99	1.14	1.09	0.97	1.1	-1.543	2.38646e-07	-0.091	0.893325
LOC100273882	2.87	4.29	7.04	3.94	4.7	3.09	2.23	4.91	4.28	7.76	9.42	7.56	12.02	7.06	10.6	1.062	2.42206e-07	0.998	0.0105331
LOC100273728	0.72	0.92	1.56	1.52	1.53	1.16	0.77	1.38	0.55	2.88	3.47	3.73	6.77	13.16	5.21	1.244	2.46325e-07	2.896	1.1897e-07
LOC100281876	6.58	5.78	3.89	1.38	2.24	1.17	6.17	8.09	7.27	0.23	0.12	0.03	2.34	1.45	2.1	-3.675	2.4676e-07	-2.256	4.59748e-12
LOC100276849	41.22	29.44	35.32	53.32	37.59	66.28	49.75	42.62	37.18	24.41	22.24	21.11	17.83	15.57	19.76	-1.234	2.4676e-07	-1.679	2.29859e-09
LOC100275419	0.12	0.27	0.17	4.38	5.67	4.29	0.36	0.64	0.42	9.03	12.06	11	6.53	6.58	8.76	1.145	2.47757e-07	3.56	4.83951e-19
LOC100285628	19.3	23.32	22.37	9.99	9.27	7.87	20.68	14.15	23.27	15.37	21.32	18.17	55.68	38.08	58.72	1.001	2.48523e-07	0.998	0.00134726
LOC103630357	0	0	0	0	0.06	0.02	0	0	0	1.68	1.06	0.54	1.06	0.35	0.75	5.242	2.52281e-07	7.018	1.82444e-05
LOC103643118	14.17	16.73	17.68	35.05	49.11	53.08	15.28	13.98	13.19	20.91	24.22	22.23	8.81	6.49	10.09	-1.047	2.53512e-07	-1.141	7.84481e-05
LOC118472097	36.6	28.65	27.34	44.07	36.49	49.89	37.54	21.2	27.83	22.51	17.11	21.63	14.49	20.01	20.41	-1.108	2.58752e-07	-1.038	0.0111607
LOC103642039	3.41	8.82	1.77	5.2	5.91	12.04	3.45	2.17	4.45	1.71	2.33	2.72	5.16	7.43	10.09	-1.8	2.60919e-07	0.796	0.0824756
LOC100192921	4.34	6.28	3.2	2.48	1.76	1.43	4.16	5.17	4.86	5.54	5.39	4.41	8.13	9.33	7.91	1.422	2.62144e-07	0.478	0.17588
novel.3772	0.26	0.68	0.73	1.1	1.27	1.63	0.33	0.43	0.47	4.65	3.45	4.74	1.36	1.27	2.11	1.664	2.64047e-07	1.562	0.0106191
novel.3370	0.02	0.07	0.02	0.8	1.34	1.13	0.05	0	0.11	2.87	3.67	3.17	1.71	0.86	1.49	1.551	2.67302e-07	4.254	5.52689e-07
LOC100382569	0.18	0.3	0.18	0.12	0.58	0.61	0	0	0.13	3.01	3.46	5.58	3.68	2.03	6.15	3.174	2.67432e-07	6.145	6.39896e-06
LOC100285998	3.45	3.05	3.7	11.06	10.01	15.31	2.72	2.44	3.47	5.15	4.67	6.12	4.04	2.92	4.54	-1.211	2.72728e-07	0.026	0.961068
LOC100383840	0.62	0.9	0.18	1.11	1.1	1.44	0.68	0.84	1.01	4.8	3.24	3.85	0.91	1.24	1.85	1.689	2.75457e-07	0.291	0.704708
novel.7388	0.1	0.12	0.23	0.92	1.29	0.77	0.08	0.1	0.19	2.78	2.68	2.32	5.03	0.89	3.42	1.373	2.75457e-07	4.243	6.18879e-11
LOC100278884	23.12	27.66	12.56	26.45	16.27	30.06	22.85	22.27	19.04	62.63	51.33	72.01	26.72	52.13	28.31	1.336	2.77072e-07	0.403	0.462088
LOC100282353	18.35	12.68	12.85	26.31	21.12	24.28	19.34	19.5	14.12	43.41	45.67	58.78	29.04	66.99	47.03	1.028	2.79113e-07	1.085	0.0241074
LOC103647953	0.39	0.49	0.78	3.73	3.71	2.88	0.48	1.09	0.71	6.21	7.85	7.2	7.19	7.4	6.96	1.028	2.81048e-07	2.887	1.67858e-14
LOC100193772	6.74	8.49	5.76	22.47	21.5	28.03	6.77	3.88	6.06	56.21	40.06	53.85	14.11	8.52	20.08	1.043	2.84481e-07	0.933	0.0329297
LOC100382061	4.58	7.68	6.81	13.65	19.64	12.3	6.81	12.65	6.6	3.33	7.28	3.68	0.49	0.61	0.27	-1.691	2.84599e-07	-4.622	4.68197e-19
LOC100193342	5.96	6.13	9.19	12.3	9.77	12.89	4.76	12.75	6.39	6.12	5.91	5.1	2.62	5.5	4.03	-1.047	2.8517e-07	-1.312	0.0165575
LOC100191856	34.97	31.39	31.04	49.96	44.25	66.59	30.4	46.11	30.53	25.7	26.11	27.7	30.2	57.14	33.73	-1.036	2.88318e-07	-0.156	0.799862
LOC541837	14.51	12.27	5.64	27.32	22.73	54.29	10.79	9.28	9.56	8.29	13.57	9.1	5.82	9.84	16.3	-1.78	2.9656e-07	-0.287	0.633385
LOC100383197	0.38	0.46	0.53	0.33	0.3	0.32	0.44	0.47	0.33	0.99	1.44	0.91	1.02	0.84	1.16	1.803	2.9656e-07	0.881	0.0573941
LOC100276694	17.99	16.99	12.76	40.17	30.36	48.03	19.98	8.8	19.28	19.77	14.64	18.74	8.49	5.7	12.05	-1.176	2.9656e-07	-1.287	0.00522236
LOC100381563	272.52	228.58	232.1	62.23	50.32	78.57	269.57	241.81	272.77	34.77	26.25	27.68	67.84	93.65	71.78	-1.126	2.99338e-07	-2.103	8.5092e-13
LOC103650025	8.29	11.49	10.13	9.86	12.16	9.02	9.39	15.75	9.61	20.6	24.51	18.1	23.62	38.91	20.67	1.01	2.99814e-07	0.929	0.051235
LOC100281961	68.46	84.88	43.65	201.14	162.89	172.14	136.58	50.02	89.53	373.62	297.62	540.1	202.62	137.68	308.18	1.162	3.03311e-07	0.799	0.120162
LOC103650557	0.17	0.51	0.26	0.34	0.34	0.29	0.17	0.18	0.54	1.38	1.97	1.42	1.29	0.75	2.85	2.276	3.03576e-07	2.051	0.010273
LOC100502398	88.87	98.52	75.14	79.73	49.18	87.82	95.85	64.94	105.43	35.22	30.64	30.29	72.02	55.27	70.75	-1.191	3.10396e-07	-0.813	0.00737485
LOC100500952	7.95	7.18	8.68	15.08	14.34	12.55	9.13	8.03	5.43	23.48	30.75	33.75	24.82	31.37	36.19	1.052	3.12319e-07	1.642	9.85362e-06
LOC100272662	71.7	66.5	58.61	116.96	110.21	177.84	68.98	68.59	64.58	67.14	61.04	63.05	46.32	69.46	66.6	-1.104	3.14174e-07	-0.515	0.145131
LOC103645795	0.87	0.84	0.91	4.18	5.15	3.88	0.39	0.38	0.67	1.61	1.52	1.86	0.18	0.55	0.55	-1.422	3.26949e-07	-0.515	0.636669
LOC103638906	6.78	7.08	6.67	6.54	5.82	4.87	6.42	10.16	6.46	13.02	14.44	11.79	15.2	22.44	18.3	1.173	3.32781e-07	0.926	0.0278486
LOC100285127	13.26	15.68	14.28	61.55	54.48	93.16	14.28	12.63	13.62	30.94	29.18	34.39	7.8	9.5	13.74	-1.168	3.36696e-07	-0.774	0.0249878
LOC100274007	11.44	11.16	14.59	22.95	15.96	20.79	11.13	22.45	14.59	10.59	10.72	8.47	9.66	18.77	13.58	-1.02	3.39406e-07	-0.533	0.300727
LOC100284477	6.31	9.49	6.97	16.77	15.59	20.83	6.78	7.15	8.87	8.59	8.75	9.36	4.35	4.67	7.18	-1.013	3.41752e-07	-0.876	0.0115671
LOC100382939	0	0.12	0	1.83	3.07	4.17	0.04	0	0	8.65	10.22	10.62	1.01	1.45	2.33	1.677	3.44442e-07	6.33	5.81157e-05
LOC103640615	0.02	0.09	0.09	0.43	0.68	0.4	0.02	0.03	0.04	1.47	1.9	1.75	1.92	0.79	1.41	1.742	3.46308e-07	5.157	8.80237e-11
LOC103651681	0.69	0.17	0.17	1.46	1.8	2.27	0.31	0.53	0.15	5.92	4.73	4.87	1.91	1.49	1.71	1.472	3.47087e-07	1.979	0.003541
LOC103644259	1.68	2.34	2.5	2.85	3.27	2.72	1.7	3.12	2.13	5.73	8.32	6.09	8.64	12.38	7.52	1.172	3.52729e-07	1.704	6.4162e-05
LOC100191592	2.6	2.66	2.61	6	6.84	11.74	2.06	0.57	2.88	1.88	2.67	2	1	0.39	0.88	-1.931	3.53557e-07	-1.675	0.0631885
LOC100216699	0	0	0.08	0.53	0.66	0.91	0	0	0	3.05	3.61	3.41	1.26	2.29	1.89	2.242	3.58664e-07	7.421	1.67098e-06
LOC103654049	11.44	14.86	15.23	2.35	3.3	2.84	11.41	6.51	13.1	6.8	9.57	8.1	32.45	11.03	51.83	1.508	3.61198e-07	1.178	0.0411067
LOC100281187	25.21	20.84	24.83	12.55	14.52	12.25	23.25	23.29	26.62	7.11	4.86	5.68	7.37	5.95	7.77	-1.171	3.62465e-07	-2.177	4.62339e-21
LOC100281962	1.97	1.45	1.31	4.12	4.15	5.86	1.57	0.98	1.47	1.25	0.86	1.65	1.31	1.76	1.86	-1.928	3.62935e-07	-0.085	0.9216
LOC100191526	23.41	35.72	26.46	87.12	54.78	98.55	26.82	14.91	41.14	32.94	26.58	40.66	25.14	18.06	21.72	-1.282	3.66143e-07	-0.725	0.110272
LOC103627263	1.95	2.06	2.79	7.65	8.59	5.78	1.7	2.92	2.09	3.56	3.22	2.64	1.83	2	2.76	-1.239	3.68732e-07	-0.405	0.424897
LOC103640490	2.4	3.44	1.23	7.67	9.43	11.29	2.55	2.67	2.52	18.53	19.15	25	13.94	15.11	15.98	1.123	3.6879e-07	2.167	1.7918e-15
LOC100284442	30.07	33.36	27.27	17.85	19.42	21.7	38.12	46.17	26.83	35.29	37.27	48.44	32.9	67.39	35.14	1.019	3.70387e-07	-0.05	0.94637
LOC103637594	0.55	0.25	0.5	0.75	0.2	0.6	0.27	0.09	0.27	3.61	3.6	2.7	1.91	0.15	1.89	2.657	3.71214e-07	2.202	0.0822242
LOC100282481	2.57	2.67	2.03	9.74	6.36	10.51	1.52	1.13	1.95	2.68	3.29	3.62	1.56	1.9	2.2	-1.491	3.73406e-07	-0.073	0.927997
LOC100280693	0.83	1.48	0.91	7.03	5.54	7.13	1.14	1.35	1.05	1.9	3.17	2.57	1.14	1.52	1.77	-1.384	3.82136e-07	-0.049	0.949771
LOC100279482	2.18	2.17	3.47	16.07	9.16	22.31	2.97	4.71	2.68	6.05	5.11	3.99	4.51	6.37	8.23	-1.671	3.88455e-07	0.503	0.327123
LOC100278099	0	0	0	42.76	54.64	45.23	0	0.59	0.1	26.83	18.91	19.93	0.3	0	2.37	-1.135	3.95001e-07	--	--
LOC100384181	1.86	1.57	0.13	5.02	6.21	11.75	1.25	0.62	0.84	1.63	1.61	2.23	1.02	0.26	1.5	-2.096	3.96239e-07	-0.407	0.73447
LOC100191590	6.42	8.78	6.78	27.49	36.22	60.39	10.14	4.28	8.09	14.99	14.27	15.89	4.93	1.69	8.94	-1.482	4.06516e-07	-0.986	0.166192
LOC115032951	2.86	4.14	4.33	9.35	10.62	7.4	2.11	4.83	5.18	1.82	3.69	3.02	2.71	0.4	1.76	-1.696	4.06516e-07	-1.72	0.0234135
LOC103646601	0	0	0	2.48	4.43	3.12	0	0.03	0.03	7.52	9.87	8.92	0.24	0.06	0.22	1.373	4.10704e-07	--	--
LOC100282743	181.39	212.69	162.42	21.6	18.46	17.26	125.84	167.25	150.16	10.75	6.5	7.33	49.21	78.45	38.65	-1.235	4.10704e-07	-1.74	1.27923e-05
LOC103650647	0.1	0.12	0.27	0.89	0.9	0.78	0.07	0.02	0.11	2.47	3.21	2.44	0.6	0.24	1.03	1.641	4.11779e-07	2.822	0.0125767
LOC100276002	0.81	0.53	0.27	20.83	6.21	17.37	0.94	0	0.75	3.3	2.21	2.95	2.07	0.42	2.42	-2.409	4.14623e-07	1.081	0.524836
LOC103651039	14.86	17.82	9.23	15.96	14.07	15.54	19.26	8.14	19.47	7.28	5.49	6.07	8.68	9.57	7.9	-1.29	4.16713e-07	-1.209	0.015069
LOC100281544	6.08	7.24	8.26	7.87	4.12	4.89	5.89	5.35	7.03	2.02	2.17	1.8	1.41	1.37	1.62	-1.509	4.21863e-07	-2.431	8.98562e-17
pht2	2.69	2.63	2.93	3.6	4.54	5.76	2.72	4.92	2.01	1.61	1.68	1.38	1.05	1.75	1.1	-1.59	4.26586e-07	-1.661	0.00433623
LOC541802	17.61	22.64	31.25	23.89	12.99	19.22	15.84	37.17	22.95	8.1	9.3	6.61	15.58	25.13	11.34	-1.241	4.40376e-07	-0.861	0.109667
LOC100192046	3.38	5.37	6.23	4.14	5.96	3.42	1.92	4.99	4.42	10.82	12.75	9.75	11.25	7.24	11.42	1.286	4.5223e-07	1.025	0.0228776
novel.5853	1.39	1.37	2.09	3.37	3.74	4.37	2.33	1.82	2.19	1.16	1.03	0.93	0.93	0.45	1.07	-1.899	4.63188e-07	-1.775	0.00240883
LOC103629364	0.49	0.7	0.7	2.99	2.97	1.85	0.56	0.88	0.63	6.46	7.39	5.35	3.46	2.12	2.7	1.283	4.64002e-07	1.614	0.000142716
LOC100278556	2.53	2.84	2.29	5.56	6.98	8.27	2.61	2.06	2.38	3.05	2.33	2.54	1.27	2.68	3.1	-1.414	4.66811e-07	-0.372	0.576437
LOC100272373	1.3	3.47	1.46	3.96	4.95	3.83	1.27	2.25	2.97	9.31	9.47	8.47	7.77	8.62	6.79	1.08	4.76151e-07	1.499	0.00051578
LOC103639549	8.45	8.87	12.38	8.25	11.89	7.36	6.55	13.53	8.6	17.24	22.6	20.36	15.12	13.15	16.42	1.115	4.78117e-07	0.264	0.55743
novel.6674	0	0	0.1	1.28	2.57	1.15	0.75	0.33	0.32	6.54	9.68	11.02	11.62	1.92	10.45	2.425	4.83742e-07	3.633	7.38335e-05
novel.3275	0	0.17	0	2.71	4.08	5.62	0	0.06	0.18	11.23	14.04	13.24	3.79	3.11	3.49	1.612	4.86584e-07	5.078	7.48331e-07
LOC103630604	0.66	0.27	0.11	1.81	4.3	1.96	0.04	0	0.45	0.47	0.17	0.25	0.04	0	0.87	-3.195	4.89065e-07	--	--
LOC100272749	163.48	171.34	187.26	44.52	74.62	58.95	151.75	46.81	179.64	27.33	28.69	30.87	83.17	70.33	83.82	-1.053	4.98015e-07	-1.052	0.0442577
LOC103646082	1.71	1.92	2.27	2.06	2.29	1.49	1.42	2.48	1.91	3.78	5.37	4.33	4.32	4.16	4.74	1.191	4.99602e-07	0.815	0.0161796
LOC100283507	11.6	11.52	13.76	25.71	13.78	35.84	16.44	14.97	18.41	9.3	7.61	7.53	7.76	5.23	15.85	-1.646	5.03789e-07	-1.21	0.00544624
LOC100192508	0	0.04	0.1	0.3	0.39	0.35	0	0.09	0.04	1.41	1.89	1.47	1.83	1	1.4	2.18	5.083e-07	4.648	4.43643e-07
LOC118476454	0.12	0.06	0.06	0.78	1.08	0.61	0.02	0.06	0.14	2.02	2.96	2.88	2.33	0.8	1.97	1.655	5.23406e-07	4.17	4.8019e-08
LOC100283056	12.21	10.14	11.14	17.44	17.25	15.93	9.42	7.31	10.79	27.71	34.64	41.28	25.51	25.1	33.69	1.018	5.23767e-07	1.232	5.01023e-05
LOC100281217	3.56	2.85	2.79	8.08	11.11	19.34	6.16	2.14	3.16	2.89	3.41	3.95	2.38	1.83	3.19	-1.934	5.28563e-07	-1.053	0.129159
LOC100192597	19.57	17.92	14.78	29.74	37.99	43.15	27.12	6.02	22.52	19.35	13.88	17.89	16.96	6.76	19.15	-1.136	5.3047e-07	-0.813	0.249993
LOC100273726	5.68	4.66	6.07	9.55	7.03	7.51	3.48	4.38	4.79	3.26	3.6	3.47	2.32	3.11	2.43	-1.235	5.41992e-07	-1.041	0.0142689
LOC100382613	13.94	14.55	18.78	12.4	9.95	8.79	9.58	17.52	14.8	5.55	4.5	5.65	10.05	6.71	8.25	-1.001	5.42961e-07	-1.119	0.000558392
LOC103646525	36.93	39.4	51.85	16.15	12.25	10.74	27.47	28.44	37.85	7.14	5.95	4.84	19.1	16.17	12.28	-1.139	5.43715e-07	-1.334	2.29901e-05
LOC100283877	128.41	180.37	107.39	430.84	229.25	375.35	201.3	72.62	194.17	151.67	141.29	173.33	66.1	31.75	70.74	-1.167	5.47589e-07	-1.893	5.53146e-05
novel.2056	8.9	11.2	8.38	38.42	57.18	32.85	6.77	2.93	9.53	97.31	81.68	100.37	26.58	4.51	38.78	1.108	5.47745e-07	1.413	0.0600328
LOC542370	10.83	22.59	9.43	113.6	223.17	170.6	13.86	14.97	9.52	449.77	403.74	335.96	27.52	20.76	52.1	1.212	5.66975e-07	0.96	0.0259413
LOC100191482	0.76	1.06	1.62	1.47	1.88	1.76	0.34	1.29	0.83	3.99	4.36	3.33	3.61	3.2	3.4	1.174	5.67487e-07	1.697	0.00101302
LOC100384616	4.04	5.12	3.05	0.19	0.73	0.29	4.77	1.16	4.28	3.53	2.81	2.17	9.84	3.32	9.32	2.794	5.72825e-07	0.707	0.357107
LOC100283082	58.17	40.1	29.42	17.35	9.04	13.71	63.48	16.62	55.84	4.93	3.28	3.82	30.16	16.82	26.85	-1.753	5.78685e-07	-1.29	0.021259
LOC100273454	9.37	11.48	8.08	13.2	14.11	19.35	14.18	6.11	13.75	7.72	5.96	6.34	8.91	5.11	13.07	-1.24	5.79639e-07	-0.752	0.167
LOC103640508	8.75	8.71	7.1	12.44	14.89	16.88	6.16	3.49	7.87	26.94	37.94	27.78	14.95	4.88	15.02	1.047	5.86177e-07	0.572	0.342808
LOC100277808	0	0.07	0.1	2.18	0.95	3.45	0.07	0.11	0	0	0	0.08	0	0	0.09	-6.431	5.86177e-07	--	--
LOC100274763	1.42	2.1	2.42	1.74	2.13	1.5	1.47	1.77	2.12	4.06	4.96	3.51	3.79	2.54	3.54	1.202	6.02402e-07	0.502	0.154608
LOC103643717	17.18	27.43	3.57	18.13	19.48	17.39	15.39	2.69	4.44	6.54	2.77	6.98	4.54	0.81	4.87	-1.77	6.09852e-07	-1.628	0.0892797
LOC100276824	8.13	5.89	4.54	7.98	10.09	12.04	8.2	6.83	6.03	21.45	22.26	19.84	17.35	9.56	22.81	1.057	6.1667e-07	0.814	0.0499783
LOC100501504	0.66	0.64	0.61	0.83	1.28	1.15	0.78	0.5	1.02	0.18	0.24	0.14	0.07	0.7	0.14	-2.543	6.20131e-07	-1.609	0.134638
LOC100272581	5.05	3.93	3.58	3.1	5.07	5.46	4.47	5.75	5.54	15.39	12.63	10.24	6.83	4.15	5.74	1.469	6.26651e-07	-0.3	0.495431
LOC103645928	4.02	4.23	2.48	4.62	3.62	3.89	3.9	2.28	4.56	1.14	1.36	1.74	2.54	1.92	3.03	-1.529	6.30817e-07	-0.91	0.0479773
LOC103651069	5.13	7.98	5.85	7.49	8.17	9.55	5.25	5.93	5.23	4.13	3.66	4.18	2.22	2.45	2.26	-1.093	6.35449e-07	-1.615	7.01138e-07
LOC100283896	2.06	1.9	1.27	5.66	4.73	5.79	1.58	1.77	2.17	2.08	2.47	1.89	2.5	2.25	3.08	-1.344	6.45055e-07	0.127	0.825517
LOC100135422	83.64	107.27	51.3	186.63	103.54	246.45	78.04	70.39	79.05	55.74	61.55	78.07	45.53	79.96	93.58	-1.479	6.56957e-07	-0.427	0.332065
LOC100284267	17.55	13.4	9.4	22.53	17.26	34.76	16.27	8.91	14.19	9.24	6.33	9.21	10.46	16.02	13.9	-1.61	6.57915e-07	-0.33	0.55276
LOC103631998	0.03	0.2	0.2	0.58	0.37	0.15	0.08	0.27	0.21	2.13	1.99	2.06	0.87	0.54	0.8	2.477	6.59683e-07	1.579	0.08964
LOC100383083	1.02	0.44	1.27	2.72	4.26	3.06	1.39	1.05	0.23	0.3	0.9	0.34	0	0	0	-2.722	6.60431e-07	-7.134	8.33609e-05
LOC100193097	14.91	20.75	16.54	16.66	22.53	24.53	16.04	21.87	16.73	10.96	10.7	10.63	16.82	16.64	22.96	-1	6.63844e-07	-0.339	0.307289
LOC103638599	0.05	0.1	0.08	0.59	0.7	0.84	0.05	0.11	0.03	2.51	2.82	2.41	4.37	1.91	4.23	1.844	6.6451e-07	5.363	1.01313e-11
LOC103647724	0.3	0.6	1.45	0.08	0.11	0	0.12	0.69	0.24	1.14	1.86	1.61	5.5	3.35	1.51	4.593	6.70999e-07	2.964	0.000540387
LOC100279989	0.45	0.89	1.26	1.62	3.09	1.19	0.11	1.93	0.91	5.79	10.43	7.03	13.35	4.4	7.3	1.961	6.76371e-07	2.709	0.000970998
LOC100502408	2.71	3.64	2.9	1.6	2.3	3.64	2.11	2.76	2.64	8.43	8.76	6.74	1.47	2.2	5.48	1.641	6.9397e-07	-0.122	0.886211
novel.4511	1.03	1.74	1.74	2.29	5.37	7.3	1.53	0.32	2.16	0	0	0	0	0	0	-7.424	6.9471e-07	--	--
LOC103639513	15.07	15.99	15.65	1	1.34	1.37	23.57	8.66	20.3	4.22	4.7	4.24	11.26	4.27	12.85	1.81	7.15675e-07	-1.322	0.017934
LOC103630801	2.55	2.41	3.69	4.41	4.94	3.79	6.82	2.25	4.25	8.85	13.29	12.06	13.74	12.83	11.01	1.363	7.18914e-07	1.108	0.0449398
novel.4859	0	0	0.04	0.15	0.43	0.62	0	0	0	2.13	2	2.3	0.86	0.62	0.89	2.388	7.19187e-07	7.189	3.60884e-06
LOC100278486	13.89	17.55	18.21	17.75	8.25	12.87	17.74	11.58	19.47	31.04	34.55	35.32	25.36	20.76	22.99	1.362	7.27989e-07	0.123	0.798894
LOC103643546	0.97	2.18	1.95	1.14	1.22	1.38	1.83	1.69	1.6	2.78	3.42	3.58	5.54	6.98	6.43	1.368	7.40849e-07	1.521	9.152e-06
LOC100274259	2.12	2.71	1.59	14.87	14.86	25.29	5.26	1.93	3.42	8.24	4.11	5.88	1.96	2.01	3.56	-1.615	7.42822e-07	-0.909	0.150154
LOC103654496	2.08	2.47	4.01	5.44	4.45	3.76	1.54	2.62	3.02	9.04	11.18	7.61	10.26	5.02	7.16	1.014	7.46768e-07	1.266	0.000816141
LOC103626783	0.09	0.11	0.15	0.16	0.17	0.08	0.03	0.15	0.07	0.45	0.59	0.51	0.86	0.36	0.87	1.935	7.81125e-07	2.649	5.29685e-05
LOC100278975	1.79	2.06	2.5	13.65	13.39	19.85	2.72	1.6	1.49	6.48	5.58	4.32	3.84	0.61	3.95	-1.537	8.09307e-07	0.073	0.957145
LOC100279210	0.9	1.53	2.09	0.87	1.54	1	0.57	0.88	1.29	2.74	2.52	2.77	1.14	1.03	1.82	1.225	8.15504e-07	0.169	0.768659
LOC100275344	0.25	0.44	0.38	1.68	2.22	1.6	0.42	0.77	0.8	0.67	0.34	0.33	0.22	0.06	0.27	-2.061	8.30508e-07	-2.242	0.00406403
LOC100194219	19.6	20.88	14.57	47.9	34.29	56.37	16.53	15.76	15.14	21.15	18.35	22.99	17.31	20.19	18.47	-1.167	8.33004e-07	-0.131	0.767024
LOC103629456	2.77	4.63	4.38	5.81	7.55	6.96	2.75	1.14	3.6	3.76	3.19	3.12	2.47	0.45	3.44	-1.03	8.37611e-07	-0.682	0.429297
LOC100281883	31.38	34.27	34.09	1.48	1.71	2.12	34.72	59.17	32.36	4.97	5.96	4.72	14.05	17.81	14.57	1.54	8.38999e-07	-1.802	1.08916e-06
LOC103653913	0.57	1.26	1.88	0.07	0.14	0	0.92	0.38	0.82	1.42	1.44	1.35	1.36	1.03	1.41	4.299	8.38999e-07	0.447	0.612277
LOC100284654	20.37	26.66	12.69	7.72	7	13.11	26.88	13.78	21.46	20.1	30.33	30.87	23.04	12.85	24.41	1.524	8.48376e-07	-0.459	0.349802
novel.2025	5.96	11.6	12.12	10.88	8.69	6.86	3.8	6.27	11.26	20.08	19.07	17.95	11.85	3.86	13.59	1.099	8.48376e-07	0.058	0.948737
LOC103635847	1.6	0.5	1.2	2.18	2.9	2.47	1.84	1.22	2.34	6.23	6.6	9.37	6.72	5.54	7.84	1.537	8.66259e-07	1.513	0.000467115
LOC100274341	2.11	3.84	3.61	3.79	4.27	3.29	2.85	7.62	4.18	7.34	8.06	7.9	8.92	23.87	10	1.021	8.7251e-07	1.246	0.0466543
LOC100282555	1.02	1.88	1.87	2.29	2.83	3.71	1.52	1.86	1.25	7.53	7.36	8.27	7.7	8.76	8.98	1.37	8.73551e-07	2.084	3.53205e-08
LOC103646792	0.08	0.26	0.28	9.65	9.41	19.54	0.08	0.36	0.27	4.26	3.87	4.89	0.28	0.97	1.05	-1.592	8.7501e-07	1.352	0.223818
LOC103632883	18.01	22.16	17.15	12.8	16.14	11.18	17.84	4.32	15.7	6.16	5.07	4.2	2.5	1.19	1.25	-1.394	8.87925e-07	-3.337	1.14e-07
LOC100279586	3.97	6.28	4.9	0.13	0.09	0.69	4.17	2.36	6.14	1.48	4.73	4.02	30.18	11.31	22.28	3.454	8.90337e-07	1.931	5.25437e-05
LOC103641520	0.62	1.05	0.11	1.32	2.86	3.25	0.43	0.21	0.31	0.7	0.43	0.56	0.04	0.02	0.19	-2.153	8.93538e-07	--	--
LOC103637908	2.58	3.76	4.68	6.91	4.42	3.68	2.01	3.08	3.94	12.79	11.22	10.91	9.3	2.93	8.17	1.207	8.93538e-07	0.772	0.142811
LOC100275437	14.69	18.04	20.04	42.81	43.38	68.91	20.13	15.49	15.42	18.91	20.05	26.15	13.61	10.87	25.38	-1.274	8.93538e-07	-0.455	0.353413
LOC118476853	0.12	0.77	0.89	1.28	2.13	0.79	0.34	0.75	0.78	4.49	7.51	5.66	7.88	5.47	6.45	2.053	8.97164e-07	3.036	2.73645e-10
LOC100191927	2.63	2.49	3.56	11.63	10.47	16.71	3.74	1.93	2.53	5.62	4.04	5.91	3.59	1.44	4.31	-1.336	9.00658e-07	-0.249	0.738266
LOC100276245	2.27	2.3	8.03	12.82	2.4	7.65	6.86	10.7	3.59	1.76	1.12	0.83	1.48	2.96	1.37	-2.638	9.0568e-07	-2.209	0.000272553
LOC100286338	8.01	6.56	4.94	10.16	11.91	14.75	7.1	6.91	7.96	6.27	3.7	4.56	3.97	4.12	3.03	-1.359	9.12503e-07	-1.345	0.0001681
LOC542418	9.17	9.31	21.68	35.78	12.03	27.54	17.3	31.99	12.77	8.73	8.23	7.25	8.87	19.56	9.26	-1.654	9.25303e-07	-1.045	0.0760303
LOC103636589	0.81	1.34	1.9	3.82	5.08	2.77	0.62	1.43	0.86	8.34	11.6	8.39	11.29	4.39	7.93	1.264	9.26497e-07	2.618	9.40076e-09
LOC100191621	21.14	19.88	24.47	13.91	14.28	22.87	21.67	37.1	23.59	7.42	8.05	7.04	12.12	14.23	14.51	-1.203	9.26497e-07	-1.378	3.17433e-05
LOC100281106	19.05	23.91	13.78	20.3	11.76	18.67	17.04	26.31	18.1	7.87	7.27	6.22	8.54	10.44	7.89	-1.265	9.40242e-07	-1.549	1.05001e-05
LOC103647391	0.91	1.86	1.21	0.89	1.33	1.16	1.24	1.68	1.17	4.26	3.64	2.6	7.1	8.01	6.21	1.616	9.48618e-07	2.023	5.54004e-08
LOC103653367	8.11	8.11	7.79	12.66	5.45	8.42	9.04	6.43	7.99	3	1.3	1.88	2.61	3.14	2.91	-2.115	9.57841e-07	-1.816	5.68772e-06
LOC100274608	0.14	0.18	0.18	0.8	0.68	0.78	0.21	0.12	0.25	0.23	0.28	0.27	0.19	0.06	0.35	-1.55	9.62604e-07	-0.372	0.723636
novel.2609	100.82	96.34	81.29	48.03	14.9	44.22	143.75	71.28	80.43	5.23	2.07	3.01	4.53	1.02	2.77	-3.393	9.84475e-07	-5.588	2.69999e-30
LOC100194386	12.43	18.9	21.34	27.68	17.89	35.49	21.54	33.8	16.42	12.75	11.38	10.15	13.77	13.38	14.26	-1.262	9.8462e-07	-1.173	0.00159619
novel.4541	0.18	0.48	0.12	1.39	0.87	1.66	0.06	0.39	0.25	4.94	4.93	7.96	1.13	1.06	1.79	2.169	9.84909e-07	--	--
novel.164	0.42	0.68	0.8	1.97	1.44	0.85	0.15	0.65	0.24	3.64	3.61	5.19	4.34	3.52	3	1.535	1.00242e-06	3.025	4.10343e-08
LOC100281532	0.66	0.4	1.03	1.41	0.86	2.14	0.69	0.77	0.71	0.26	0.1	0.25	0.55	0.91	0.4	-2.859	1.00369e-06	-0.563	0.484407
LOC107522033	4.91	6.07	4.58	3.2	3.78	6.52	6.66	2.8	6.29	11.86	11.26	14.82	16.79	5.37	20.27	1.468	1.01233e-06	0.99	0.0997903
LOC100383178	0	0.11	0.02	4.44	4.79	2.5	0	0	0.02	0.9	0.9	1.6	0.62	0.02	0.44	-1.799	1.01339e-06	5.213	0.0131987
LOC100216921	8.08	9.95	6.88	17.34	16.4	19.22	8.76	4.71	9.07	10.51	8.24	7.67	2.93	2.12	3.55	-1.02	1.01339e-06	-1.789	1.76538e-05
LOC100216623	5.75	7.21	7.83	13.78	2.36	8.78	7.3	7.69	5.21	1.52	1.09	1.49	1.99	2.25	1.77	-2.617	1.03527e-06	-2.124	2.86487e-07
LOC109944024	0	0	0	4.68	5.54	4.9	0	0	0	12.16	12.02	9.79	0	0	0.04	1.15	1.03527e-06	--	--
LOC100274333	54.55	60.36	61.52	39.73	32.73	41.05	51.01	76.05	58.98	22.26	10.97	13.96	44.7	64.47	41.71	-1.281	1.07965e-06	-0.642	0.109804
LOC100382269	1.16	0.86	0.71	4.78	4.69	8.3	1.01	0.34	0.59	1.85	2.11	1.23	0.45	0.11	0.62	-1.799	1.08554e-06	--	--
LOC103653708	4.09	3.65	4.3	4.1	2.01	5.49	3.94	4.73	2.96	1.29	0.74	0.7	1.45	0.28	1.62	-2.106	1.09543e-06	-2.24	0.000174187
LOC103653701	5.39	5.94	7.36	5.78	5.22	4.98	5.42	8.53	5.64	2.28	2.8	2.84	3.78	5.24	3.64	-1.028	1.10771e-06	-0.979	0.0177914
LOC100276227	150.8	177.5	247.09	4.19	3.93	4.01	142.95	220.25	172.43	1.08	2.06	1.38	79.54	90.53	53.63	-1.44	1.11875e-06	-1.6	8.73025e-06
LOC103636358	1.71	2.49	1.83	0.94	1.32	1.25	1.83	1.18	0.9	3.92	4.68	4.52	7.76	5.89	7.84	1.88	1.12108e-06	2.053	2.08515e-05
novel.4433	0.52	0.19	0.63	0.47	0.96	0.82	0.35	0.79	0.58	2.18	3.64	3.07	5.38	0.89	3.89	1.959	1.14354e-06	2.143	0.00318899
LOC100274191	10.52	11.91	12.7	22.87	16.07	25.98	12	19.94	17.33	6.53	6.43	11.49	8.52	13.75	9.85	-1.427	1.14444e-06	-0.956	0.0202631
LOC103647557	0.21	0.14	0.03	0.5	0.17	0.14	0	0.07	0.04	1.93	1.85	2.45	3.22	0.28	2.79	2.943	1.15982e-06	5.405	8.42145e-05
LOC100284936	6.02	7.41	2.53	8.29	9.32	14.4	4.81	5.01	3.43	3.9	4.09	3.11	5.57	6.97	3.08	-1.55	1.1677e-06	-0.111	0.889405
LOC100276319	0.77	7.64	0.98	0	0	0.67	0	0	0	30.09	31.46	42.2	43.18	48.2	93.64	7.237	1.17128e-06	11.084	4.76459e-17
LOC100280326	2.87	3.69	4.02	5.64	5.69	6.35	2.85	5.88	4.53	2.53	3.28	2.12	3.36	4.34	3.71	-1.177	1.18969e-06	-0.567	0.223072
LOC103650716	15.55	14.92	11.44	14.26	13.92	21.28	19.02	10.91	15.54	7.07	7.28	7.92	4.96	1.68	6.83	-1.172	1.20506e-06	-2.197	9.29491e-06
LOC100285215	0.95	0.69	0.69	6.04	9.06	5.26	0.5	0.32	0.79	13.5	17.35	15.39	5	1.46	5.92	1.168	1.20506e-06	2.529	5.40338e-05
LOC103646241	3.06	2.98	3.94	1.49	0.68	0.95	1.85	3.6	3.13	2.85	2.98	3.03	6.2	6.78	5.04	1.492	1.20763e-06	0.726	0.0820745
LOC103626372	3.91	3.39	2.61	2.53	1.86	3.05	4.88	4.91	3.75	0.79	0.82	0.52	0.5	0.31	0.87	-1.82	1.21069e-06	-3.411	1.62698e-15
LOC103643763	0.41	0.44	0.4	0.52	0.74	0.38	0.29	0.33	0.68	1.58	1.85	1.62	1.6	0.37	1.6	1.598	1.23722e-06	1.04	0.167243
LOC100501717	18.55	20.47	21.1	27.65	23.57	29.32	19.17	22.16	19.43	16.72	11.18	12.14	9.09	5.33	10.12	-1.025	1.24357e-06	-1.712	2.20629e-09
novel.6264	0.03	0.12	0	0.13	0.06	0.03	0.03	0.06	0	0.98	1.42	1.12	1.79	0.04	1.63	4.034	1.24985e-06	4.695	0.00476653
LOC100285753	2.02	3.26	4.3	5.34	5.86	4.39	2.71	4.48	3.44	11.13	12.83	9.75	11.12	15.22	11.67	1.097	1.25064e-06	1.49	0.000129006
LOC103627358	2.14	2.51	3.48	4.27	2.98	3.08	2.11	6.13	3.14	1.43	1.42	0.93	0.86	1.57	1.08	-1.463	1.25831e-06	-2.029	0.000204405
LOC100277070	0.19	0.75	0.22	2.16	1.03	1.79	0.89	0.85	0.46	0.25	0.17	0.17	0.1	0.11	0.19	-3.102	1.29601e-06	-2.832	0.00302406
LOC100280813	13.37	22.62	8.1	25.79	12.72	27.18	13.64	14.97	10.75	6.31	7.81	9.17	5.76	9.05	13.55	-1.516	1.30262e-06	-0.866	0.0554522
LOC103629808	3.95	2.02	2.66	12.16	8.78	17.61	2.59	5.03	2.15	3.5	2.5	4.63	1.44	1.28	1.84	-1.878	1.36912e-06	-1.486	0.0314658
LOC103626455	4.76	6.5	6.21	7.62	8.41	7.33	4.36	5.03	5.99	2.73	4.12	3.61	3.98	2.32	3.54	-1.175	1.36912e-06	-1.031	0.00392058
LOC542564	42.08	59.37	86.87	57.33	24.41	37.78	38.95	111.29	59.82	17.04	17.23	12.45	36.53	61.37	26.19	-1.37	1.37988e-06	-1.07	0.0587528
novel.6495	2.37	2.51	3.09	3.75	5.72	3.31	4.66	0.92	3.76	8.52	12.68	10.57	10.73	2.55	9.14	1.297	1.39991e-06	0.818	0.317027
LOC100281346	14.31	16.42	14.56	21.55	16.69	29.12	13.86	16.21	15.35	10.41	9.98	10.36	8.63	11.49	7.94	-1.152	1.46041e-06	-1.044	0.00293472
LOC100281669	4.61	4.89	4.61	6.56	5.12	8.11	4.25	4.75	4.25	2.96	2.44	2.7	4.54	4.11	4.97	-1.308	1.48148e-06	-0.343	0.336665
LOC100193199	80.66	94.35	63.95	100.34	100.82	150.94	111.43	81.38	91.1	63.76	48.35	59.91	55.17	45.08	70.13	-1.053	1.49453e-06	-1.14	5.47498e-05
LOC100284496	5.15	6.13	5.02	10.41	9.88	13.88	5.63	4.41	5.75	5.91	4.93	5.18	3.49	2.44	4.02	-1.113	1.50639e-06	-1.062	0.00241984
LOC100278735	14.57	7.39	8.98	11.43	10.56	17.8	14.01	7.26	13.08	31.67	30.81	34.35	16.78	17.69	22.26	1.263	1.50639e-06	0.337	0.511763
LOC100281917	8.54	8.83	7.3	8.84	11.37	16.16	10.32	5.25	8.02	30.28	28.99	26.53	14.02	3.43	21.03	1.217	1.51482e-06	0.245	0.77695
LOC100282606	6.45	8.38	5.4	12.41	9.51	11.53	8.38	8.86	7.03	5.23	5.68	5.28	3.06	2.18	3.08	-1.063	1.54945e-06	-1.939	5.23188e-09
LOC103653383	2.33	3.41	0.97	21.12	7.49	15.61	2.01	1.3	2.21	5.2	3.88	3.67	4.67	2.62	4.01	-1.809	1.55427e-06	0.636	0.274175
LOC103640874	29.01	27.46	21.97	66.33	47.49	71.1	36.79	17.59	27.97	26.85	25.29	34.3	13.39	17.93	19.44	-1.115	1.5557e-06	-1.083	0.0157367
LOC100276971	12.64	15.51	11.99	26.01	19.97	30.13	16.32	9.27	10.88	11.11	9.36	12.64	7.26	7.5	8.36	-1.219	1.5557e-06	-1.051	0.0153021
novel.7019	1.12	1.22	0.23	4.58	3.27	3.15	1.71	2.52	0.86	0.46	0.75	0.77	0.58	0.69	0.46	-2.485	1.58924e-06	-1.947	0.0260144
LOC103653516	0	0	0.1	23.65	44.06	19.98	0	0	0	65.43	87.36	70.86	2.37	0.38	4.12	1.337	1.59882e-06	8.053	7.47738e-07
LOC100192702	52.73	35.01	68.31	5.09	0.65	5.2	61.74	62.51	74.12	0.14	0.2	0	0.54	1.21	0.32	-5.057	1.61851e-06	-6.971	6.33497e-55
LOC100281712	16.62	16.03	22.42	23.1	10.8	25.02	15.92	22.83	16.47	8.12	6.28	7.03	8.04	9.32	8.17	-1.477	1.63667e-06	-1.476	2.27403e-06
LOC118473365	0.08	0.07	0.07	0.24	0.2	0.27	0.04	0.09	0.11	0.61	0.97	0.84	0.82	0.58	0.76	1.757	1.65383e-06	2.82	2.43291e-07
LOC103639318	4.43	4.75	6.11	10.08	9.91	7.03	3.8	3.79	5.25	4.53	4.75	4.35	2.21	2.88	2.71	-1.001	1.68339e-06	-1.078	0.00246334
LOC100281806	459.72	470.49	514.42	58.07	68.04	93.37	521.88	600.75	639.71	24.68	41.57	32.46	234.53	216.47	223.05	-1.176	1.70457e-06	-1.755	1.12918e-17
LOC100216884	64.45	63.72	70.5	2.32	1.9	1.98	65.85	102.63	87.48	4.15	5.11	4.37	41.94	46.83	35.01	1.121	1.71271e-06	-1.396	8.56993e-06
LOC111589724	3.19	3.68	3.1	14	10.27	9.98	2.19	0.18	5.86	33.09	23.89	21.08	34.56	4.85	19.91	1.176	1.7212e-06	2.453	0.12037
LOC103638919	1.19	1.86	2.51	2.26	2.45	1.98	1.73	1.82	2.29	4.34	5.47	4.05	5.29	4.09	5.84	1.036	1.73395e-06	0.998	0.000422107
LOC100284427	7.52	6.15	4.79	5.35	5.76	6.39	4.75	2.64	5.4	13.15	10.74	14.86	9.99	1.68	9.74	1.13	1.7378e-06	0.302	0.737747
LOC100381663	15.12	12.95	9.53	7.56	9.03	9.29	15.34	17.28	14.5	3.9	2.62	3.52	2.24	2.97	3.55	-1.383	1.76437e-06	-2.807	1.33681e-17
LOC100278604	3.15	5.41	2.24	7.11	6.99	6.33	7.79	3.07	6.26	16.21	13.22	13.67	4.84	1.98	7.91	1.062	1.76437e-06	-0.661	0.363444
LOC100192351	3.48	3.56	3.05	4	3.36	3.63	3.79	2.36	3.57	1.56	1.49	1.5	3.23	2.61	2.8	-1.288	1.7644e-06	-0.553	0.211331
LOC100281825	18.55	22.17	14.47	30.7	27.63	37.61	17.63	10.58	18.39	17.79	16.61	13.38	11.46	14.19	11.65	-1.024	1.76586e-06	-0.683	0.110858
LOC100283798	29.52	24.53	25.35	39.34	33.72	50.28	27.86	33.41	26.23	18.48	19.04	23.41	18.87	32.54	18.59	-1.037	1.76769e-06	-0.66	0.149324
LOC100281184	1.21	1.26	1.46	12.86	17.66	11.83	1.38	1.35	1.05	23.9	33.87	29.22	19.03	19.21	17.41	1.023	1.77229e-06	3.506	1.50661e-29
LOC103641629	2.51	1.72	2.09	3.16	5.47	3.08	3.56	4.73	2.07	0.59	0	0.33	0.17	0	0.26	-3.685	1.79473e-06	-4.949	5.69803e-07
LOC100101543	2.09	3.29	2.41	1.25	1.81	2.44	2.74	0.61	3.06	0.24	0.19	0.27	0.23	0	0.06	-3.001	1.79995e-06	-4.861	4.0979e-06
LOC103647011	20.29	12.28	7.55	13.13	13.77	10.41	10.81	16.96	8.71	27.84	24.96	26.51	31.52	73.5	38.42	1.074	1.80723e-06	1.647	0.00189841
LOC100193384	1.16	2.37	4	2.16	2.39	1.46	1.11	4.78	1.67	4.92	6.11	3.91	7.51	10.3	6.32	1.299	1.82535e-06	1.342	0.0322156
LOC103630043	21.33	20.8	35.92	25.14	19.44	20.41	20.76	24.45	20.03	11.19	8.94	8.14	8.8	17.19	13.65	-1.216	1.8326e-06	-1.072	0.0148136
LOC100273866	3.16	4.45	4.18	9.96	8.87	12.1	3.13	2.94	3.93	5.61	4.58	5.13	4.81	2.49	4.07	-1.032	1.85496e-06	-0.208	0.669646
LOC100278027	0.17	0.23	0.07	6.91	9.9	4.9	0	0.11	0.14	16.44	24.57	16.23	5.93	0.9	5.3	1.384	1.87167e-06	5.2	1.59621e-07
LOC100283477	6.69	5.42	6.99	15.43	15.69	15.3	4.91	4	5.45	6.46	9.59	6.71	5.01	2.11	4.62	-1.045	1.8872e-06	-0.697	0.147775
LOC103627257	0.3	0.31	0.02	0.39	0.54	0.46	0.04	0.06	0.18	1.4	1.99	1.8	0.84	1.69	1.43	1.885	1.90543e-06	3.51	1.52802e-05
LOC100273022	3.11	5.45	4.05	10.39	12.5	16.48	2.75	3.03	5.33	6.87	6.05	4.57	1.75	0.75	2.96	-1.191	1.9279e-06	-1.434	0.00841957
LOC103644190	3.29	5.19	2.74	15.65	16.06	22.64	4.02	4.16	3.25	10.22	8.01	6.89	4.01	5.62	5.15	-1.133	1.92803e-06	0.001	0.998809
LOC100382111	29.84	39.06	22.17	15.39	21.64	33.42	36.06	25.8	36.66	10.69	7.8	8.48	16.82	16.29	21.62	-1.407	1.93174e-06	-1.235	1.22951e-05
LOC103631809	0.23	0.28	0.37	3.36	0.99	3.93	0.63	1.01	0.88	0.31	0.1	0.26	0.87	0	1.87	-3.653	1.93721e-06	-0.343	0.848447
novel.815	1.17	1.16	0.94	4.42	2.46	2.67	0.38	0	1.69	0	0	0.08	0.4	0	0.19	-6.808	1.95324e-06	--	--
LOC100501315	117.16	93.49	80.89	29.64	25.1	29.63	68.98	32.36	106.02	17.93	11.95	12.59	42.6	10.84	29.03	-1.006	1.95616e-06	-1.74	0.00198094
LOC100381528	3.29	3.43	0.71	6.79	7.36	10.31	3.25	1.54	2.83	20.42	16.64	22.38	8.27	5.18	12.01	1.262	1.96091e-06	1.321	0.015391
LOC100279658	0	0	0.02	0.37	0.62	0.52	0	0	0	1.91	2.37	1.61	0.98	0.12	0.61	1.946	1.96697e-06	6.712	0.000239137
LOC100193661	16.4	11.99	15.58	37.4	23.39	41.54	14.71	23.24	15.52	15.49	13.56	16.92	9.65	14.7	14.12	-1.173	1.98363e-06	-0.836	0.0351856
LOC103632716	8.17	2.73	1.3	6.15	0.82	1.03	12.69	5.63	6.03	0	0.05	0	0.05	0	0.15	-7.327	1.98607e-06	-7.283	2.28477e-16
LOC100279462	5.31	4.92	4.21	23.04	26.68	36.45	5.68	6.62	4.75	13.81	14.73	13.23	7.77	10.77	11.9	-1.065	2.03299e-06	0.459	0.294805
LOC100285167	0.39	0.32	0.48	0.69	1.5	0.98	0.26	0.32	0.22	3.41	3.05	4.45	1.39	1.24	1.62	1.762	2.05023e-06	2.015	0.000954537
LOC100281786	0.62	0.85	0.94	4.19	6	6	0.9	1.7	0.99	2.52	2.33	2.03	0.7	1.19	1.27	-1.256	2.05825e-06	-0.546	0.424186
LOC103632922	0.72	0.51	0.31	2.26	1.29	4.84	0.63	1.11	0.36	0.06	0.55	0.25	0.56	0.87	0.72	-3.305	2.10046e-06	-0.328	0.75625
LOC100273276	104.83	79.64	110.39	29.09	17.71	29.79	99.95	117.4	101.45	12.67	7.36	7.11	27.96	30.02	17.21	-1.514	2.10219e-06	-2.433	2.07944e-12
LOC100191775	0	0.14	0.11	1	2.23	1.84	0.11	0.08	0	4.25	7.17	6.78	4.22	1.12	3.22	1.822	2.13815e-06	5.069	6.56208e-07
LOC541838	7.82	13.8	4.23	29.68	10.82	24.9	9.61	7.83	11.1	8.33	5.96	6.65	10.78	8.64	9.31	-1.659	2.16649e-06	-0.367	0.326135
LOC100384645	0	0	0	0.39	1.19	0.29	0.09	0	0	2.61	4.27	3.64	0.89	0.57	0.65	2.464	2.19932e-06	4.114	0.00514894
LOC103627351	0.18	0.52	0	1.82	3.92	4.73	0.24	1.19	0.25	0.59	0.37	0.38	0.26	0	0	-2.988	2.20038e-06	--	--
LOC103635972	0.24	1.92	1.79	0.97	1.43	0.39	0.05	2.09	0.68	3.42	5.85	3.12	4.44	6.32	2.89	2.134	2.20847e-06	1.971	0.0533156
LOC109029535	17.98	17.6	20.02	12.85	11.15	6.26	15.33	8.16	18.57	23.27	24.11	23.96	30.44	11.39	23.39	1.227	2.22573e-06	0.225	0.723766
novel.7889	0	0.02	0	0.07	0.02	0.05	0.09	0	0.02	0.36	0.88	1.17	1.13	2.1	3.1	4.043	2.24762e-06	5.408	4.91835e-09
LOC100276079	30.06	28.74	19.27	61.29	49.16	73.93	28.89	22.8	25.32	31.15	25.68	33.11	15.96	20.84	22.96	-1.054	2.26401e-06	-0.744	0.0388397
LOC100277060	1.49	1.97	2.61	2.77	2.53	2.8	1.66	1.71	1.88	4.79	5.33	6.89	5.39	5.9	5.89	1.055	2.30682e-06	1.338	4.82607e-06
LOC103637798	13.06	13.82	30.36	20.46	15.74	13.16	13.97	49.29	21.12	8.72	7.72	7.05	28.15	44.23	32.76	-1.084	2.31058e-06	-0.02	0.981886
LOC109943810	25.12	26.63	32.83	7.58	10.72	6.28	11.96	14.83	36.96	18.66	31.82	27.62	161.11	47.08	117.35	1.651	2.31356e-06	1.966	0.000435672
LOC103636274	0.39	0.55	0.49	2.58	3.04	4.8	0.29	0.26	0.37	1.16	1.15	1.17	0.39	0.54	0.59	-1.605	2.34585e-06	0.36	0.701904
LOC100502236	0.44	0.37	0.85	0.48	0.98	0.59	0.32	0.28	0.22	2.31	3.54	2.27	2.27	0.79	3.9	1.957	2.39095e-06	2.653	0.000231303
LOC100381841	15.59	12.17	11.43	20.31	12.16	18.42	12.8	16.04	13.79	7.41	7.67	8.96	9.63	14.38	11.27	-1.099	2.40732e-06	-0.625	0.0926593
LOC103627663	23.31	30.64	27.7	32.34	43.65	40.82	21.6	10.1	24.47	23.96	15.89	18.71	8.83	5.35	15.71	-1.013	2.41489e-06	-1.334	0.00762867
LOC100384219	0.3	0.09	0	5.04	5.41	7.02	0	0.14	0.05	13.71	11.48	17.89	0.38	0.15	0.3	1.284	2.44116e-06	--	--
LOC103647209	0.26	0.4	0.26	0.29	0.17	0.15	0.17	0.37	0.38	1.45	1.19	0.77	0.98	0.38	1.53	2.474	2.45119e-06	1.249	0.116543
LOC100194102	84.11	80.02	72.73	181	119.75	202.21	90.94	77.79	83.7	85.84	77.23	88.51	73.32	75.67	89.48	-1.018	2.4626e-06	-0.465	0.0925753
LOC100281032	9.21	7.88	6.79	14.12	9.18	11.27	10.8	5.23	7.09	4.45	5.91	4.78	4.37	1.47	6.29	-1.206	2.46319e-06	-1.382	0.0202631
LOC111590145	0.7	0.59	0.2	3.07	1.44	4.67	0.42	0.16	0.32	0.39	0.32	0.38	0.16	0	0.39	-3.09	2.50941e-06	--	--
LOC103646260	1.94	2.35	2.73	3.34	3.08	3.57	2.21	2.64	2.42	8.23	7.17	6.34	2.55	4.2	4.59	1.105	2.59099e-06	0.273	0.624262
novel.6048	2.2	2.61	3.59	3.13	3.14	2.22	1.44	2.29	1.94	5.3	6.53	5.66	7.05	4.01	6.5	1.027	2.63876e-06	1.239	0.0003529
LOC100272856	11.59	10.49	11.92	15.87	20.08	24.34	16.49	13.89	13.31	11.21	7.52	8.73	3.76	3.31	5.56	-1.154	2.66219e-06	-2.191	1.03855e-12
LOC100272727	1.34	1.88	1.8	3.76	3.57	3.26	1.39	1.17	1.64	8.34	6.7	7.09	0.68	1.01	2	1.049	2.75983e-06	-0.581	0.410107
LOC103625810	35.36	26.48	27.29	91.52	159.86	108.94	37.88	34.55	32.77	68.49	49.52	45.7	37.57	33.38	26.27	-1.153	2.7754e-06	-0.484	0.174186
LOC100194142	1.58	3.47	1.66	5.98	9.54	11.66	2.62	2.83	2.32	3.86	3.06	3.51	0.44	3.11	0.83	-1.403	2.79104e-06	-1.113	0.216265
LOC103640763	41.22	39.64	47.42	14.9	12.29	12.1	37.74	30.93	47.9	6.24	5.41	7.67	36.33	25.7	37.95	-1.039	2.79252e-06	-0.609	0.0426054
LOC100281082	2.6	3.12	3.68	2.87	2.95	2.86	3.94	4.42	2.48	6.17	5.8	5.76	6.17	6.91	6.64	1.015	2.79498e-06	0.483	0.298066
LOC100274318	73.7	59.01	71.17	20.8	10.54	18.03	55.99	94.73	68.47	7.47	5.28	6.52	26.83	34.47	26.51	-1.373	2.79498e-06	-1.669	6.98065e-07
novel.4829	0.01	0.08	0.01	0.62	1.33	1.1	0	0	0	2.27	3.27	3.42	1.42	0.84	1.71	1.532	2.81144e-06	9.008	5.902e-11
LOC100276522	0.2	0.96	0.39	2.01	2.89	2.2	0.73	0.22	0.6	0.41	0.68	0.22	0.11	0	0.09	-2.458	2.81547e-06	--	--
LOC100274016	1.01	1.66	1.86	1.34	0.8	1.27	0.88	1.16	1.74	3.65	3.29	2.38	3.27	1.33	2.54	1.432	2.85841e-06	0.529	0.333925
LOC100278355	101.79	98.27	114.69	24.08	13.83	20.71	79.71	83.2	111.13	9.16	9.14	9.66	57.51	35.9	46.34	-1.085	2.86802e-06	-1.352	2.78385e-07
LOC103636015	3.21	4.97	3.42	4.45	3.38	3.74	3.83	4.05	2.71	8.07	8.53	7.09	6.06	8.28	7.72	1.018	2.90309e-06	0.684	0.106002
LOC109944254	0.53	1.43	0.76	1.24	0.97	0.86	0.36	0.67	0.72	2.63	3.13	2.71	2.01	0.38	1.23	1.453	2.90837e-06	0.64	0.481621
novel.1709	0.55	0.51	1.03	0.96	1.39	0.85	0.36	0.78	0.27	3.2	3.16	3.99	4.42	2.3	5.01	1.673	2.91087e-06	2.64	7.66106e-06
LOC100280950	6.05	6.65	6.45	10.67	13.19	12.6	7.08	5.65	6.87	5.86	5.46	5.74	4.46	1.51	5.03	-1.113	2.91734e-06	-1.258	0.017134
LOC100273712	6.33	9.46	3.83	7.63	16.54	15.3	6.68	4.61	5.49	2.58	1.35	0.71	0.81	1.6	0.34	-3.104	2.92145e-06	-2.929	1.03009e-06
LOC103638134	91.85	97	124.25	81.51	99.98	145.06	95.19	156.62	98.37	58.7	49.63	48.41	105.62	118.42	83.82	-1.08	2.92187e-06	-0.538	0.187433
LOC118476046	0	0.02	0.01	0.39	0.79	0.47	0.01	0	0.03	1.4	1.84	1.45	0.81	0.6	1.14	1.494	2.93811e-06	5.872	1.15087e-11
LOC100272424	4.68	6.03	5.07	16.68	9.75	10.22	2.77	7.22	4.18	4.72	5.77	5.23	4.15	7.04	4.44	-1.235	2.94085e-06	-0.189	0.797713
LOC100283393	35.81	38.27	33.66	62.68	53.41	84.89	39.61	32.09	43.48	31.91	36.58	33.34	35.5	36.79	43.38	-1.002	2.99026e-06	-0.372	0.235511
LOC103644684	20.64	18.72	20.66	3.37	2.69	4.5	19.17	34.81	20.72	1.18	1.02	1.26	9.55	6.16	4.62	-1.628	2.99166e-06	-2.245	4.1653e-08
novel.7676	0	0.11	0.11	0.36	0.89	0	0	0	0	4.78	5.08	5.95	12.07	3.93	7.45	3.631	3.0022e-06	8.031	7.56531e-08
LOC100278802	68.64	70.68	64.89	19.12	13.22	13.82	42.22	59.83	67.97	7.39	8.84	6.78	49.18	34.03	38.72	-1.018	3.06976e-06	-0.849	0.00361545
LOC100279719	0.9	0.82	1.35	1.78	1.77	0.65	0.34	0.23	0.01	0.25	0.32	0.25	0.02	0.02	0.06	-2.358	3.0714e-06	--	--
LOC103628016	0.34	0.53	0.52	0.2	0.2	0.3	0.18	0.29	0.56	1.05	1.06	0.97	1.28	0.54	0.82	2.125	3.10664e-06	0.984	0.198658
LOC100382751	14.7	12.3	17.42	9.13	9.42	12.07	13.38	14.37	15.94	4.51	4.9	5.24	7.91	7.65	10.14	-1.082	3.12051e-06	-1.146	7.77033e-06
LOC100284615	27.47	34.05	23.52	9.95	9.44	14.32	31.48	28.91	30.58	4.26	5.57	4.65	15.65	19.82	16.23	-1.24	3.14554e-06	-1.177	0.000106244
novel.2880	0.65	0.41	0.94	0.85	0.93	0.76	0.23	0.46	0.89	2.03	2.5	2.17	3.26	0.85	1.93	1.38	3.16509e-06	1.552	0.0330139
LOC100279215	1.61	1.74	2.45	2.94	2.69	1.85	1.01	1.99	1.61	4.94	6.12	5.33	6.18	3.92	5.16	1.119	3.22641e-06	1.348	0.000413218
LOC103643855	0.18	0.44	0.41	1.12	1.48	1.08	0.19	0.31	0.29	2.73	3.54	2.71	2.29	1.25	1.64	1.27	3.23664e-06	2.327	3.66168e-06
LOC100383229	7.53	5.33	7.03	2.89	4.12	3.91	8.74	7.97	6.32	1.16	1.07	0.84	0.97	0.99	1.14	-1.845	3.26691e-06	-3.282	6.56432e-17
LOC100281661	19.88	23.72	28.09	13.86	15.37	13.09	21.37	25.99	20.71	8.95	6.21	6.18	5.52	9.37	8.88	-1.003	3.28867e-06	-1.881	4.00992e-08
LOC100285365	126.59	117.92	97.84	162.39	104.7	174.24	140.09	125.73	122.97	80.07	64.99	73.64	77.15	119.47	94.86	-1.031	3.31693e-06	-0.774	0.0300143
LOC103636060	0.17	0.24	0.04	0.59	0.76	2.53	0.1	0.12	0.13	0.18	0.16	0.25	0.15	0.14	0.17	-2.771	3.34655e-06	--	--
LOC100192874	0	0.06	0.06	0.94	1.21	0.75	0.3	0	0.24	3.96	2.48	4.34	4.14	0.3	4.26	1.879	3.36642e-06	3.536	0.00272359
LOC100277199	62.11	53.18	41.72	20.67	14.98	14.01	50.4	44.54	40.28	6.5	8.11	5.53	26.57	29.54	18.17	-1.316	3.42827e-06	-1.223	0.0013213
LOC100217100	2.89	4.86	2.9	5.07	4.44	4.21	3.1	2.48	4.25	7.95	12.12	9.78	7.9	6.14	8.96	1.106	3.42985e-06	0.842	0.0227082
LOC100193743	38.47	24.14	21.82	39.73	23.52	42.73	29.2	38.57	28.57	12.15	15.59	18.43	25.01	26.59	32.72	-1.218	3.42985e-06	-0.574	0.0572775
LOC100502257	0.1	0.1	0	0.87	1.36	2.7	0.33	0	0.49	5.78	9.34	6.58	1.38	1.35	4.04	2.111	3.42985e-06	2.625	0.0208072
LOC100304293	3.18	4.28	4.93	4.01	3.16	4.6	3.68	3.16	4.91	1.78	1.83	1.65	2.45	1.03	2.28	-1.181	3.44409e-06	-1.43	0.00047972
LOC100383728	0.03	0.02	0	1.36	0.65	1.6	0	0	0.13	0.17	0.08	0	0.14	0.26	0	-3.885	3.50991e-06	--	--
LOC109944021	2.93	4.31	4.18	12.18	10.6	7.95	1.55	0.73	3.97	21.95	19.06	21.34	20.66	2.18	24.35	1.008	3.51768e-06	2.489	0.00338184
LOC100383927	1.63	4.32	5.79	1.85	1.45	0.35	1.01	2.54	5.16	4.01	10.76	5.96	50.01	17.04	23.58	2.494	3.52626e-06	3.021	2.95229e-07
LOC100502080	2.73	3.13	3.15	2.96	2.65	2.21	5.09	1.94	3.63	0.65	0.93	0.57	1.05	0.27	0.58	-1.875	3.64238e-06	-2.91	4.75354e-06
LOC100384634	1.39	1.41	0.95	0.93	1.3	0.44	0.52	2.32	1.22	2.77	5.14	3.88	9.95	7.66	7.25	2.125	3.64921e-06	2.262	5.01905e-05
LOC100194112	12.69	11.57	14.05	13.87	15.98	11.35	7.06	12.27	11.84	21.92	34.77	29.5	24.42	19.56	25.43	1.049	3.65151e-06	0.782	0.0161683
LOC100286067	0.67	0.49	0.68	0.33	0.36	0.16	0.63	1.14	1.23	1.27	1.46	1.16	2.43	3.21	2.4	2.177	3.66841e-06	1.082	0.0287761
LOC100381796	0.11	0.18	0.16	0.42	0.18	0.11	0.42	0.29	0.22	1.34	1.83	1.55	2.69	4.3	3.29	2.738	3.72704e-06	3.103	5.80013e-08
novel.1324	0.41	0.49	0.92	2.74	3.2	3.31	0.55	0.94	0.59	6.26	6.82	5.98	5.73	8.96	5.63	1.025	3.72862e-06	2.952	1.40721e-10
LOC542567	7.42	9.98	9.09	11.18	12.07	15.42	10.1	5.45	9.47	6.45	6.02	6.94	3.71	2.99	5.6	-1.014	3.72862e-06	-1.429	0.00052189
LOC100272528	1.03	2.36	1.01	10.4	10.71	11.13	1.64	0.91	1.91	6.38	4.95	4.57	1.2	0.85	2.26	-1.036	3.77667e-06	-0.461	0.550695
LOC103654223	0.02	0.1	0.07	1.58	1.3	1.54	0.13	0.21	0.23	4.16	4.12	3.25	1.99	0.8	2.58	1.367	3.83099e-06	2.823	8.8428e-05
LOC103649670	0.24	0.15	0.17	2.18	0.51	3.83	0.18	0.48	0.28	0.26	0.09	0.16	0.19	0	0.38	-3.677	3.84069e-06	--	--
LOC100286158	12.45	14.5	16.11	15.71	14.38	22.17	12.34	17.4	13.22	9.21	7.53	8.09	13.46	11.62	12.35	-1.094	3.86218e-06	-0.574	0.0682941
LOC115072891	0.23	0.3	0.46	0.36	0.44	0.45	0.28	0.39	0.39	0.85	1.04	0.75	0.75	0.92	0.7	1.059	3.91557e-06	0.815	0.0327533
aoc2	36.86	34.65	27.77	139.71	92.79	187.08	43.25	35.8	35.69	67.77	53.51	66.23	36.47	42.22	56.5	-1.182	3.97831e-06	-0.155	0.708439
LOC100194403	1.95	1.93	1.16	5.1	4.6	7.09	2.1	1.55	2.03	2.29	1.59	2.58	1.47	1.24	1.68	-1.397	4.00411e-06	-0.763	0.0854208
novel.1891	4.16	3.82	3.48	8	7.27	7.32	3.29	1.97	1.62	3.57	3.33	3.04	2.19	0.44	1.84	-1.199	4.00411e-06	-1.073	0.188876
LOC100281059	1.38	1.64	1.7	4.76	5.12	4.08	1.25	1.41	1.66	2.08	2.56	2.13	2.24	1.94	2.11	-1.059	4.07209e-06	0.17	0.732564
LOC118473458	0	0.07	0.14	0.07	0.07	0.11	0.22	0.04	0.07	0.86	1.6	1.3	3.48	0.82	3.12	3.918	4.07236e-06	4.036	2.69443e-05
LOC103651394	9.01	6.04	2.67	29.92	29.96	29.19	1.7	12.22	5.27	19.17	11.06	11.22	6.26	6.37	6.17	-1.118	4.11003e-06	-0.378	0.661003
LOC100278683	2.28	2.99	2.96	6.8	9.59	10.44	1.92	2.45	1.93	4.57	4.26	3.83	4.41	4.01	3.78	-1.102	4.17195e-06	0.58	0.138059
LOC103629798	3.57	3.59	2.61	9.25	18.2	15.6	3.97	2.35	2.54	33.14	35.07	30.15	15.84	7.34	14.67	1.172	4.18164e-06	1.672	0.000132611
LOC103647138	9.94	6.78	7.66	12.72	12.79	20.25	10.93	6.67	7.34	6.92	4.77	5.53	5.28	4.57	6.38	-1.431	4.22122e-06	-1.021	0.0213894
novel.2715	0.67	1.2	1.2	2.76	1.6	3.04	0.47	2.37	0.97	0.71	0.34	0.35	0.28	0.49	0.53	-2.417	4.22448e-06	-1.914	0.0330594
novel.5468	0.32	0.19	0.31	1.07	0.76	0.2	0.12	0.04	0.37	3.73	3.33	3.58	4.8	2.58	4.17	2.389	4.23471e-06	4.04	6.75879e-08
LOC100193284	20.42	23	27.62	23.68	7.48	16.85	16.83	16.81	25.43	5.39	5	4.74	7.95	5.87	6.3	-1.681	4.23903e-06	-1.924	1.09247e-10
LOC541806	16.03	22.42	32.39	31.15	18.74	23.69	18.01	36.64	22.56	12.68	13.84	10.44	17.77	22.66	14.54	-1.009	4.24621e-06	-0.83	0.0584817
LOC100278684	42.78	49.15	26.86	87.51	58.91	109.42	56.52	32.9	44.45	41.71	33.56	42.24	24.94	19.28	32.87	-1.142	4.26772e-06	-1.206	0.000654022
LOC100273114	10.77	10.31	15.65	14.09	17.93	12.04	8.9	11.54	9.21	6.97	8.23	6.99	4.76	9.87	4.42	-1.005	4.29855e-06	-0.96	0.0682182
LOC100283623	20.31	21.45	18.36	28.99	28.49	45.65	27.8	25.64	21.41	18.07	15.46	13.34	12.23	10.98	16.43	-1.159	4.35033e-06	-1.316	1.04555e-05
LOC103642302	7.88	6.31	11.72	4.83	7.5	7.4	7.59	10.49	6.99	2.79	2.9	1.85	1.17	0.64	2.06	-1.405	4.41653e-06	-3.107	1.07274e-12
LOC100275181	1.43	2.57	1.22	4.71	4.17	8.49	0.65	0.4	1.17	1.59	1.19	1.15	0.54	0	0.38	-2.163	4.41653e-06	--	--
LOC103641391	0.26	0.11	0.04	1.59	1.08	1.85	0.31	0.04	0.31	0.21	0.08	0	0	0	0	-3.998	4.44109e-06	--	--
LOC100277948	3.15	2.82	2.85	5.42	7.53	4.05	2.68	2.28	2.41	11.62	12.19	13.15	8.91	3.4	8.14	1.107	4.4461e-06	1.052	0.0171144
novel.1118	1.66	1.72	1.56	1.56	1.59	1	1.14	1.25	1.29	4.14	3.2	3.91	2.06	0.39	2.56	1.428	4.4461e-06	0.005	0.996496
LOC100216881	0.65	0.04	0.07	2.55	2.66	6.82	0.19	0.27	0.34	1.04	0.19	0.28	0.2	0.21	0.38	-3.019	4.47618e-06	--	--
LOC109942268	0.86	0.94	0.59	1.33	1.59	2.61	0.55	0.4	0.3	0.51	0.12	0.43	0.07	0.11	0.23	-2.421	4.47618e-06	-2.019	0.025371
LOC103636134	1.57	1.13	1.13	3.07	4.19	4.54	1.72	1.15	1.45	0.77	1.31	1.26	0.63	0.67	0.6	-1.842	4.48246e-06	-1.568	0.0182337
LOC100281248	4690.34	4847.91	3155.08	416.34	715.21	517.72	4535.25	7610.44	4079.05	891.06	1769.41	1258.59	5309.2	8835.19	4268.18	1.229	4.48866e-06	-0.146	0.824899
LOC732828	0.39	1.03	0.9	0.92	2.22	2	0.38	0.56	0.52	4.93	5.64	5.4	3.33	5.13	3.79	1.612	4.53116e-06	2.728	3.42872e-08
LOC100279749	1.23	1.71	1.95	2.3	2.67	2.6	1.35	3.25	1.73	5.33	5.11	5.29	4.07	7	4.62	1.038	4.5766e-06	0.973	0.0820425
LOC100381961	12.23	11.41	14.31	15.22	22.75	19.84	13.76	20.49	14.09	9.43	11.47	8.25	7.03	5.46	7.85	-1.006	4.61155e-06	-1.638	1.81599e-08
LOC100193434	5.9	8.4	5.85	37.83	32.85	56.25	5.62	1.28	5.44	21.26	18.69	20.65	5.12	0.38	18.69	-1.087	4.63281e-06	0.473	0.823714
novel.3208	0.78	2.79	1.08	4.04	3.83	7.18	1.62	1.65	2.02	1.2	1.38	2.15	0.5	0.55	1.05	-1.692	4.64664e-06	-1.716	0.000714917
LOC100383744	1.84	2.04	0.9	8.11	9.31	11.38	2.81	1.23	0.96	27.36	16.67	25.57	2.83	2.01	7.57	1.256	4.65768e-06	0.844	0.351228
LOC100281537	3.12	3.37	4.77	3.56	3.01	2.67	2.08	2.83	4.39	6.1	7.59	5.8	8.6	5.26	7.89	1.063	4.74663e-06	0.851	0.0363831
LOC100283684	0.15	0.2	0.38	1.47	1.33	0.95	0.25	0.06	0.12	3.61	3.28	4.15	1.94	1.24	2.79	1.543	4.77364e-06	3.356	1.77184e-05
LOC100280475	83.32	85.5	105.84	67.38	32.93	76.55	96.34	134.35	100.15	27.09	24.04	18.2	49.55	67.1	55.99	-1.371	4.786e-06	-1.295	4.08353e-05
LOC100283590	20.52	17.96	21.23	11.95	7.16	9.59	18.59	23.21	24.72	4.81	4.64	3.9	21.17	26.66	16.96	-1.119	5.00578e-06	-0.377	0.362013
novel.6667	2.79	4.24	3.84	2.67	3.77	1.93	1.1	1.54	2.48	6.5	8.03	6.62	11.6	1.76	6.78	1.323	5.04479e-06	1.567	0.0234482
novel.1689	1.33	1.4	1.13	0.86	0.35	0.97	1.48	1.08	2.78	3.87	2.79	4.05	1.7	1.07	3.33	2.284	5.04529e-06	-0.209	0.830814
LOC542717	42.65	40.8	42.97	28.74	15.93	20.07	62.25	46.04	51.54	8.98	11.1	8.63	16.97	19.46	16.21	-1.188	5.0617e-06	-1.973	8.94031e-11
LOC100381910	258.21	192.51	175.54	83.35	57.01	105.53	271.85	162.18	208.98	33.27	38.2	42.38	134.26	111.53	165.55	-1.131	5.08042e-06	-1.049	0.00127963
LOC542400	0.56	1.11	1.27	0.64	0.57	0.65	0.47	0.54	1.42	2.13	3.52	1.9	11.31	13	13.42	2	5.09205e-06	3.612	8.95859e-16
LOC103646317	0.07	0.1	0.05	0.92	0.59	0.82	0	0	0.15	0.12	0.11	0.04	0.08	0.25	0.2	-3.128	5.14809e-06	--	--
LOC100283439	19.44	15.43	18	19.29	15.16	20.12	17.76	15.09	17.56	10.32	6.82	8.63	6.82	1.32	8.64	-1.099	5.15713e-06	-2.034	0.000408613
LOC100277880	2.56	5.65	2.91	1.68	1.02	0.72	3.09	5.13	3.48	4.66	4.13	3.75	3.5	5.07	3.46	1.865	5.16439e-06	-0.308	0.616446
LOC100216722	91.17	86.51	71.2	180.51	97.37	160.78	89.8	48.24	96.2	74.67	69.55	71	67.95	43.88	68.11	-1.044	5.17445e-06	-0.778	0.0439227
LOC100191550	14	11.11	9.6	8.19	8.92	11.43	11.14	8.67	9.99	19.31	17.04	25.92	19.63	25.28	28.59	1.107	5.18865e-06	0.924	0.00508689
LOC100283884	9.46	12.5	7.76	4.98	5.58	6.95	14.23	6.2	11.38	13.8	11.24	13.22	19.49	11.67	22.94	1.11	5.26433e-06	0.348	0.528635
LOC100281339	7.46	15.23	16.25	46.33	27.74	37.67	7.01	7.77	10.48	21.13	18.42	16.23	17.56	7.53	15.33	-1.017	5.28474e-06	0.279	0.558584
LOC109939989	0.38	0.26	0.38	2.09	2.63	1.74	0.21	0.26	0.54	6.02	5.87	3.46	5.2	1.69	5.03	1.231	5.30624e-06	3.155	9.99834e-10
LOC109943943	4.29	2.59	3.79	7.85	8.23	11.4	4.93	3.14	3.5	3.94	4.33	3.87	1.64	0.72	3.37	-1.199	5.30624e-06	-1.461	0.0210476
LOC103634994	0.03	0.16	0.1	0.55	0.27	0.33	0.07	0.28	0.14	1.63	1.16	1.87	0.23	0.48	0.61	2.012	5.34756e-06	1.08	0.320096
LOC107275235	11.22	9.57	6.69	21.06	38.08	40.08	11.51	7.95	10.31	15.81	13.09	11.4	5.52	7.36	6.74	-1.32	5.36831e-06	-0.974	0.0205603
LOC103633049	0.7	0.51	0.14	4.36	5.28	7.55	0.49	1.7	0.29	2.18	1.44	1.27	0.41	0.27	2.55	-1.832	5.38842e-06	-0.081	0.966427
LOC100191439	0.64	1.2	0.71	1.89	2.54	2.39	0.44	0.51	0.39	5.61	5.35	4.18	1.99	2.48	4.14	1.132	5.41048e-06	2.294	1.39492e-06
LOC100501548	3.44	4.11	6.32	8.68	7.32	7.93	2.8	2.83	4.64	4.55	3.81	3.56	3.49	2.66	3.9	-1.021	5.45558e-06	-0.411	0.369168
LOC100216819	115.08	96.4	86.77	89.45	36.9	116.78	139.6	155.41	123.65	15.95	7.88	11.77	50.32	72.49	62.6	-2.791	5.51466e-06	-1.537	6.57857e-07
novel.4250	0	0.03	0	0.73	1.36	0.93	0.02	0	0	2.63	4.13	2.45	0.77	0.29	1.18	1.584	5.5163e-06	6.645	2.31841e-05
LOC100194292	0	0.04	0.09	1.74	1.56	2.38	0.09	0	0.19	5.9	4.78	6.77	2.28	0.42	2.31	1.601	5.53721e-06	3.713	0.00308091
LOC100279166	3.85	4.13	9.24	7.14	7.56	3.84	2.1	7.99	4.43	13.05	17.44	12.17	20.76	27.29	11.03	1.189	5.55316e-06	1.715	0.00306969
LOC103626964	5.34	9.7	7	4.58	3.45	2.25	5.26	6.05	4.72	8.78	8.25	7.67	11.42	9.2	8.57	1.254	5.62341e-06	0.489	0.18225
novel.2778	8.55	7.71	5.1	6.39	1.95	7.26	12.34	8.79	11.65	0.77	0.15	1.06	2.08	2.54	2.29	-2.996	5.73709e-06	-2.624	1.19246e-12
LOC100281224	7.18	6.53	4.64	40.07	64.48	69.39	5.73	2.83	6.48	30.01	24.4	27.46	3.01	5.37	6.23	-1.107	5.77423e-06	-0.413	0.552612
LOC103629704	0.17	0.4	0.04	1.35	2.07	2.29	0.18	0	0.13	0.52	0.57	0.4	0.16	0	0.06	-1.96	5.9431e-06	--	--
novel.7609	1.51	1.93	3.34	2.29	2.36	1.8	0.69	1.69	1.84	4.31	4.87	4.78	5.72	2.45	2.97	1.101	5.9431e-06	1.03	0.0811957
novel.1602	0.07	0.11	0.18	0.57	0.72	0.46	0.09	0.37	0.26	1.75	2.84	1.91	2.96	0.27	2.82	1.878	5.94623e-06	2.633	0.00676102
LOC100193369	6.09	5.57	5.12	12.46	13.94	14.83	4.16	5.72	5.59	6.5	5.96	6.72	1.88	7.33	4.62	-1.121	5.94865e-06	-0.486	0.54363
LOC100280337	1.21	1.3	1.41	4.7	9.36	6.75	1.44	1.24	0.69	2.15	1.59	2.29	1.15	0.39	3.2	-1.806	5.97555e-06	0.023	0.98836
LOC100383467	0.32	0.58	0.65	14.1	23.73	13.87	0.46	0.76	0.34	8.56	8.34	6.98	3.16	2.49	3.74	-1.129	5.98759e-06	2.197	4.96937e-06
novel.5624	1.75	2.7	3.29	1.55	1.48	1.13	0.61	1.77	2.34	3.33	3.87	3.62	2.88	1.12	2.88	1.364	6.01842e-06	0.162	0.86174
LOC109939901	1.72	1.53	2.23	5.79	4	7.17	2.08	1.63	2.42	1.99	1.4	2.18	2.68	2.21	2.89	-1.625	6.01842e-06	-0.038	0.957034
LOC100192574	24.34	20.58	18.36	22.11	19.28	27.56	31.49	19.43	27.77	12.88	9.88	10.33	16.21	16.43	20.91	-1.078	6.02607e-06	-0.945	0.00630479
LOC100191582	20.89	20.87	17.4	23.85	8.5	41.37	25.35	15.38	25.86	2.74	1.23	2.41	2.49	1.64	2.97	-3.554	6.04799e-06	-3.629	4.66141e-26
LOC103647976	26.71	20.54	15.8	63.85	122.39	130.66	25.21	21.38	16.91	239.78	244.51	229.87	176.07	168.76	154.42	1.151	6.09465e-06	2.594	9.16432e-19
LOC100383574	5.41	6.07	6.96	13.07	7.78	13.41	5.84	7.03	6.26	4.84	5.3	3.18	3.49	3.82	4.94	-1.382	6.18879e-06	-1.024	0.00226414
LOC100273946	0.27	0.4	0.5	0.78	2.35	3.21	0.75	0.55	0.64	0.11	0.11	0.37	0.22	0.12	0.3	-3.438	6.22618e-06	--	--
LOC100275056	0	0	0.12	4.61	7.54	7.1	0	0	0.19	2.21	1.73	1.83	0.33	0	0.1	-1.758	6.39234e-06	--	--
LOC103646246	15.32	16.99	9.24	17.61	21.05	46.39	10.77	9.73	13.54	5.99	2.8	4.05	3.54	3.51	3.51	-2.752	6.40804e-06	-2.059	1.48447e-12
novel.1712	0	0.09	0	5.27	8.83	3.61	0	0	0	29.59	17.25	15.58	1.03	0.11	0.98	1.805	6.45707e-06	--	--
LOC103626447	0.77	1.16	2.15	2.29	2.74	2.09	1.07	1.73	1.3	4.92	9.26	4.5	3.74	4.6	3.01	1.375	6.53092e-06	1.124	0.00917031
LOC100382412	0.12	0.12	0.12	1.06	1.01	1.09	0.03	0.03	0	0.1	0	0.03	0.07	0	0.05	-4.561	6.55232e-06	--	--
LOC100278841	3.75	4.41	4.67	7.42	4.99	10.06	6.83	3.98	4.51	2.82	2.27	2.17	2.23	1	2.39	-1.65	6.55232e-06	-1.868	0.000331876
LOC103634904	42.61	45.13	34.96	24.92	17.03	28.27	44.3	36.78	39.66	12.44	10.57	11.64	36.2	22.8	40.58	-1.037	6.57443e-06	-0.686	0.0234522
novel.839	6.59	12.75	20.78	14.63	16.78	8.75	3.07	18.93	8.65	28.73	30.68	25.3	23.42	13.88	19.8	1.065	6.63679e-06	0.524	0.469968
novel.6108	0.03	0.03	0	0.94	1.06	0.78	0	0.18	0.04	2.54	3.72	3.18	0.99	0.74	1.57	1.747	6.68725e-06	3.557	0.0030697
LOC100284892	10	10.39	14	14.06	10.56	16.55	12.92	14.95	11.09	7.6	5.69	5.69	2.92	2.56	3.63	-1.136	6.98664e-06	-2.489	3.85472e-17
LOC100280543	1.42	1.74	1.21	2.1	1.64	2.59	1.12	1.25	1.16	0.35	0.3	0.62	0.42	0	0.9	-2.328	7.0068e-06	-1.877	0.100998
LOC118476378	0	0.03	0	0.59	0.71	0.45	0	0	0	2.52	2.38	1.92	0.07	0.17	0.23	1.943	7.04017e-06	--	--
LOC100284864	46.31	38.89	59	2.04	2.26	2.75	44.53	41.37	48.94	0.68	0.77	0.39	10.14	5.5	6.61	-1.956	7.07262e-06	-2.987	6.03647e-25
LOC103626686	1.56	1.77	2.64	0.84	1.02	0.82	0.75	1.55	1.63	1.94	2.52	1.88	4.11	4.11	3.17	1.227	7.27891e-06	1.192	0.00562981
LOC100285633	0.32	0.32	0.87	2.55	1.59	1.94	0.12	1.14	0.19	0.62	0.22	0.26	0.23	0.79	0.67	-2.477	7.34417e-06	-0.121	0.946569
novel.6747	1.04	1.24	0.99	13.42	14.95	8.09	0.38	0.43	0.88	23.72	26.88	24.32	16.28	2.62	13.93	1.027	7.3824e-06	3.861	3.90395e-10
LOC103648495	1.35	1.85	0.39	7.16	2.52	3.62	2.45	0.56	1.88	0.98	0.34	1.09	0.7	0.79	0.9	-2.48	7.46427e-06	-1.426	0.0891302
LOC100276538	11.02	23.13	13.17	4.82	2.36	2.92	23.36	19.09	21.09	8.87	8.16	9.71	17.36	15.58	21.49	1.392	7.51928e-06	-0.616	0.0343841
LOC100284751	0.51	1.06	0.53	9.84	7.62	13.05	1.42	0.27	0.6	4.39	2.44	4.41	0.83	0.37	1.1	-1.46	7.56331e-06	-0.445	0.714693
LOC118471889	22.76	24.83	13.11	180.55	59.5	169.21	28.83	23.85	32.73	25.7	20.83	28.53	29.46	36.5	31.08	-2.465	7.58943e-06	-0.175	0.677072
LOC103637786	0.25	0.53	0.45	0.74	1.88	2.24	0.26	0.36	0.27	0.36	0.36	0.2	0.11	0.06	0.23	-2.422	7.59577e-06	--	--
LOC100191288	132.7	112.48	183.57	20.52	33.41	32.12	149.95	67.95	136.8	67.1	54.41	54.21	126.56	107.17	91.14	1.012	7.6115e-06	-0.501	0.287559
LOC103627706	0.69	1.5	0.84	4.54	5.31	6.46	1.33	0.66	1.2	2.43	2.47	1.89	0.52	0.19	1.18	-1.283	7.62963e-06	-1.196	0.182315
LOC100283509	0.55	0.51	0.27	1.14	1.9	2.19	0.32	0.88	0.32	4.45	7	4.69	4.67	5.26	3.94	1.602	7.65147e-06	2.837	9.0187e-07
LOC100272901	1.17	0.58	0.85	4.43	4.3	4.88	0.52	0.33	0.97	2.17	1.06	1.35	0.27	0.29	0.94	-1.59	7.73605e-06	-0.677	0.56075
LOC103650935	2.09	1.86	3.48	6.25	5.85	6.87	1.19	2.36	2.95	3.02	2.96	3.58	4.47	6.37	4.48	-1.006	7.76156e-06	0.909	0.0766177
LOC114574131	0.56	0.8	0.4	10.55	12.69	9.15	0.29	0.19	0.2	6.41	5.41	4.13	1.79	0.99	2.37	-1.036	7.77525e-06	2.486	2.61973e-05
LOC103649874	24.26	30.52	23.48	23.63	11.02	21.96	26.13	28.17	28.1	9.11	6.83	6.96	7.07	4.89	6.13	-1.322	7.81658e-06	-2.573	3.79194e-29
LOC100501391	0.77	1.76	1.57	9.67	6.48	6.84	0.68	2.4	1.19	3.78	4.32	2.83	3.08	1.45	2.28	-1.087	7.85675e-06	0.289	0.700969
LOC100191901	301.9	232.15	224.79	46.39	21.14	38	261.04	257.59	340.2	16.8	14.96	14.31	188.35	108.08	159.22	-1.212	8.04328e-06	-1.304	1.05516e-06
LOC100278820	2.01	1.88	1.66	12.83	10.85	17.6	2.89	2.8	2.45	6.18	5.81	5.4	1.25	1.52	4.29	-1.267	8.06467e-06	-0.623	0.429325
LOC103649798	117.4	94.03	64.98	115.6	48.1	75.29	107.03	57.51	96.17	36.91	31.45	29.17	41.52	36.08	39.78	-1.306	8.08741e-06	-1.537	5.67919e-06
LOC100502008	6.83	7.18	10.42	8.64	11.91	10.13	5.93	12.35	7.05	20.16	29.55	24.37	24.31	56.59	29.52	1.253	8.09968e-06	1.805	0.00115796
LOC100273262	3.22	3.94	3.5	7.18	8.11	11.87	3.36	2.05	4.03	4.05	3.61	4.22	3.02	2.38	3.89	-1.214	8.16987e-06	-0.414	0.427437
novel.4872	0.5	1.14	0.79	0.26	0.24	0.3	0.52	0.43	0.42	1.45	2.41	2.52	1.76	1.23	3.17	2.969	8.24029e-06	1.748	0.0282402
LOC100193840	1.88	5.65	5.93	15.55	3.51	7.66	6.66	5.99	5.39	2.43	2.09	1.17	2.91	3.19	1.6	-2.243	8.35017e-06	-1.587	0.000973519
LOC542566	27.05	43.23	33.95	17.21	10.5	11.11	21.08	37.46	23.32	29.76	25.53	25.83	24.91	31.08	19.87	1.051	8.37524e-06	-0.454	0.345013
novel.4374	1.66	0.64	0.95	3.29	3.04	7.39	0.95	0.69	0.9	0.6	0.57	1.23	1.12	2.7	2	-2.538	8.40137e-06	0.841	0.338098
LOC103638590	1.62	1.02	0.98	0.38	0.46	0.26	0.92	1.23	1.24	2.22	1.85	1.81	7.68	11.84	7.52	2.396	8.46432e-06	2.658	3.81462e-09
LOC100284504	4.95	6.61	4.42	9.68	12.16	13.5	5.06	1.82	6.2	6.27	6.08	4.8	3.03	2.23	4.91	-1.063	8.69402e-06	-0.769	0.237778
LOC100381849	4.06	4.58	6.11	8.54	6.14	5.8	2.55	3.38	4.45	3.6	3.25	3.28	2.36	0.97	2.34	-1.028	8.69402e-06	-1.269	0.00462448
novel.5943	0.32	0.47	1.74	0.83	0.72	0.32	0	0.8	1.12	2.98	3.65	2.98	4.74	1.12	3.01	2.344	8.70137e-06	1.834	0.130558
novel.2976	0.8	1.7	1.55	1.44	1.6	1.54	0.29	0.93	1.29	2.83	3.54	3.01	1.81	0.77	1.82	1.019	8.76452e-06	0.425	0.594899
LOC100282103	2.14	2	2.39	1.06	1.23	1.74	1.92	1.57	2.05	0.33	0.21	0.38	0.08	0.41	0.14	-2.152	8.86409e-06	-3.482	3.04653e-07
LOC100193248	1.71	1.14	1.65	3.23	2.33	1.51	1.27	2.12	1.76	0.64	0.87	0.48	1.21	2.04	1.31	-1.845	9.01539e-06	-0.511	0.392461
LOC103643475	9.57	9.34	8.83	20.7	29.59	30.51	10.66	8.34	9.71	16.5	10.79	11.56	3.78	4.33	5.98	-1.074	9.0397e-06	-1.417	1.0421e-05
LOC103654487	0.8	0.92	0.16	9.52	6.05	9.08	0.32	0.5	0.98	4.25	1.73	2.3	0.18	0	0.12	-1.588	9.28859e-06	-2.968	0.00903272
LOC103654637	0.05	0.16	0.05	1.26	1.21	1.33	0.05	0.31	0.06	3.78	2.95	3.42	1.84	2.15	2.58	1.401	9.29292e-06	3.598	5.06691e-06
LOC100286011	2.24	2.25	1.94	5.7	3.96	5.77	1.83	1.56	2.12	1.81	1.27	1.92	0.82	1.43	2.02	-1.645	9.29292e-06	-0.743	0.296511
LOC100191429	95.43	83.14	105.92	9.55	4.71	6.25	81.68	134.67	97.84	2.88	2.95	2.35	34.89	34.05	23.22	-1.341	9.29787e-06	-2.12	3.57455e-10
LOC100274481	7.78	11.78	9.29	42.25	31.38	88.44	11.33	24.61	12.1	6.88	10.99	10.27	6.91	23.99	16.87	-2.554	9.34993e-06	-0.338	0.657152
LOC118474231	0.01	0.01	0.01	0.01	0.01	0.03	0.03	0.01	0.02	0.07	0.06	0.1	0.07	0.44	0.27	2.058	9.35416e-06	3.262	5.84382e-06
novel.3072	0.41	0	0.05	0.53	1.28	1.97	0.05	0.16	0	0	0	0	0	0	0.09	-6.963	9.38538e-06	--	--
LOC118472312	0.68	1.83	0.82	1.51	2.64	1.85	1.08	0.79	1.34	0.58	0.57	0.63	0.44	0.28	0.66	-1.77	9.56097e-06	-1.62	0.0075425
LOC100194135	4.8	4.51	21.37	6.71	11.28	10.31	9.57	13.28	5.18	21	17.85	21.34	13.72	68.15	18.33	1.07	9.80625e-06	1.547	0.0386714
LOC103653528	5.41	5.07	3.85	5.3	3.05	6.15	6.12	2.7	5.24	1.83	1.27	1.22	2.03	1.06	2.97	-1.766	9.82059e-06	-1.638	0.00325248
LOC103630174	0.72	0.88	0.96	0.86	0.92	0.8	0.75	1.21	1.04	1.86	2	1.9	3.22	4.35	3.04	1.143	9.82059e-06	1.479	0.000282871
LOC100284054	4.25	4.58	6.55	1.74	1.71	1.82	3.27	3.87	4.87	2.96	3.93	4.07	15.85	6.87	12.32	1.038	9.82059e-06	1.149	0.00168883
LOC100194238	60.86	62.52	73.9	4.72	3.15	5.09	75.14	20.4	68.48	1.74	1.07	0.98	2.82	4.69	3.78	-1.79	9.92206e-06	-4.224	1.03151e-16
LOC103650928	6.74	9.53	8.11	10.1	5.11	11.3	12.54	10.84	9.32	3.71	2.97	2.81	3.33	4.29	3.89	-1.502	9.94249e-06	-1.884	4.35736e-08
LOC100275370	4.28	4.97	3.9	10.35	8.64	13.06	2.65	2.17	4.02	17.67	23.08	24.9	6.74	6.65	14.2	1.014	1.00494e-05	1.244	0.00582179
LOC103647994	2.42	2.27	4.38	4.62	3.49	3.01	2.78	3.49	2.07	11.64	6.32	10.53	15.04	27.44	31.96	1.346	1.0105e-05	2.78	1.23222e-11
LOC100281324	8.61	10.59	10.06	20.03	10.33	16.9	9.69	13.96	11.88	8.13	6.2	4.96	5.9	5.21	6.63	-1.308	1.01066e-05	-1.381	6.62687e-07
LOC100277500	6.84	4.32	2.7	2.56	3.65	2.56	3.1	1.91	3.63	0.92	0.91	0.56	0.3	0	0.65	-1.892	1.01143e-05	-3.603	1.76538e-05
LOC100282967	53.91	69.03	59.88	58.52	32.97	43.42	52.11	58.6	73.14	26.11	20.25	17.62	32.31	24.43	29.38	-1.091	1.01822e-05	-1.469	1.94466e-10
LOC103640727	1779.67	1661.08	1368.24	1259.77	1297.39	2064.68	1678.84	1225.48	1670.61	889.8	729.06	719	980.15	1180.31	1057.81	-1.004	1.01822e-05	-0.873	0.00449657
LOC100381807	1.04	1.49	0.99	3.58	2.55	3.05	1.46	1.85	1.58	0.88	0.88	0.98	0.79	0.92	1.18	-1.759	1.02936e-05	-1.136	0.0528749
LOC100284732	3.17	2.48	1.71	6.49	13.24	15.54	2.49	3.63	3.19	4.11	4.31	3.7	2.52	1.22	5.49	-1.565	1.03552e-05	-0.439	0.570513
LOC103651170	0.1	0	0	1.21	1.54	2.21	0	0	0	0	0	0.05	0	0	0	-6.466	1.03625e-05	--	--
LOC103646542	0.85	1.21	0.93	2.85	4.02	4.32	0.88	0.99	1.18	1.53	1.15	1.44	1.15	0.52	0.52	-1.462	1.04449e-05	-0.861	0.228114
LOC100274593	20.96	14.57	19.25	5.52	13.81	12.24	20.48	28.33	20.67	34.6	73.66	67.38	364.78	404.11	268.65	2.453	1.0488e-05	3.55	5.58955e-29
LOC100281890	9.81	7.47	6.94	7.91	14.12	5.69	7.31	10.84	8.02	20.68	27.03	23.74	34.25	20.73	25.96	1.353	1.08076e-05	1.243	0.00011656
LOC103632151	0.28	0.32	0.37	11.64	13.07	7.62	0.19	0.25	0.1	2.28	4.22	4.77	0.61	0.16	1.13	-1.534	1.08086e-05	--	--
LOC100281367	0.63	0.82	0.47	5.44	3.78	6.73	0.21	0.34	1.61	1.67	1.72	1.98	3.45	1.2	1.57	-1.59	1.08641e-05	1.181	0.271346
LOC103654079	0.97	2.55	2.97	6.27	3.1	9.06	3.75	3.63	2.37	1.83	1.95	0.93	1.23	1.21	0.82	-1.989	1.08674e-05	-1.96	0.000107475
LOC100383679	1.8	2.86	4.51	5.13	4.73	2.56	1.37	2.52	2.83	9.83	9.43	9.46	6.92	3.47	6	1.198	1.09407e-05	0.901	0.0512347
LOC103638044	1.37	0.78	1.63	6.22	8.3	8.68	1.8	2.24	1.74	2.57	1.15	2.68	0.63	0.93	0.69	-1.876	1.09506e-05	-1.737	0.0272057
LOC103632117	1.23	1.21	4.21	1.4	1.29	1.42	0.73	1.13	1.29	5.15	5.63	3.77	5.77	1.98	4.77	1.807	1.11446e-05	1.589	0.0172649
LOC109940748	0.34	0.4	1.11	0.55	0.59	0.33	0.22	1.37	0.85	1.54	3.03	1.02	2.22	1.31	1.46	1.915	1.1296e-05	0.675	0.385552
novel.4146	1.22	1.78	2.2	2.89	3.18	2.64	0.89	1.27	1.82	1.34	1.34	0.88	1.2	0.46	1.09	-1.307	1.13703e-05	-0.926	0.121556
LOC103646124	0.25	0.79	0.16	0.3	1.07	0.32	0.15	0.03	0.03	2.31	2.49	2.58	1.62	3.54	3.86	2.105	1.14126e-05	4.98	8.65567e-12
novel.5874	0	0	0	0	0	0	0	0	0	1.04	1.9	2.03	1.44	0	1.68	6.839	1.14143e-05	--	--
LOC115029011	2.99	1.43	1.4	3.99	2.6	1.35	3.47	1.22	1.52	0.57	0.18	0.62	0.19	0	0.3	-2.538	1.14143e-05	-4.123	3.45549e-06
novel.3921	3.89	4.67	4.37	8.61	7.98	4.88	2.69	1.95	3.61	14.27	14.48	14.57	13.42	5.9	12.85	1.001	1.1495e-05	1.556	0.000144467
LOC100383326	0.92	1.69	0.55	2.38	2.48	3.1	0.81	0.95	0.8	0.98	1.04	1.19	1.18	0.75	1.58	-1.327	1.1541e-05	0.048	0.950505
LOC103627233	0.1	0.27	0.35	0.52	0.77	0.66	0.5	0.11	0.24	2.83	2.49	1.51	1.01	1.3	2	1.792	1.16151e-05	1.914	0.0145092
LOC100384153	0.83	0.68	0.47	4.95	5.54	3.25	0.59	0.03	0.44	18.96	9.35	10.01	2.87	0.14	4.62	1.469	1.20277e-05	2.359	0.0674437
LOC542278	82.69	88.37	121.95	2.38	1.96	1.79	79.75	153.34	124.86	0.89	0.55	0.3	55.66	64.98	36.93	-1.833	1.22237e-05	-1.515	0.000137591
LOC100285115	34.46	33.86	39.03	35.27	24.28	42.74	36.16	80.47	41.3	18.85	16.41	16.29	36.68	71.42	38.33	-1.008	1.22396e-05	-0.432	0.472757
LOC541847	35.38	38.16	26.48	21.98	29.56	21.57	48.14	22.36	33.58	50.73	38.46	62.31	69.27	152.09	86.32	1.037	1.2307e-05	1.219	0.0195095
LOC100216552	0.8	0.46	0.87	1.05	1.37	1.36	0.96	0.36	0.7	5.52	3.72	3.48	3.22	2.45	3.35	1.735	1.2329e-05	1.752	0.00563802
LOC103641384	6.89	7.28	7.02	3.76	3.37	2.88	4.75	4.39	5.75	1.45	1.49	1.31	2.88	0.67	2.43	-1.25	1.23317e-05	-1.735	0.000900607
LOC100502077	10.17	9.44	8.42	2.11	4.54	5.21	12.91	6.81	9.55	0.93	0.45	0.65	0.39	0	0.67	-2.567	1.24011e-05	-5.167	1.08193e-14
LOC100193751	1.44	1.58	1.77	6.7	11.21	15.72	1.37	1.21	0.81	5	2.4	3.36	1.65	1.24	5.71	-1.664	1.24331e-05	0.889	0.283832
LOC100272634	0.66	1.55	1.14	3.42	1.66	6.03	0.88	0.64	0.66	0.42	0.54	1.06	0.31	0.51	0.79	-2.485	1.25235e-05	-0.829	0.359664
LOC100282438	3.15	5.34	3.35	3.89	3.75	3.67	2.82	2.4	3.22	9.4	6.59	7.87	5.02	15.06	8.99	1.061	1.26505e-05	1.458	0.0077607
novel.3450	1.1	0.78	2.4	0.57	0.29	0.43	0.13	0.33	1.99	2.79	3.59	2.13	7.29	1	3.55	2.704	1.28989e-05	1.91	0.110667
LOC100279841	1.74	2.23	1.39	6.05	4.9	11.84	2.56	1.54	2.11	2.74	2.18	2.59	1.78	0.58	1.94	-1.625	1.32089e-05	-0.96	0.138413
LOC100279773	1.86	2.18	2.3	1.95	1.73	1.21	1.64	2.41	1.93	3.62	3.6	3.54	4.43	3.07	3.99	1.121	1.32176e-05	0.56	0.130326
LOC103644213	0.34	0.18	0.23	1.26	0.87	0.75	0.12	0.07	0.22	1.96	2.39	2.21	1.32	0.12	1.3	1.176	1.32221e-05	2.295	0.0123313
LOC100279092	0	0	0.43	4.8	1.39	2.7	0.23	0	0	0	0.15	0	0	0	0.06	-5.837	1.34263e-05	--	--
LOC100280929	1.28	1.02	1.22	8.59	6.27	12.37	1.42	0.44	1.17	3.13	2.25	3.93	1.36	1.21	2.4	-1.569	1.36091e-05	0.298	0.766867
LOC100279163	1.99	2.24	2.97	4.69	4.44	2.44	0.67	1.44	2.31	7.73	9.52	8.25	7.91	2.08	7.26	1.128	1.37948e-05	1.566	0.0103394
novel.6760	0.09	0	0.82	1.63	1.77	0.84	0	0	0.29	5.04	6.5	7.15	2.22	0.97	2.72	2.125	1.39023e-05	3.963	0.0123014
LOC100280666	0	0.11	0	0.57	0.57	0.37	0.09	0	0	1.39	2.08	2.1	0.55	0.05	0.88	1.881	1.40635e-05	3.443	0.0647916
LOC100285450	2.25	1.18	1.24	6.96	6.04	13.68	1.04	0	1.81	2.29	1.98	2.97	0.65	0.77	2.87	-1.905	1.43719e-05	0.182	0.92975
LOC100282956	0.05	0.05	0	0.05	0.05	0	0.1	0.05	0	0.87	1.71	2.92	5.91	4.26	5.78	5.805	1.44326e-05	6.3	1.06799e-09
novel.2431	0	0	0	0.73	0.72	0.91	0	0	0	2.41	2.9	3.6	0.09	0	0.55	1.895	1.46313e-05	--	--
novel.6717	0	0.04	0.02	0.14	0.17	0.02	0.05	0.12	0	0.86	1.03	0.89	0.65	0.08	0.69	3.065	1.48453e-05	2.652	0.0914591
LOC100285131	51.16	32.39	21.46	64.44	33.79	41.95	35.43	6.43	40.92	18.78	25.99	16.92	25.27	4.68	13.15	-1.199	1.4896e-05	-1.365	0.0899639
LOC100273398	4.22	5.2	3.34	11.16	6.51	13.48	4.51	4.91	4.71	4.14	4.79	4.16	3.28	3.17	3.4	-1.271	1.50243e-05	-0.898	0.00394578
LOC103627211	9.61	10.25	9.37	3.71	3.63	2.29	10.11	4.84	8.69	8.58	6.62	7.23	8.18	5.26	8.52	1.208	1.52463e-05	-0.513	0.292198
LOC100278555	0	0	0	1.19	2.39	2.4	0	0	0	5.49	6.05	5.89	0.54	0	0.63	1.522	1.52524e-05	--	--
LOC103643039	3.59	3.22	4.25	5.78	4.19	4.51	2.3	2.47	4.18	1.39	1.69	1.78	1.21	1.23	0.87	-1.589	1.54302e-05	-1.789	0.00205384
LOC103643336	0	0	0	0.11	0.17	0.18	0	0.06	0.02	0.89	0.98	0.56	0.19	0.08	0.23	2.409	1.54905e-05	--	--
LOC100192968	7.53	6.47	6.2	19.92	10.47	21.21	7.66	6.85	7.01	7.39	6.57	7.5	3.25	3.63	8.43	-1.284	1.57083e-05	-0.904	0.0686778
LOC103626434	2.05	1.79	1.94	0.39	1.02	1.19	4.03	2.57	2.78	3.42	3.12	4.22	7.68	8.76	7.3	2.024	1.59082e-05	0.964	0.0309163
LOC100278951	2.17	2.2	2.14	10.76	5.29	14.42	2.97	2.33	2.93	2.97	3.24	2.57	0.34	0	1.13	-1.816	1.60822e-05	-2.92	0.00376303
LOC103649816	4.24	5.06	2.91	3.64	2.79	3.4	2.83	4.11	3.47	6.21	6.46	7.87	2.38	3.14	3.3	1.048	1.60912e-05	-0.606	0.15913
LOC100501159	0.8	0.63	1.11	3.14	4.69	3.11	0.43	0.82	0.57	1.71	1.18	1.75	1.47	1.32	1.25	-1.255	1.61285e-05	0.787	0.133375
LOC100192585	136.55	139.48	126.48	56.09	35.21	49.41	151.93	65.62	146.69	16.53	24.27	26.09	92.52	48.81	108.33	-1.09	1.62161e-05	-0.964	0.0378593
LOC100193585	0	0	0	0.19	0.79	0.27	0	0	0	1.6	3.05	2.39	2.92	0.5	2.27	2.461	1.66873e-05	8.083	2.19232e-07
LOC100272476	12.88	2.19	15.03	5.78	4.6	2.02	2.76	4.82	11.55	7.69	17.78	17.51	5.5	4.34	3.09	1.783	1.68015e-05	-0.889	0.184531
LOC541903	1.5	1.58	2.09	2.86	1.97	2.01	1.38	1.91	1.79	5.28	6.1	5.36	2.78	1.02	2.08	1.278	1.68317e-05	-0.187	0.812383
LOC100284652	10.82	8.64	2.91	8.18	9.35	5.13	8.56	8.03	7.44	14.31	18.13	19.89	26.2	20.85	36.75	1.194	1.68317e-05	1.397	6.75543e-06
LOC100275286	53.07	35.32	40.14	13.16	9.89	16.23	58.04	47.81	45.16	6.26	4.68	5.17	27.62	18.52	31.63	-1.304	1.69962e-05	-1.366	4.98955e-06
LOC109939524	0.15	0	0	1.33	1.23	0.23	0	0	0	4.86	4.99	5.59	1.4	1.32	2.48	2.46	1.72866e-05	--	--
LOC542083	1.99	1.73	1.66	4.56	3.8	4.38	1.43	1.53	1.63	2.11	1.63	2.15	1.7	1.48	1.66	-1.128	1.73282e-05	-0.302	0.541758
novel.3702	0	0.07	0.14	0.23	0.92	0.55	0	0.11	0.18	1.94	3.43	2.46	4.27	0.89	2.21	2.185	1.7365e-05	4.308	4.14445e-06
LOC103651390	0.24	0.44	0.6	0.41	0.5	0.21	0.31	0.48	0.38	1.18	1.66	0.91	1.45	1.06	0.98	1.738	1.80566e-05	1.202	0.00882209
LOC103641314	10.16	9.81	10.05	11.39	16.41	21.47	11.42	11.99	9.64	8.02	7.97	5.84	6.49	7.32	7.3	-1.196	1.81302e-05	-1.023	0.00107732
LOC103626874	0.09	0.16	0.17	1.12	1.18	1.16	0	0.19	0.05	2.43	2.95	2.38	0.35	0.31	0.43	1.146	1.81682e-05	1.854	0.176222
LOC100275601	2.01	2.09	1.44	2.33	2.78	1.37	1.17	1.7	1.55	4.86	5.45	5.59	10.52	19.93	10.67	1.281	1.82002e-05	2.893	3.37953e-11
LOC103631901	0.06	0.14	0.08	0.03	0.03	0.14	0	0.27	0.24	0.98	0.79	1.05	0.74	0.26	0.69	3.8	1.87353e-05	1.353	0.358905
LOC103629835	0.76	1.94	1.13	5.88	5.3	9.01	0.9	1.07	1.21	2.42	3.3	2.46	2.58	3.02	2.41	-1.325	1.91213e-05	0.979	0.0460497
LOC103643041	35.47	34.09	49.99	3.33	3.87	3.56	26.19	30.98	35.17	1.43	1.94	1.38	45.87	45.28	31.18	-1.195	1.92525e-05	0.058	0.907482
LOC103643939	1.69	0	0.73	0.11	0	0	1.32	1.59	0	3.18	1.58	5.66	0	0.25	0.09	6.5	1.92993e-05	--	--
LOC100284772	0	0	0	0.05	0	0	0	0	0.06	1.17	2.03	1.5	23.19	29.81	14.8	6.352	1.93007e-05	9.812	3.88442e-13
LOC103647538	180.83	176.96	139.35	43.74	44.52	68.66	246.35	170.46	234.95	29.32	21.82	26.45	122.24	83.37	159.6	-1.036	1.93783e-05	-1.246	6.07257e-05
LOC100280153	17.7	17.05	21.9	9.3	7.36	9.43	15.67	28.54	16.33	3.98	3.65	4.64	4.98	11.28	6.33	-1.105	1.96727e-05	-1.751	0.000413736
LOC100277712	0.75	0.25	0.12	8.72	15.2	13.24	0.33	0.74	0.59	26.16	27.62	25.58	6.38	0.88	9.18	1.075	1.97313e-05	2.867	0.00162722
LOC100279536	1.49	5.03	2.42	6.6	4.63	12.74	1.7	2.29	2.16	0.89	3.22	1.75	4.03	8.31	7.78	-2.061	1.99087e-05	1.36	0.00369884
LOC103646338	0.69	0.68	0.16	13.25	12.7	25.7	1.22	0.4	1.18	6.12	6.16	7.23	1.17	0.25	2.22	-1.428	1.9942e-05	-0.073	0.963857
LOC103641702	0.12	0.08	0.11	0.41	0.55	0.51	0.06	0.03	0.03	0.08	0.06	0.01	0	0	0.07	-3.322	2.00149e-05	--	--
LOC100216994	0	0.07	0	0.08	0.11	0.04	0.19	0.04	0.19	0.95	1.35	1.05	1.42	1.08	0.39	3.897	2.00235e-05	2.4	0.0428217
LOC103653801	15.14	12.67	18.34	9.05	6.98	9.66	14.29	10.82	14.39	3.92	4.41	3.23	4.4	5.22	5.75	-1.17	2.00258e-05	-1.739	6.23477e-08
LOC103649859	1.93	2.41	1.4	1.26	1.53	1.88	1.48	2.4	1.23	3.78	3.4	3.69	2.39	5.89	3.92	1.2	2.00285e-05	0.912	0.132805
LOC100273648	0.05	0.1	0.17	0.28	0.63	0.61	0.15	0	0.13	0	0	0	0.03	0	0	-6.722	2.01416e-05	--	--
LOC100273212	1.7	1.76	1.64	4.99	7.33	6.37	1.46	1.48	1.35	10.6	13.35	14.17	5.03	6.15	7.42	1.009	2.01893e-05	1.735	5.20308e-06
LOC100274246	1.47	1.14	1.5	1.15	1.08	0.85	1.04	0.79	1.93	2.25	3.56	3.27	3.88	0.58	5.17	1.545	2.02087e-05	0.923	0.303626
LOC103626187	0.38	0.11	0.11	1.37	1.84	1.72	0.47	0.32	0.04	4.11	4.35	4.81	1.65	0.22	1.34	1.41	2.03192e-05	1.466	0.282642
LOC100191151	17.74	24.01	21.61	36.2	21.07	35.67	19.83	29.4	22.48	17.11	14.74	10.76	15.73	17.28	15.18	-1.143	2.03664e-05	-0.935	0.00303763
LOC542061	9.51	10.7	11.62	6.25	6.75	3.79	9.46	6.46	9.29	11.84	11.9	11	10.08	7.38	10.47	1.036	2.05795e-05	-0.246	0.536971
LOC103640510	0.13	0.21	0.26	0.89	1.57	0.84	0.08	0.14	0.14	3.07	3.83	3.1	0.85	0.69	0.88	1.582	2.06401e-05	2.342	0.00848645
LOC100217048	1.27	2.4	0.61	3.61	3.78	4.53	1.77	1.33	0.81	0.86	1.77	0.93	0.72	1.17	1.61	-1.762	2.07795e-05	-0.56	0.51601
LOC103652923	3.16	2.85	2.07	5.44	3.39	5.88	3.93	4.34	2.11	1.76	0.97	1.99	0.43	0.96	0.84	-1.653	2.09748e-05	-2.592	7.03137e-06
LOC100282702	2.5	2.25	1.47	6.66	7.41	5.95	2.15	1.51	1.66	2.93	2.81	3.02	2.5	1.38	2.51	-1.207	2.1101e-05	-0.142	0.859167
LOC103653689	0.14	0.23	0.31	0.23	0.22	0.25	0.05	0.31	0.25	0.54	0.65	0.56	0.58	0.62	0.36	1.296	2.13472e-05	1.026	0.182729
LOC100383549	1.02	1.5	1.25	6.1	4.92	4.73	0.93	2.05	1.47	2.8	2.22	2.25	0.72	0.03	0.22	-1.129	2.18989e-05	-2.604	0.00609253
LOC103632397	0.04	0.04	0.25	0	0.24	0.13	0.27	0.18	0.18	1.13	2.18	1.48	3.49	1.14	1.47	3.642	2.19368e-05	2.877	0.00112327
LOC100283706	2.25	2.6	3.08	9.79	5.62	6.36	1.62	3.83	2.7	2.93	2.94	3.36	2.44	1.81	1.9	-1.252	2.20138e-05	-0.774	0.158852
LOC100284757	4.47	5.65	2.5	10.64	7.02	6.75	4.26	7.16	4.61	3.4	3.72	2.82	7.87	6.13	8.44	-1.308	2.2052e-05	0.099	0.86019
LOC100501109	3.17	3.66	2.02	5.87	5.34	13.99	2.34	1.9	3.27	2.53	1.29	3.04	1.57	2.69	3.24	-1.9	2.2291e-05	-0.369	0.554339
LOC100193279	0	0	0	1.08	0.59	3.57	0.04	0	0.08	0	0.16	0	0.08	0	0.1	-5.014	2.23725e-05	--	--
LOC103651237	1.05	1.33	2.45	3.77	3.96	1.87	0.31	1.96	1.62	7.07	8.56	7.06	6.74	8.05	4.9	1.231	2.25487e-05	2.023	0.00159097
LOC100278150	0.4	0.39	0.33	2.81	4.8	6.85	0.48	0.36	0.44	1.63	0.78	1.76	0.24	0.96	0.54	-1.815	2.2741e-05	0.103	0.937569
LOC100284025	1.99	2.37	1.99	3.13	3.15	2.51	1.73	2.82	1.48	1.5	1.39	1.11	1.04	1.53	0.79	-1.152	2.28754e-05	-1.187	0.0355005
LOC100193899	2.12	3.91	5.41	4.31	3.32	3.34	1.84	2.91	4.78	9.15	6.53	7.43	8.46	5.85	5.66	1.063	2.32906e-05	0.716	0.15481
LOC100304357	1.88	1.99	2.3	3.36	3.82	3.05	1.27	3.9	2.48	1.41	1.78	1.67	0.97	0.54	1.16	-1.088	2.32906e-05	-1.908	0.00043284
LOC100192117	2.81	5.12	4.87	4.63	6.27	4.26	5.6	1.97	4.61	0.54	1.43	1.67	2.41	7.2	2.65	-2.071	2.40687e-05	-0.312	0.758673
LOC103629935	0.91	0.88	0.73	3.26	6.13	3.63	0.67	0.66	0.38	9.04	8.21	10.68	1.3	1.1	1.61	1.085	2.42633e-05	0.819	0.0736344
novel.1001	3.47	3.39	4.36	4.22	3.12	3.18	3.13	3.46	3.45	7.62	7.19	7.87	7.97	5.25	10.63	1.094	2.43224e-05	0.846	0.031888
LOC100502296	0.43	0.14	0.05	4.7	2.54	4.92	0	0.05	0.51	1.07	1.23	0.84	0.16	0.22	0.25	-1.968	2.43856e-05	--	--
LOC100275177	9.28	10.91	8.83	7.48	6.42	10.04	14.23	10.22	12.18	15.72	16.2	18.1	33.91	29.71	42.65	1.044	2.49412e-05	1.14	0.000141172
LOC103633876	3.09	1.9	2.67	6.78	7.12	8.65	1.93	2.8	2.7	3.9	2.82	3.56	3.8	3.13	5.24	-1.15	2.50759e-05	0.324	0.52461
LOC103631894	1.04	0.64	0.51	2.64	3.76	3.5	0.14	0.14	0.21	0.73	0.07	0.57	0	0.69	0.23	-2.879	2.51536e-05	--	--
LOC100193749	13.1	13.91	12.9	25.51	16.4	22.57	12.04	12.75	11.41	10.52	10.62	10.72	5.92	8.85	8.3	-1.033	2.53456e-05	-1.018	0.00908963
LOC103647879	0.78	0.43	0.58	0.84	1.73	1.8	0.65	0.37	0.59	0.28	0.17	0.2	0.07	0	0.08	-2.777	2.54359e-05	--	--
LOC103643363	13.66	13.36	11.34	6.1	8.65	10.3	14.14	14.26	14.29	3.85	4.14	3.64	4.99	4.18	5.22	-1.127	2.55792e-05	-1.954	3.63869e-16
LOC100282929	1.11	2.15	2.03	2.58	3.11	1.84	1.41	0.74	1.69	5.75	5.53	5.43	2.82	1.63	2.18	1.134	2.59161e-05	0.402	0.539124
LOC100285281	1.76	2	1.31	5.31	3.63	5.44	2.66	0.97	2.35	1.78	1.14	1.4	1.28	0.12	0.83	-1.755	2.60963e-05	-1.854	0.0577792
LOC103655939	0.13	0.38	5.57	0.27	0.37	0.13	0.27	0.14	2.29	3.15	3.02	5.76	9.01	14.4	8.7	3.938	2.61169e-05	3.279	0.000621684
LOC103650703	0.55	1.21	0.81	1.57	1.71	2.92	0.59	0.68	0.79	0.67	0.54	0.73	0.64	0.29	1.05	-1.695	2.64587e-05	-0.474	0.547073
LOC103641546	0.12	0.1	0	1.09	0.34	0.86	0.04	0	0.02	0.05	0	0	0	0.05	0	-5.675	2.64967e-05	--	--
LOC100216856	2.65	3.35	4.47	2.25	3.26	2.55	2.37	3.03	3.88	5.77	5.56	6.31	7.08	4.12	6.25	1.112	2.66989e-05	0.528	0.211134
LOC103641548	0	0	0	1.49	2.85	1.5	0.05	0	0	7.87	4.71	6.88	0.17	0.3	0.76	1.719	2.71428e-05	--	--
LOC100284935	1.52	2.44	1.45	5.24	6.57	4.57	1.54	2.25	0.85	12.28	10.15	12.67	6.25	4.88	7.5	1.085	2.78398e-05	1.607	0.00282659
LOC100382459	0.9	1.89	0.83	7	8.43	15.52	0.94	0.43	1.49	4.53	3.25	4	0.85	0.32	1.04	-1.416	2.86752e-05	-0.779	0.386421
LOC100281611	7.52	5.67	8.75	4.35	2.78	3.91	6.7	5.56	7.6	1.37	1.56	1.37	3.26	3.23	3.42	-1.376	2.88863e-05	-1.376	1.48007e-05
LOC100192498	5.54	6.16	7.66	9.87	7.16	14.03	8.7	11.33	8.13	5.22	3.41	2.47	1.64	1.19	4.84	-1.505	2.89743e-05	-2.308	1.25857e-05
novel.720	0.74	1.14	1.36	2.39	1.86	1.21	0.48	1.39	0.58	8.98	8.57	3.32	0.25	0.27	0.92	1.922	2.90862e-05	--	--
LOC103635931	3.45	3.98	4.2	4.91	3.71	6.46	3.68	6.07	3.84	2.45	2.38	2.02	3.39	2.84	2.92	-1.157	2.92245e-05	-0.948	0.0103902
LOC100501222	1.12	0.97	3.21	0.72	1.42	0.74	0.52	2	0.55	2.56	3.18	1.97	3.11	1.94	1.89	1.405	2.92245e-05	0.806	0.258064
LOC100281260	1.82	1.48	1.76	3.99	3.41	4.33	0.8	1.89	1.24	1.1	1.13	1.89	1.96	3.36	1.97	-1.527	2.92245e-05	0.561	0.448949
LOC100285600	0.41	0.64	0.61	1.49	1.69	1.59	0.31	0.09	0.37	3.29	3.88	4.47	4.1	0.76	3.45	1.269	2.93698e-05	3.002	0.000284119
LOC100384439	12.88	17.75	15	16.31	11.83	18.82	17.79	20.14	15.09	8.67	6.56	8.45	6.66	5.64	6.1	-1.006	2.95399e-05	-1.911	2.45943e-12
LOC100284499	148.99	131.67	162.89	153.83	63.15	130.44	143.05	267.2	171.3	46.26	58.16	47.78	111.67	207.39	130.37	-1.209	2.96049e-05	-0.703	0.138371
LOC100278652	8.38	8.9	7.25	1.81	0.86	0.96	9.11	11.01	8.69	3.62	3.88	3.21	6.72	7.46	7.74	1.553	2.96191e-05	-0.769	0.0150235
LOC100282402	4.6	4.73	3.85	6.27	3.31	4.62	5.4	4.32	5.28	1.81	1.53	1.39	1.44	1.54	2.62	-1.599	2.96222e-05	-1.814	2.16917e-05
LOC100191481	32.32	42.97	30.84	32.68	18.21	28.01	34.59	43.96	42.31	15.33	12.56	11.2	22.48	18.99	17.27	-1.029	2.99059e-05	-1.407	5.94861e-08
LOC109940168	0.44	0.81	1.88	0.65	0.6	0.3	0.23	1.72	0.6	1.88	2.33	1.78	2.65	2.48	2.67	1.933	2.99684e-05	1.254	0.127354
LOC103630225	0.08	0.18	0.25	0.95	0.79	0.64	0.04	0.42	0.16	1.92	2.08	1.59	0.63	0.53	0.5	1.211	3.05894e-05	1.062	0.282392
LOC100501517	8.7	14.01	7.39	6.47	2.61	3.28	7.61	12.52	10.03	1.01	1.37	0.35	6.18	5.73	4.36	-2.189	3.07621e-05	-1.248	0.000822652
LOC103647426	5.31	6.3	3.97	9.87	6.75	11.61	6.98	2.32	6.41	4.49	4.74	3.78	4.33	2.46	5.21	-1.136	3.11767e-05	-0.806	0.178228
LOC100284336	3.66	4.62	3.9	9.48	7.08	14.57	5.81	4.45	5.1	4.08	2.69	3.8	8.87	6.79	13.11	-1.579	3.13083e-05	0.499	0.29415
LOC100194072	31.15	42.98	34.82	52.36	17.88	41.59	52.03	33.36	36.87	16.64	13.51	11.61	16.67	8.48	14.14	-1.437	3.13824e-05	-2.053	4.90729e-09
LOC118473182	6.15	5.48	3.65	23.5	10.32	19.06	8.35	3.42	6.77	7.76	5.78	5.26	8.77	7.27	12.35	-1.506	3.19932e-05	0.207	0.76676
LOC103650262	0.44	0.48	0.81	0.64	0.8	0.62	0.28	0.47	0.48	1.8	1.8	1.67	1.67	0.77	1.41	1.332	3.2079e-05	1.263	0.0270833
LOC103639377	3.4	4.25	5.51	11.7	11.33	6.16	1.49	2.43	3.78	18.77	21.48	20.35	14.01	5.61	14.43	1.042	3.22267e-05	1.75	0.000254123
LOC100280912	1.22	2.57	2.19	6.64	7.26	9.4	2.19	2.8	2.03	3.89	3.14	2.25	1.38	0.39	2.41	-1.348	3.22988e-05	-1.183	0.124068
LOC100275309	17.63	29.72	7.99	0.81	0.45	1.26	33.44	13.25	32.53	3.3	4.84	5.12	31.56	48.66	41.78	2.376	3.30771e-05	0.261	0.68154
LOC118476778	0.61	0.28	0.69	1.27	1.54	0.9	0.78	0	0.74	4.4	3.72	3.86	4.43	0.33	3.88	1.675	3.37125e-05	2.04	0.138371
LOC103642775	6.02	4.35	4.63	6.73	3.72	4.26	6.23	2.22	5.67	11.72	10.09	12.12	8.22	0.63	8.27	1.194	3.41409e-05	-0.186	0.880129
LOC118472018	0.22	0.07	0.09	0.2	0.09	0	0	0.13	0.13	0.58	0.93	1.06	0	0.31	0	3.157	3.42625e-05	--	--
novel.6281	0.04	0.13	0.04	0.4	1.03	1.13	0	0.09	0	0	0	0	0	0	0	-6.653	3.43109e-05	--	--
LOC103641907	4.4	6.39	7.31	7.95	8.91	5.53	3.91	5.46	4	4.18	3.45	3.22	2.85	4.26	3.1	-1.058	3.46226e-05	-0.741	0.0924281
LOC103631779	4.82	5.46	3.99	6.76	6.96	10.8	4.82	4.9	3.59	4.23	3.29	3.05	1.34	1.67	2.08	-1.234	3.48128e-05	-1.775	1.38681e-05
LOC100193680	7.45	6.69	8.51	1.99	2	2.35	6.42	6.67	7.99	4.24	4.93	4.81	26.3	17.15	21.34	1.124	3.48776e-05	1.238	6.74627e-06
LOC100274258	5.39	3.51	5.94	7.17	6.99	7.44	4.11	4.27	5.05	4.11	3.53	3.19	3.34	2.92	3.2	-1.012	3.4949e-05	-0.882	0.0133963
LOC113604962	3.36	5.48	2.01	4.82	4.91	6.69	4.07	1.02	3.64	9.81	11.52	13.81	6.61	3.63	7.13	1.078	3.50626e-05	0.574	0.434989
LOC100280667	1.3	1.48	1.88	4.85	4.31	5.45	1.7	2.92	1.86	2.75	2.22	2.27	0.32	0.68	0.46	-1.029	3.54598e-05	-2.508	3.90075e-06
LOC103646333	0.07	1.04	0.13	0.75	1.51	1.46	0.14	0.14	0.48	0	0	0	0.07	0	0.11	-6.578	3.71356e-05	--	--
LOC100501454	5.06	6.7	1.91	5.06	11.59	7.25	2.96	4.13	3.02	21.5	18.47	16.12	14.16	18.48	19.98	1.215	3.84024e-05	2.01	2.60944e-10
LOC100281590	3.13	4.1	2.66	7.31	11.5	18.62	2.38	2.48	3.25	5.68	4.23	4.57	3.05	2.92	4.31	-1.394	3.85533e-05	-0.038	0.945985
LOC100282847	28.83	28.96	39.66	91.6	35.17	94.85	33.79	43.34	37.22	20.37	16.76	14.66	15.26	14.53	19.16	-2.116	3.86264e-05	-1.607	5.8105e-12
LOC100383800	1.77	2.39	1.17	2.13	2.23	2.38	1.58	2.55	1.59	0.79	0.3	0.77	1.5	0.27	0.77	-1.876	3.88909e-05	-1.596	0.0263135
novel.7347	0.2	0.3	0.47	3.33	2.53	1.65	0.33	0.23	0.58	5.08	5.81	5.64	3.3	1.65	2.84	1.127	3.91898e-05	2.386	1.89903e-06
LOC100283441	8.38	12.04	7.07	3.19	2.82	5.28	9.76	4.55	8.5	1.23	1.15	1.31	1.77	1.7	3.35	-1.633	3.96942e-05	-2.151	4.64214e-06
LOC100216719	2.49	2.96	2.78	6.37	4.4	5.92	3	1.84	2.51	2.86	2.53	2.34	1.99	0.38	3.02	-1.125	3.97526e-05	-0.904	0.258661
LOC100501588	0.51	0.73	0.77	1.38	1.43	1.24	0.56	1.17	0.94	2.44	3.69	2.31	3.86	1.75	2.48	1.044	3.98164e-05	1.218	0.00772775
LOC100276061	3.3	2.65	2.71	3.21	3.55	3.12	3.09	2.66	2.41	5.96	6.66	7.71	5.96	5.03	7.74	1.024	3.98374e-05	0.8	0.0396664
LOC107546777	24.44	34.68	25.56	26.79	13.77	28.61	30.99	26.43	30.51	11.46	10.59	8.59	18.98	12.69	19.02	-1.194	3.9848e-05	-1.191	3.87458e-06
LOC100381521	3.89	4.5	5.26	7.16	10.06	7.73	2.42	1.33	4.37	3.5	4.55	4.19	7.08	1.55	10.24	-1.044	4.01401e-05	0.784	0.344401
LOC111590560	76.34	99.63	99.19	36.34	13.66	27.74	84.63	51.35	104.29	10.04	12.01	8.78	49.55	11.37	36.25	-1.351	4.16494e-05	-1.729	0.000853503
LOC100285525	3.85	3.55	4.03	3.74	3.22	1.98	4.23	4.86	4.75	7.74	7.16	6.5	8.2	5.2	7.76	1.248	4.20139e-05	0.221	0.607749
LOC100275330	1.79	1.77	1.19	10.15	11.59	14.97	1.08	0.93	0.3	5.47	4.57	6.19	0.63	1.82	4.11	-1.197	4.20139e-05	1.07	0.35121
LOC100194343	0.8	1.12	0.19	5.4	1.68	4.3	0.95	0.61	1.19	0.25	1.05	0.79	1	0.4	1.45	-2.458	4.24986e-05	-0.368	0.719965
LOC100276100	1.3	1.71	1.7	3.01	3.74	2.41	0.85	2.99	1.51	5.88	8.07	6.24	4.98	8.59	6.06	1.124	4.27061e-05	1.545	0.00904296
LOC103627589	0.78	0.83	0.53	4.13	7.74	5.46	0.64	0.22	0.56	2.64	2.59	1.48	0.23	0.19	0.39	-1.385	4.3049e-05	-1.219	0.1998
LOC100274562	3.78	8.38	4.51	8.23	5.68	11.77	3.97	2.3	4.08	2.85	4.21	3.15	1.7	0.91	2	-1.352	4.31996e-05	-1.572	0.00127001
LOC100383638	3.72	4.79	2.39	11.13	16.18	13.48	5.26	3.06	3.75	6.68	4.38	7.51	1.75	2.22	4.48	-1.152	4.33535e-05	-0.929	0.114598
LOC103626862	1.59	2.01	2.23	1.89	1.71	1.02	1.36	1.1	1.48	3.41	3.99	3.3	3.68	1.04	3.27	1.199	4.3363e-05	0.595	0.338871
LOC100273580	51.3	31.35	24.75	5.43	3.97	10.68	48.89	77.75	37.3	1.21	1.4	2.38	7.63	12.32	8.88	-2.034	4.35006e-05	-2.863	4.29138e-12
novel.7274	1.47	1.65	1.33	3.8	5.87	4.46	1.26	1.15	0.75	2.12	1.76	2.45	1.02	0.81	2.15	-1.174	4.35904e-05	-0.093	0.917431
LOC100384264	1.37	1.53	1.58	5.07	7.27	8.76	1.89	1.22	1.63	3.83	2.41	1.93	1.12	1.06	1.79	-1.39	4.35904e-05	-0.656	0.243794
LOC103627182	3.33	2.2	1.96	4.59	3.28	3.61	3.62	2.04	2.49	9.11	8.12	8.2	13.85	11.04	16.9	1.133	4.36366e-05	1.952	6.81309e-07
LOC100284795	54.67	85.22	54.15	22.51	33.64	19.56	35.91	64.04	45.3	42.16	63.1	48.82	78.82	158.54	58.72	1.009	4.41392e-05	0.723	0.208866
LOC100273555	41.83	40.26	31.23	11.59	9.49	12.94	50.23	57.77	49.97	7.11	5.09	4.67	25.4	29.31	25.16	-1.029	4.41921e-05	-1.347	8.24435e-07
novel.3086	1.44	1.59	1.58	4.58	3.09	3	1.24	1.46	1.6	0.76	0.45	0.56	0.09	0.1	0.15	-2.612	4.41921e-05	--	--
LOC107403152	1.27	4.37	1.32	2.44	1.87	4.62	1.75	1.44	2.32	6.95	10.68	13.56	5.88	13.63	14.32	1.783	4.52107e-05	2.26	4.02815e-05
LOC100279729	2.7	1.97	1.88	4.96	3.84	5.04	1.71	1.29	2.61	1.87	2	2.58	1.8	1.38	2.16	-1.118	4.53388e-05	-0.455	0.404072
LOC542388	7.6	8.98	5.84	117.1	67.01	178.6	5.31	2.78	13.55	52.78	39.59	56.9	17.85	14.78	28.67	-1.303	4.5698e-05	1.127	0.069823
LOC100381872	16.61	17.53	17	29.78	17.77	27.73	19.92	23.64	19.07	12.29	11.94	13.36	9.29	11.54	14.11	-1.018	4.57083e-05	-1.222	0.000129579
LOC103625789	0.87	0.43	1.36	2.36	2.52	2.12	0.26	0.5	0.63	4.02	6.05	4.23	6.29	2.16	6.18	1.014	4.59812e-05	2.997	3.97579e-09
LOC103643257	0.69	0.92	0.92	2.7	4.64	5.06	0.59	0.52	0.55	1.45	0.56	1.24	0.4	0.33	0.53	-1.95	4.6197e-05	--	--
LOC103648259	9.28	10.81	9.53	40.43	8.32	24.76	15.18	8.32	13.76	3.19	3.57	3.65	2.65	1.44	6.53	-2.834	4.63119e-05	-2.252	5.49716e-05
LOC100383970	2.54	3.24	3.3	19.54	24.34	42.65	3.93	2.76	2.7	14.04	11.04	12.06	5.23	4.14	10.1	-1.243	4.64983e-05	0.625	0.257921
LOC100216661	6.66	7.16	5.78	7.15	8.29	10.39	7.46	2.6	6.95	4.34	4.09	4.32	18.75	8.91	14.69	-1.038	4.66005e-05	0.906	0.100514
LOC100281619	1.39	1.2	1.13	3.23	3.04	3.45	1.15	1.21	1.16	1.26	1.55	1.54	0.83	2.53	2.09	-1.176	4.68231e-05	0.281	0.731528
aoc1	52.7	53.74	48.48	55.85	41.02	89.16	66.34	41.01	58.04	29.06	27.14	27.9	36.39	39.33	43.79	-1.168	4.68527e-05	-0.851	0.0124186
LOC100282147	0.55	0.44	0.25	2.04	1.07	1.72	0.54	0.44	0.19	4.99	4.15	4.44	1.66	0.78	1.99	1.48	4.68866e-05	1.485	0.0872608
LOC103650800	5.62	4.8	6.86	15.52	8.8	16.97	5.17	4.97	5.23	6.4	6.23	6.66	8.18	7.31	7.46	-1.117	4.72011e-05	0.201	0.589144
novel.1892	3.13	2.89	4.85	1.13	1.09	1.2	2.91	3.44	4.22	3.32	2.49	2.94	7.25	3.62	5.13	1.335	4.75837e-05	0.213	0.676581
novel.3731	0.79	1.14	0.58	3.04	2.83	5.8	0.62	0.51	0.56	1.44	0.78	1.26	0.22	0.1	0.66	-1.769	4.8007e-05	-1.225	0.261272
LOC109940787	0.15	0.17	0.23	0.54	0.47	0.33	0.08	0.29	0.12	0.97	1.29	1.04	1.1	0.55	0.58	1.286	4.80072e-05	1.796	0.00915511
LOC100502181	0.14	0.05	0.03	0.53	0.48	0.32	0	0.05	0.07	0.04	0.02	0.02	0	0	0.01	-4.263	4.83764e-05	--	--
LOC109945626	2.21	2.46	1.79	9.89	8.52	13.8	3.36	2.53	2.94	5.77	5.08	4.68	2.21	2.35	3.01	-1.072	4.85623e-05	-0.607	0.176313
LOC103643210	2.24	2.53	1.84	5.6	5.11	4.01	1.3	1.46	1.77	11.52	8.7	9.94	3.98	2.18	3.82	1.022	4.85623e-05	0.748	0.150799
LOC103627751	9.1	10.95	5.55	17.09	8.15	15.1	10.43	5.99	10.12	5.34	5.51	4.84	3.12	6.3	4.26	-1.379	4.86121e-05	-1.306	0.0147027
LOC100191623	1.18	1.09	1.22	0.84	1.32	0.95	2.03	2.85	1.31	2.85	2.91	3.75	1.4	1.81	2.62	1.59	4.91012e-05	-0.48	0.489714
LOC100192105	8.32	5.53	14.89	17.51	4.34	19.32	8.3	11.65	9.58	2.05	0.77	0.74	1.75	0.7	0.8	-3.548	4.91599e-05	-3.574	5.88681e-16
LOC100283045	4.12	4.6	4.41	81.1	86.29	170.06	3.29	3.5	3.87	49.75	46.37	56.65	5.42	6.74	12.03	-1.167	4.98214e-05	0.789	0.0844924
LOC100275351	1.03	1.61	1.37	27.98	37.06	27.8	0.99	0.6	1.21	13.95	20.69	11.68	1.61	0.32	1.79	-1.02	5.20405e-05	-0.017	0.990165
LOC100384367	0	0	0.15	1.32	1.22	1.71	0	0.04	0.04	3.64	3.9	4.2	2.28	0.09	2.97	1.449	5.22903e-05	5.588	0.000954537
novel.7408	0.05	0.07	0.05	0.71	0.71	0.43	0	0.23	0.05	1.45	2.38	2.51	0.86	0.5	1.21	1.762	5.30319e-05	2.812	0.0190641
novel.7372	0	0	0	0.12	0.15	0.26	0	0	0	0.75	1.08	1.02	0.57	0.37	0.47	2.387	5.30319e-05	6.534	0.000120888
novel.2654	0	0	0	0.46	0.71	0.65	0	0	0	1.42	2.7	2.28	0.59	0	1.28	1.8	5.36609e-05	6.545	0.1998
LOC100273828	1.42	1.61	1.15	6.57	7.16	5.37	0.96	2.58	0.87	3.64	2.4	2.05	1.49	1.48	1.71	-1.252	5.37241e-05	-0.297	0.734649
LOC103649438	0.09	0.12	0.18	0.88	0.57	1.55	0.16	0.1	0	0.1	0	0.07	0	0	0.14	-4.15	5.42451e-05	--	--
LOC100285692	8.62	10.67	10.99	10.38	3.23	7.27	10.84	11.17	11.18	2.78	2.58	1.98	5.72	3.07	4.39	-1.523	5.42451e-05	-1.728	2.34607e-09
LOC100216892	8.11	6.69	3.67	37.47	26.32	51.75	5.82	2.44	5.55	19.78	15.64	20.03	4.52	2.16	10.92	-1.08	5.49174e-05	-0.101	0.91845
novel.3511	3.09	2.38	2.91	0.71	0.42	0.49	1.93	3.22	2.75	1.58	1.76	1.33	3.87	4.44	2.07	1.521	5.55057e-05	0.059	0.936873
LOC103636242	0.23	0	0.34	2.71	4.36	0.69	0	0.37	0.12	13.91	12.49	9.55	1.24	0.27	0.89	2.2	5.59203e-05	--	--
LOC100283582	9.93	8.92	9.61	23.07	15.02	22.4	9.14	6.91	9.72	10.2	8.95	10.85	6.62	4.79	8.47	-1.028	5.59203e-05	-0.771	0.0554213
LOC100274134	53.66	47.25	78.04	55.43	81.21	87.7	79.34	108.44	70.86	30.47	46.54	18.93	12.43	13.33	16.68	-1.248	5.662e-05	-2.991	2.18141e-26
LOC100383746	7.67	7.64	7.03	14.18	20.91	25.22	7.27	5.77	7.49	11.3	9.02	8.93	10.16	11.22	12.62	-1.065	5.69568e-05	0.351	0.349991
LOC100285618	2.64	3	2.57	7.37	3.63	6.43	2.44	4.46	3.41	1.98	2.5	2.01	2.09	4.45	3.4	-1.443	5.70003e-05	-0.392	0.548088
LOC100192842	3.59	4.59	2.95	11.77	18.03	24.29	4.57	2.47	3.43	8.31	5.08	9.07	2.9	2.98	5.31	-1.289	5.71344e-05	-0.314	0.589161
novel.324	0.33	0	0.11	0.26	0.45	0.29	0	0	0.11	1.62	1.82	1.58	0.4	0.51	1.64	2.293	5.72238e-05	--	--
LOC103638445	0.67	0.71	0.71	1.15	2.03	0.9	0.41	1.01	1.22	4.27	4.69	5.22	3.22	3.31	3.23	1.779	5.73955e-05	1.535	0.0229722
LOC100280609	1.71	0.28	0.98	2.44	1.64	3.24	1.19	1.61	0.97	0.32	0.23	0.31	0.23	0.33	0.74	-3.117	5.82271e-05	--	--
LOC103654523	0.47	0.43	0.66	0.32	0.4	0.44	0.42	1.73	0.54	1.05	1.3	0.84	2.7	5.26	2.16	1.443	5.85026e-05	1.597	0.0232854
LOC100273784	0.08	0.04	0.12	0.41	0.19	0.2	0.04	0.13	0.17	2.14	1.49	1.4	1.14	0.93	0.66	2.629	5.85059e-05	2.667	0.0184674
LOC100272868	0.11	0.39	0.07	1.74	0.38	3.13	0.3	0.08	0.07	0.08	0.23	0	0	0.17	0.37	-4.116	5.88946e-05	--	--
LOC100276685	1.69	0.99	1.66	1.14	1.02	1.14	1.3	1.75	1.41	2.96	3.1	2.83	2.33	2.74	3.23	1.417	5.89321e-05	0.52	0.327577
novel.3282	0.04	0.2	0.24	0.17	0.48	0.36	0.04	0.11	0.08	1.29	1.51	1.33	1.92	0.35	1.28	2.011	6.06866e-05	3.52	0.000192807
LOC100381684	0.17	0.15	0.1	0.61	0.51	0.51	0	0.22	0.18	1.37	1.7	1.57	0.42	0.69	0.82	1.49	6.16588e-05	1.918	0.100554
LOC103636555	53.06	52.97	51.19	26.68	14.91	30.26	67.76	60.87	78.2	10.76	10.09	12.97	53.03	55.75	60.01	-1.106	6.17449e-05	-0.664	0.00876922
LOC103643400	1.91	1.59	1.92	3.97	4.06	5.57	2.87	1.04	2.32	11.03	7.88	10.37	3.79	4.15	5.62	1.088	6.18061e-05	0.724	0.231766
LOC542624	46.56	65.15	81.18	68.05	28.01	51.95	50.98	69.56	69.21	25.16	22.83	19.16	27.38	36.67	21.85	-1.156	6.18767e-05	-1.477	2.80486e-05
LOC100193759	16	13.42	13.05	14.29	21.12	30.11	14.53	13.61	12.27	10.12	8.39	10.03	6.83	4.47	10.82	-1.221	6.18887e-05	-1.286	0.00111031
LOC118474731	0.02	0.02	0	0.01	0.02	0.04	0.02	0.03	0.02	0.11	0.24	0.31	0.38	0.89	1.07	3.352	6.18895e-05	4.885	2.95654e-11
LOC100278004	0.12	0	0	0.68	1.49	0.36	0	0	0	4.18	5.54	3.06	1.31	0.56	1.86	2.317	6.1949e-05	6.321	0.000495051
LOC109940785	7.41	3.95	5.96	2.5	1.06	2.89	8.35	7.47	7.88	0.45	0.16	0.05	3.07	4.68	4.3	-3.307	6.19523e-05	-1.345	0.000889373
novel.3289	0	0	0	0.39	0.68	0.45	0	0	0	1.1	1.4	1.27	0.27	0.45	0.5	1.285	6.19842e-05	7.791	1.91175e-07
LOC100194255	9.52	11.54	8.77	12.01	13.64	26.25	11.29	10.83	11.12	7.43	5.95	7.74	2.98	4.02	8.51	-1.32	6.20159e-05	-1.506	0.000761873
LOC100280416	0.64	0.3	0.3	1.69	2.47	4.29	0.49	0.64	0.58	0.76	0.37	0.56	0.52	0.1	0.89	-2.346	6.26053e-05	--	--
LOC100284985	1.34	3.01	1.87	1.35	1.38	3.18	2.41	1.44	1.8	5.57	7.26	6.42	8.72	9.34	12.44	1.68	6.31722e-05	2.039	7.97798e-07
LOC100281132	6.45	6.12	10.57	11.61	4.85	13.59	9.33	12.56	7.63	3.54	3.6	2.1	4.64	3.54	7.06	-1.722	6.34625e-05	-1.36	0.00112218
novel.7888	0.08	0.09	0.01	0.05	0.22	0.33	0.21	0.11	0.15	1.03	0.8	1.28	0.97	7.59	2.74	2.34	6.42254e-05	4.286	4.93742e-08
novel.2625	0	0	0	1.58	3.26	1.72	0.05	0	0.05	0.49	0.28	0.43	0.14	0.36	0.11	-2.478	6.49503e-05	--	--
LOC100191940	2.2	2.25	2.06	10.17	12.55	20.98	2.64	2.59	2.28	6.6	6.03	6.87	3.12	5.56	7.9	-1.187	6.55237e-05	0.755	0.14456
LOC103651457	1.64	1.64	2.69	2.97	2.01	2.22	1.34	2.59	1.96	1.08	1.31	1.12	1.8	0.99	2	-1.047	6.69115e-05	-0.695	0.127206
LOC103648311	49.72	50.83	44.27	6.51	5.7	6.34	61.17	26.07	53.65	3.5	3.21	2.01	31.19	11.28	27.59	-1.106	6.69115e-05	-1.435	0.0029673
LOC103648480	0.51	0.71	0.4	0.85	1.2	0.63	0.35	0.5	0.8	2.59	2.34	2.31	4.56	1.55	5.38	1.413	6.77517e-05	2.391	2.90599e-05
LOC100191362	10.62	15.28	13.6	19.79	10.75	24.07	10.65	18.87	9.69	7.19	6.81	8.88	4.57	7.2	6.35	-1.274	6.84695e-05	-1.475	0.000972299
LOC103634486	1.34	0.94	1.34	1.72	2.45	0.98	0.25	1.17	0.77	9.07	5.17	3.32	4.82	2.64	3.88	1.759	6.85976e-05	1.996	0.00100679
LOC103633579	38.23	38.44	29.87	12.51	7.02	12.29	37.5	31.65	41.6	5.38	2.59	4.55	18.16	12.87	13.75	-1.361	6.86413e-05	-1.686	3.66157e-10
LOC100381760	5.64	5.15	7.42	19.37	8.14	12.75	4.59	6.85	6.31	5.67	6.38	5.51	4.61	5.89	6.18	-1.212	6.893e-05	-0.452	0.245188
novel.4038	2.77	0.52	1.18	1.2	3.38	1.45	1.62	0.78	2.65	7.01	5.1	5.73	4.15	3.85	6.74	1.549	6.9438e-05	1.157	0.0357375
novel.203	0	0	0	0.27	0	0.16	0	0	0	1.45	1.83	1.65	0.17	0	0.36	3.531	6.96201e-05	--	--
LOC103633452	1.33	4.49	3.01	6.93	8.58	4.84	3.6	0.67	4.2	1.05	2.51	2.06	1.29	0.73	1.09	-1.87	7.01163e-05	-1.838	0.0509078
LOC100281716	0.74	0.8	1.35	1.1	1.1	1	1.25	0.56	0.85	0.31	0.13	0.34	0.3	0.32	0.35	-2.053	7.11552e-05	-1.844	0.0045523
LOC100284526	7.37	8.36	8.8	13.24	13.81	20.91	9.5	5.56	6.16	8.98	5.43	6.71	1.76	1.6	9.9	-1.203	7.13712e-05	-1.149	0.158716
LOC100273023	0.75	1.45	1.37	4.94	6.32	4.6	2.31	1.61	0.98	12.83	9.17	10.39	3.13	3.63	5.77	1.015	7.1643e-05	0.941	0.122802
LOC109940159	0.89	1.02	0.54	9.13	9.61	4.1	0.43	0.22	0.14	18.57	18.98	18.89	11.42	2.88	12.86	1.294	7.26658e-05	4.642	9.75989e-09
LOC100280255	2.9	2.16	2.26	3.48	3.82	3.72	3.2	1.96	3.28	6.16	7.18	9.82	6.58	11.2	10.05	1.054	7.34191e-05	1.361	0.00213107
LOC100272471	0.08	0.5	0.61	5.39	1.76	3.23	0.69	0.13	0.49	0.61	0.79	1.02	0.38	0.09	0.2	-2.113	7.35222e-05	--	--
LOC100217210	0.08	0.11	0	0.75	1.96	0.73	0.08	0	0	3.83	3.79	4.83	2.19	0.49	2.52	1.841	7.43485e-05	5.57	0.000215002
novel.3455	0.82	0.87	2.42	0.98	0.7	0.43	0.41	0.33	1.37	1.72	4.31	2.52	5.91	2.05	4.76	2.009	7.52981e-05	2.213	0.00160827
LOC100273131	0.81	0.55	0.33	2.22	3.01	1.75	0.27	0.88	0.45	6.13	6.12	4.26	1.26	1.64	1.94	1.226	7.54131e-05	1.236	0.0851677
LOC103630429	45.62	42.24	49.34	21.33	13.13	16.31	40.44	45.19	48.52	10.56	5.88	7.47	20.15	14.94	14.45	-1.1	7.5833e-05	-1.809	1.48447e-12
LOC100273389	14.9	22.08	6.14	15.39	9.96	16	9.63	17.9	11.69	32.99	36.32	21.17	51.43	140.84	49.28	1.111	7.61525e-05	2.327	2.15975e-05
LOC103630881	0.2	0.58	0.06	0.76	0.95	0.47	0.27	0.06	0.4	2.79	2.15	2.26	0.99	0.24	1.67	1.709	7.61741e-05	1.543	0.193483
LOC103654528	0.62	0.49	0.91	0.3	0.36	0.16	0.23	0.46	0.49	0.9	1.35	1.07	5.06	3.24	4.41	2	7.66119e-05	3.057	2.50529e-13
LOC100274194	2	1.65	2.05	1.8	2.24	2.8	2.58	2.02	3.26	0.94	0.57	0.9	0.73	0.6	1.18	-1.526	7.73193e-05	-2.04	3.25125e-06
LOC103648130	0.2	0.25	0.29	0.54	0.34	0.54	0.06	0.19	0.11	1.11	1.54	1.47	1.22	0.89	1.1	1.527	7.74269e-05	2.781	1.55189e-05
LOC103647160	0.45	0.32	0.59	1.57	1.93	1.16	0.35	0.55	0.57	3.1	4.07	3.23	1.69	0.39	1.59	1.144	7.76355e-05	0.896	0.244378
LOC541793	52.21	51.21	87.67	71.09	25.27	47.32	50.74	116.36	61.46	20.77	22.36	17.84	43.94	85.89	40.09	-1.252	7.77336e-05	-0.743	0.193355
novel.7363	0.02	0	0.04	0.27	0.43	0.34	0	0.04	0.02	1.27	1.51	1.05	1.29	0.69	1.45	1.865	7.84401e-05	5.383	3.06845e-06
novel.6316	14.62	10.12	15.21	7.97	4.52	5.66	16.2	9.44	16.06	3.08	1.87	2.75	4.44	6.93	4.91	-1.25	7.88304e-05	-1.709	2.73543e-05
LOC103651407	0.45	0.44	0.76	0.53	1.92	1.24	0.75	0.54	0.97	0.23	0.03	0.07	0	0	0.05	-3.507	7.93567e-05	-5.671	0.000139685
LOC100502160	0.06	0	0.03	3.44	8.6	3.66	0.12	0	0	20.34	48.83	23.35	1.34	0.58	1.88	2.54	7.95464e-05	4.562	0.000307577
novel.5823	0.02	0.07	0.01	0.83	0.9	0.45	0.02	0.02	0	1.36	3.03	1.58	0.51	0.48	0.55	1.436	7.95464e-05	4.464	5.48648e-11
LOC100278795	2.15	2.81	1.53	22.67	18.7	32.45	4.4	1.02	2.53	48.02	45.87	57.63	6.23	7.55	11.97	1.017	8.00167e-05	1.28	0.0799757
LOC103640658	0.36	1.01	0.45	1.49	1.77	0.99	0.37	0.22	1.24	4.97	4.6	3.7	3.99	0.96	2.67	1.627	8.0356e-05	1.667	0.0937483
LOC100283995	45.2	47.63	43.47	86.25	28.73	86.54	70.06	35.73	51.9	17.38	10.96	10.63	16.34	6.24	15.51	-2.388	8.27297e-05	-2.481	7.48551e-09
LOC100275283	25.12	28.22	24.33	18.72	13.83	21.32	36.84	12.91	23.87	10.69	6.13	8.14	6.93	8.9	10.06	-1.127	8.37943e-05	-1.902	5.54125e-05
LOC100382867	4.88	3.64	3.79	3.84	3.74	3.52	2.87	1.45	4.86	6.49	9.05	10.22	37.13	21.72	41.49	1.198	8.4423e-05	3.058	1.28022e-11
[truncated: 5,804 more rows]
