# Supplementary material for: The Regulatory Network of Sweet Corn (Zea mays L.) Seedlings under Heat Stress Revealed by Transcriptome and Metabolome Analysis
Source: Int J Mol Sci. 2023 Jun 29;24(13):10845. doi: 10.3390/ijms241310845 (PMC10341527; doi:10.3390/ijms241310845)
Supplement: Supplementary file 1 [file ijms-24-10845-s001.zip › Table S3.xlsx]

## Sheet: Sheet1
Table S3 KEGG enrichment analysis between two time points after heat stress
KEGG Category	KEGG Pathway	KO_ID	CK12h vs HT12h		CK24h vs HT24h
			DEGs number	p_value	DEGs number	p_value
Metabolism	Biosynthesis of secondary metabolites	ko01110	359	1.28009e-10	532	7.88846e-09
Metabolism	Phenylpropanoid biosynthesis	ko00940	76	2.3288e-12	86	3.02566e-07
Metabolism	Starch and sucrose metabolism	ko00500	57	0.00502377	100	5.54307e-06
Organismal Systems	Circadian rhythm - plant	ko04712	21	0.223495	51	1.47552e-05
Metabolism	Carotenoid biosynthesis	ko00906	16	0.00514304	28	3.41608e-05
Metabolism	Photosynthesis - antenna proteins	ko00196	11	4.54492e-05	14	4.06323e-05
Metabolism	Benzoxazinoid biosynthesis	ko00402	9	0.00581775	15	0.000164944
Metabolism	Valine, leucine and isoleucine biosynthesis	ko00290	6	0.0930106	13	0.000933003
Metabolism	Phenylalanine metabolism	ko00360	11	0.0356977	20	0.000998625
Metabolism	Metabolic pathways	ko01100	560	0.00673908	895	0.00209663
Genetic Information Processing	Protein processing in endoplasmic reticulum	ko04141	52	0.207779	97	0.00367608
Metabolism	Biosynthesis of cofactors	ko01240	43	0.48624	89	0.00490693
Metabolism	C5-Branched dibasic acid metabolism	ko00660	5	0.0042492	6	0.00674155
Metabolism	Flavonoid biosynthesis	ko00941	22	0.00237706	29	0.00906299
Metabolism	Amino sugar and nucleotide sugar metabolism	ko00520	45	0.00611881	63	0.0251156
Metabolism	Fructose and mannose metabolism	ko00051	22	0.00663341	28	0.0438587
Metabolism	alpha-Linolenic acid metabolism	ko00592	25	1.23274e-06	19	0.107918
Organismal Systems	Plant-pathogen interaction	ko04626	143	7.49318e-08	149	0.549177
Environmental Information Processing	MAPK signaling pathway - plant	ko04016	86	0.000346604	90	0.778668
Metabolism	Glutathione metabolism	ko00480	31	0.000739048	33	0.142491
Metabolism	Monoterpenoid biosynthesis	ko00902	7	0.000815882	4	0.278598
Metabolism	2-Oxocarboxylic acid metabolism	ko01210	12	0.290049	26	0.00782509
Metabolism	Riboflavin metabolism	ko00740	5	0.538494	14	0.0195386
Metabolism	Linoleic acid metabolism	ko00591	6	0.0464071	9	0.0219506
Metabolism	Neomycin, kanamycin and gentamicin biosynthesis	ko00524	2	0.169624	4	0.023508
Metabolism	Cyanoamino acid metabolism	ko00460	16	0.0171789	22	0.029266
Metabolism	Sesquiterpenoid and triterpenoid biosynthesis	ko00909	9	0.023925	12	0.0352767
Metabolism	Pantothenate and CoA biosynthesis	ko00770	6	0.630437	16	0.04872
Metabolism	Glycerophospholipid metabolism	ko00564	30	0.150482	50	0.0489902
Metabolism	Terpenoid backbone biosynthesis	ko00900	16	0.0122319	19	0.10044
Metabolism	Betalain biosynthesis	ko00965	8	0.027449	4	0.861222
Metabolism	Brassinosteroid biosynthesis	ko00905	6	0.0300607	6	0.187046
Environmental Information Processing	ABC transporters	ko02010	20	0.033606	27	0.0942126
Metabolism	Stilbenoid, diarylheptanoid and gingerol biosynthesis	ko00945	10	0.0645142	13	0.140776
Metabolism	Butanoate metabolism	ko00650	9	0.0652565	11	0.191141
Metabolism	Fatty acid elongation	ko00062	9	0.0709574	9	0.459021
Metabolism	Cutin, suberine and wax biosynthesis	ko00073	12	0.0754502	16	0.15782
Environmental Information Processing	Plant hormone signal transduction	ko04075	99	0.0844326	154	0.09562
Metabolism	Ubiquinone and other terpenoid-quinone biosynthesis	ko00130	13	0.0870354	19	0.0932975
Metabolism	Biosynthesis of amino acids	ko01230	53	0.105563	84	0.0688372
Metabolism	Diterpenoid biosynthesis	ko00904	8	0.107756	12	0.0826284
Metabolism	Pentose and glucuronate interconversions	ko00040	25	0.133546	36	0.241267
Metabolism	Steroid biosynthesis	ko00100	7	0.172279	8	0.46547
Metabolism	Cysteine and methionine metabolism	ko00270	26	0.182669	33	0.65246
Metabolism	Isoflavonoid biosynthesis	ko00943	6	0.208816	11	0.0507307
Metabolism	Folate biosynthesis	ko00790	7	0.232391	9	0.418675
Metabolism	Alanine, aspartate and glutamate metabolism	ko00250	13	0.270774	24	0.0561035
Metabolism	Thiamine metabolism	ko00730	5	0.287982	8	0.214919
Metabolism	Zeatin biosynthesis	ko00908	10	0.357471	10	0.901713
Metabolism	Phenylalanine, tyrosine and tryptophan biosynthesis	ko00400	10	0.36891	17	0.230296
Metabolism	Porphyrin and chlorophyll metabolism	ko00860	10	0.380388	16	0.336903
Metabolism	Propanoate metabolism	ko00640	6	0.385736	10	0.283734
Metabolism	Isoquinoline alkaloid biosynthesis	ko00950	6	0.401069	10	0.30189
Metabolism	Synthesis and degradation of ketone bodies	ko00072	2	0.450581	4	0.216462
Metabolism	Monobactam biosynthesis	ko00261	3	0.506893	4	0.641483
Genetic Information Processing	Ubiquitin mediated proteolysis	ko04120	31	0.507295	44	0.824294
Metabolism	Flavone and flavonol biosynthesis	ko00944	2	0.533324	3	0.551225
Metabolism	Indole alkaloid biosynthesis	ko00901	3	0.548652	2	0.954068
Metabolism	Lysine biosynthesis	ko00300	3	0.568734	4	0.711794
Metabolism	Limonene and pinene degradation	ko00903	1	0.581977	1	0.764541
Metabolism	Fatty acid biosynthesis	ko00061	8	0.591631	14	0.465345
Metabolism	Other glycan degradation	ko00511	12	0.595602	26	0.0974605
Metabolism	Biotin metabolism	ko00780	3	0.607197	8	0.115539
Metabolism	Carbon fixation in photosynthetic organisms	ko00710	13	0.637012	27	0.170086
Metabolism	Vitamin B6 metabolism	ko00750	2	0.651178	5	0.266957
Metabolism	Pentose phosphate pathway	ko00030	10	0.690757	19	0.441326
Metabolism	Glucosinolate biosynthesis	ko00966	1	0.705148	2	0.580274
Metabolism	Other types of O-glycan biosynthesis	ko00514	2	0.709766	3	0.768642
Metabolism	Arginine biosynthesis	ko00220	5	0.750817	13	0.189853
Cellular Processes	Endocytosis	ko04144	35	0.783147	40	0.999702
Metabolism	Tyrosine metabolism	ko00350	5	0.799778	13	0.260638
Metabolism	Nitrogen metabolism	ko00910	5	0.799778	8	0.851217
Metabolism	Carbon metabolism	ko01200	41	0.812109	77	0.391606
Metabolism	Fatty acid metabolism	ko01212	10	0.819733	20	0.567511
Metabolism	Arachidonic acid metabolism	ko00590	3	0.830592	8	0.422526
Cellular Processes	Phagosome	ko04145	13	0.832897	20	0.923568
Genetic Information Processing	Sulfur relay system	ko04122	1	0.887154	--	--
Metabolism	Sphingolipid metabolism	ko00600	15	0.888465	22	0.977534
Environmental Information Processing	Phosphatidylinositol signaling system	ko04070	14	0.891329	33	0.286789
Metabolism	Glycolysis / Gluconeogenesis	ko00010	32	0.908466	45	0.996341
Metabolism	Glycosphingolipid biosynthesis - globo and isoglobo series	ko00603	1	0.91317	1	0.982615
Metabolism	Glycosphingolipid biosynthesis - ganglio series	ko00604	3	0.916877	7	0.789565
Genetic Information Processing	Homologous recombination	ko03440	17	0.930039	46	0.071542
Metabolism	Glyoxylate and dicarboxylate metabolism	ko00630	10	0.940362	19	0.8993
Metabolism	Glycosylphosphatidylinositol (GPI)-anchor biosynthesis	ko00563	2	0.942954	7	0.58248
Metabolism	Biosynthesis of unsaturated fatty acids	ko01040	2	0.942954	5	0.858403
Metabolism	Ether lipid metabolism	ko00565	3	0.949708	9	0.663371
Genetic Information Processing	DNA replication	ko03030	12	0.950455	21	0.957957
Metabolism	Galactose metabolism	ko00052	12	0.952397	26	0.751796
Metabolism	Citrate cycle (TCA cycle)	ko00020	6	0.955269	11	0.95869
Metabolism	Glycosaminoglycan degradation	ko00531	4	0.957415	11	0.722946
Genetic Information Processing	Protein export	ko03060	5	0.958073	13	0.734586
Metabolism	Pyruvate metabolism	ko00620	22	0.965964	26	0.999971
Metabolism	Sulfur metabolism	ko00920	3	0.968073	13	0.275819
Metabolism	Tropane, piperidine and pyridine alkaloid biosynthesis	ko00960	1	0.96958	8	0.161655
Genetic Information Processing	RNA polymerase	ko03020	11	0.969867	24	0.840561
Metabolism	Pyrimidine metabolism	ko00240	9	0.972185	31	0.0974962
Genetic Information Processing	Mismatch repair	ko03430	9	0.976992	21	0.836692
Genetic Information Processing	Proteasome	ko03050	7	0.977013	4	1
Genetic Information Processing	SNARE interactions in vesicular transport	ko04130	2	0.977991	--	--
Metabolism	N-Glycan biosynthesis	ko00510	5	0.978752	11	0.949236
Metabolism	Valine, leucine and isoleucine degradation	ko00280	16	0.979287	21	0.999825
Metabolism	Selenocompound metabolism	ko00450	1	0.980355	2	0.988133
Metabolism	Various types of N-glycan biosynthesis	ko00513	4	0.984969	9	0.96869
Metabolism	Tryptophan metabolism	ko00380	19	0.989167	20	1
Genetic Information Processing	Spliceosome	ko03040	31	0.989808	47	0.999685
Genetic Information Processing	Nucleotide excision repair	ko03420	11	0.989937	23	0.965348
Genetic Information Processing	Aminoacyl-tRNA biosynthesis	ko00970	7	0.991735	23	0.559721
Metabolism	Nicotinate and nicotinamide metabolism	ko00760	1	0.991811	10	0.198754
Genetic Information Processing	Base excision repair	ko03410	5	0.991821	21	0.3068
Genetic Information Processing	RNA degradation	ko03018	16	0.993249	42	0.612878
Cellular Processes	Peroxisome	ko04146	9	0.99592	24	0.890749
Genetic Information Processing	Ribosome biogenesis in eukaryotes	ko03008	9	0.996133	34	0.22494
Metabolism	Inositol phosphate metabolism	ko00562	9	0.996712	36	0.146064
Genetic Information Processing	mRNA surveillance pathway	ko03015	12	0.997299	25	0.991802
Cellular Processes	Autophagy - other	ko04136	2	0.997419	7	0.976596
Genetic Information Processing	Basal transcription factors	ko03022	2	0.99851	5	0.998602
Metabolism	Ascorbate and aldarate metabolism	ko00053	13	0.998766	19	0.999991
Metabolism	Glycerolipid metabolism	ko00561	18	0.999101	36	0.997601
Metabolism	Photosynthesis	ko00195	8	0.999236	25	0.907219
Metabolism	Glycine, serine and threonine metabolism	ko00260	13	0.999845	26	0.999875
Metabolism	Fatty acid degradation	ko00071	10	0.999859	12	1
Metabolism	Purine metabolism	ko00230	10	0.999888	36	0.802642
Genetic Information Processing	RNA transport	ko03013	19	0.999893	39	0.999667
Metabolism	beta-Alanine metabolism	ko00410	7	0.999952	11	1
Metabolism	Oxidative phosphorylation	ko00190	18	0.999988	23	1
Metabolism	Histidine metabolism	ko00340	4	0.99999	3	1
Metabolism	Lysine degradation	ko00310	6	0.999996	13	0.999999
Metabolism	Arginine and proline metabolism	ko00330	6	0.999999	18	0.999985
Genetic Information Processing	Ribosome	ko03010	18	1	51	1
Metabolism	Mannose type O-glycan biosynthesis	ko00515	--	--	1	0.251106
Genetic Information Processing	Non-homologous end-joining	ko03450	--	--	2	0.494348
Metabolism	Phosphonate and phosphinate metabolism	ko00440	--	--	2	0.538697
Metabolism	Aflatoxin biosynthesis	ko00254	--	--	1	0.580043
Metabolism	Biosynthesis of various secondary metabolites - part 2	ko00998	--	--	1	0.580043
Metabolism	Taurine and hypotaurine metabolism	ko00430	--	--	1	0.636596
Metabolism	One carbon pool by folate	ko00670	--	--	3	0.824293
