# Supplementary material for: The Regulatory Network of Sweet Corn (Zea mays L.) Seedlings under Heat Stress Revealed by Transcriptome and Metabolome Analysis
Source: Int J Mol Sci. 2023 Jun 29;24(13):10845. doi: 10.3390/ijms241310845 (PMC10341527; doi:10.3390/ijms241310845)
Supplement: Supplementary file 1 [file ijms-24-10845-s001.zip › Table S4.xlsx]

## Sheet: Sheet1
Table S4. GO enrichment analysis between the two time points after heat stress
ID	Ontology	Description	CK12h vs HT12h			CK24h vs HT24h
			Gene ID	Gene number	p_value	Gene ID	Gene number	p_value
GO:0009451	Biological process	RNA modification	LOC100283114/LOC103636309/LOC100192712/LOC100216998/LOC100278213/LOC100192474/LOC100282986/LOC100273754/LOC103633371/LOC118473166/LOC100284603/LOC100381568/LOC100193530/novel.1866/LOC100279802/LOC100283837/LOC100273546/LOC103646227/LOC103638756/LOC100191472/LOC100191499/LOC100191146/LOC103625968/LOC100502275/LOC100304360/novel.2556/LOC103651484/LOC103653700/LOC103634583/LOC100502498/LOC100283623/…	127	1.74719e-27	--	--	--
GO:1900865	Biological process	chloroplast RNA modification	LOC100192712/LOC100278213/LOC100279802/LOC100191499/LOC100193045/LOC100382299/LOC100304402/LOC100279548/LOC100382149/LOC103642486/LOC100382576/LOC100501514/LOC103636848/LOC100276543/LOC103647320/novel.5149/LOC103641920/LOC100281656/LOC103651081/LOC100274179	20	1.73284e-11	--	--	--
GO:0009698	Biological process	phenylpropanoid metabolic process	LOC100273683/LOC103653944/LOC100384836/LOC100281336/LOC100383172/LOC103647976/LOC100273589/LOC103640860/LOC100272801/LOC103640992/LOC100281121/LOC100281303/LOC107282093/LOC100381820/LOC100285138/LOC100280824/LOC542166/LOC100382657/LOC103651335/LOC100273498/LOC100282856/LOC100283424/LOC542549/LOC100193770/LOC100193025/LOC100501369/LOC100216819/LOC103649607/LOC103643375/LOC100281042/LOC100285564/LO…	74	6.36116e-11	--	250	1.6075e-07
GO:0006457	Biological process	protein folding	LOC100196928/LOC100286044/LOC100280576/LOC542723/LOC100283239/LOC100283766/LOC542736/LOC732808/LOC103625973/LOC100501536/LOC103651028/LOC103634805/LOC100272368/LOC100283947/LOC100274593/LOC103647892/LOC100284139/LOC542732/LOC100286003/LOC100285108/LOC109944874/LOC100285797/LOC100281706/LOC103646716/LOC103626967/LOC103630297/LOC103634220/LOC100193174/LOC100217168/LOC100283417/LOC100279926/LOC10028…	104	1.7448e-10	--	--	--
GO:0009408	Biological process	response to heat	LOC542602/LOC100196928/LOC542576/LOC100286044/LOC100280576/LOC100281798/LOC542723/LOC100283239/LOC100283766/LOC103638672/LOC541780/LOC103634805/LOC100274593/LOC103647892/LOC100284139/LOC100384206/LOC109944874/LOC100285797/LOC100281706/LOC100283358/LOC100281598/LOC103626967/LOC100037774/LOC103634220/LOC100193174/LOC100283886/LOC100217168/LOC103650109/LOC100283129/LOC100284772/LOC100191552/LOC10028…	89	1.87624e-10	--	330	1.37886e-06
GO:0015291	Molecular function	secondary active transmembrane transporter activity	LOC100281048/LOC100279907/LOC103633091/LOC100383966/LOC103652750/LOC100285394/LOC103627571/LOC100502532/LOC100281125/LOC100286314/LOC100273244/LOC103632803/LOC100274520/LOC103649694/LOC100281055/LOC100281408/LOC100216965/LOC100281692/LOC103642302/LOC103633356/LOC100284274/LOC541789/LOC100273455/LOC100281564/LOC100272673/novel.3249/LOC100383552/LOC103654612/LOC103641335/LOC100384362/LOC100501783/L…	108	5.2748e-09	--	456	1.42758e-06
GO:0009699	Biological process	phenylpropanoid biosynthetic process	LOC100273683/LOC100384836/LOC100281336/LOC100273589/LOC100281121/LOC107282093/LOC100381820/LOC100285138/LOC100280824/LOC100382657/LOC100273498/LOC100282856/LOC100283424/LOC100193770/LOC100501369/LOC100216819/LOC103649607/LOC103643375/LOC100281042/LOC100285564/LOC542463/LOC103627433/LOC100284846/LOC100273579/LOC100501739/LOC100193371/LOC103643414/LOC103632711/LOC100279949/LOC100272907/LOC103628355…	55	2.19029e-08	--	187	1.05574e-05
GO:0031425	Biological process	chloroplast RNA processing	LOC100283883/LOC100280928/LOC103643177/LOC100279357/LOC100191499/LOC103632897/LOC103653700/LOC100382299/LOC114680592/LOC103636169/LOC103645724/LOC103634411/LOC103641766/LOC103647320/LOC100272702/LOC103629856/LOC100382009	17	4.62925e-08	--	--	--
GO:0016556	Biological process	mRNA modification	LOC100283114/LOC100278213/LOC100192474/LOC100282986/LOC118473166/LOC100283837/LOC100191146/LOC103625968/LOC100502498/LOC100304402/LOC100381772/LOC100284207/LOC114574132/LOC103636618/LOC103632731/LOC103629159/LOC100382576/LOC100276543/LOC103637971/LOC100274553/LOC103636058/LOC103641920/LOC100383228/LOC107521957/LOC103651081/LOC103652919	26	2.39682e-07	--	--	--
GO:0051082	Molecular function	unfolded protein binding	LOC100196928/LOC100286044/LOC100280576/LOC542723/LOC100283239/LOC100283766/LOC732808/LOC103625973/LOC100501536/LOC103651028/LOC103634805/LOC100272368/LOC100283947/LOC100274593/LOC103647892/LOC100284139/LOC542732/LOC100286003/LOC100285108/LOC109944874/LOC100285797/LOC100281706/LOC103634220/LOC100193174/LOC100217168/LOC100279926/LOC100284772/LOC100191552/LOC100383105/LOC103635449/LOC100272350/LOC10…	61	7.77319e-07	--	--	--
GO:0009295	Cellular component	nucleoid	LOC100281184/LOC103643674/LOC100275546/LOC541646/LOC100191243/LOC100282002/LOC100276194/LOC100282454/LOC103633614/LOC100285474/LOC100281154/LOC103649620/LOC100274012/LOC100282874/LOC100278261/LOC100274237/LOC103645724/LOC100384855/LOC100382312/LOC100283943/LOC100285160/LOC103630123/LOC100273953/LOC103651390/novel.7368/LOC100272501	26	8.76872e-07	--	--	--
GO:0044550	Biological process	secondary metabolite biosynthetic process	LOC100273683/LOC100384836/LOC100281336/LOC100273589/LOC100281121/LOC107282093/LOC100273473/LOC100381820/LOC100285138/LOC100280824/LOC100382657/LOC100273498/LOC100282856/LOC100283424/LOC100193770/LOC100501369/LOC100216819/LOC103649607/LOC103643375/LOC100281042/LOC100282642/LOC100285564/LOC542463/LOC103627433/LOC100284846/LOC100193315/LOC100273579/LOC100284975/LOC100501739/LOC100193371/LOC103643414…	70	1.53899e-06	--	--	--
GO:1900864	Biological process	mitochondrial RNA modification	LOC100283114/LOC100192474/LOC100282986/LOC100283837/LOC103638756/LOC100191146/LOC103625968/LOC100304402/LOC101202727/LOC100381772/LOC100284207/LOC103654647/LOC103636618/LOC103632731/LOC103629159/LOC103637971/LOC100383228/LOC100284554	18	1.72282e-06	--	--	--
GO:0000959	Biological process	mitochondrial RNA metabolic process	LOC100283114/LOC541776/LOC100192474/LOC100282986/LOC103635902/LOC100283837/LOC103638756/LOC103642614/LOC100191146/LOC103625968/LOC100304402/LOC101202727/LOC100381772/LOC100284207/LOC100279772/LOC103654647/LOC103636618/LOC103632731/LOC103629159/LOC103629684/LOC100383580/LOC541775/LOC103637971/LOC100383228/LOC100284554/LOC103641258/LOC103643028/LOC103654325	28	2.52685e-06	--	--	--
GO:0006721	Biological process	terpenoid metabolic process	LOC103651195/LOC542686/LOC732759/LOC100279319/LOC732758/LOC732775/LOC109940986/LOC100281925/LOC100278648/LOC103650176/LOC100502522/LOC100281876/LOC606430/LOC100281860/LOC100383693/LOC100274033/LOC100501454/LOC541974/LOC100285783/LOC103637988/LOC100382146/LOC732795/LOC100273420/Dwarf1/LOC100502521/CYP92C6/LOC606484/LOC103652960/LOC542023/LOC100136882/LOC100274028/LOC101060998/LOC103654948/LOC10050…	70	4.86384e-06	--	299	3.60703e-07
GO:0016554	Biological process	cytidine to uridine editing	LOC100283114/LOC100192474/LOC100282986/LOC100191146/novel.6607/LOC100304402/LOC100284207/LOC103636618/LOC100284899/LOC103636848/LOC103637971/LOC103641920/LOC112163627	13	6.6353e-06	--	--	--
GO:0080167	Biological process	response to karrikin	LOC100281048/LOC100382183/LOC100279907/LOC100285726/LOC606463/LOC100281191/LOC100273455/LOC100283169/LOC100384362/LOC100273075/LOC100279246/LOC103627842/LOC100274071/LOC100274851/LOC103641109/LOC103651565/LOC103648675/LOC100281772/LOC100194211/novel.2698/LOC100275550/LOC541830/LOC100382138/novel.2019/LOC103637965/LOC100275515/LOC100285676/LOC100192005/LOC541978/LOC118476228/LOC100281111/LOC103638…	33	6.81773e-06	--	--	--
GO:0060590	Molecular function	ATPase regulator activity	LOC100275241/LOC100217168/LOC100272350/LOC100282967/LOC100282065/LOC100285670/LOC100384516/LOC100279983/LOC100284440/LOC100281106/LOC100285418/LOC100280475/LOC103651583/LOC100272696/LOC100280541/LOC103647347	16	7.14492e-06	--	--	--
GO:0051259	Biological process	protein complex oligomerization	LOC100286044/LOC100280576/LOC542723/LOC100283239/LOC100283766/LOC103634805/LOC100274593/LOC100284139/LOC100191227/LOC109944874/LOC103634220/LOC100502503/LOC100284772/LOC100191552/LOC100383105/LOC100037778/LOC100285269/LOC100282956/LOC100191248/LOC542293/LOC100304379/LOC542409/LOC100284789/LOC100194295/LOC100285576/LOC100191598/LOC100217209/LOC103651583/LOC103633231/LOC100192815/LOC103653467	31	1.45789e-05	--	103	4.78159e-05
GO:0006720	Biological process	isoprenoid metabolic process	LOC103651195/LOC542686/LOC732759/LOC100279319/LOC732758/LOC732775/LOC109940986/LOC100281925/LOC100278648/LOC103650176/LOC100502522/LOC100281876/LOC606430/LOC100281860/LOC100383693/LOC100274033/LOC100501454/LOC541974/LOC100285783/LOC103637988/LOC100382146/LOC732795/LOC100273420/Dwarf1/LOC100502542/LOC100502521/CYP92C6/LOC606484/LOC103652960/LOC542023/LOC100136882/LOC100274028/LOC100282721/LOC10106…	81	1.69532e-05	--	372	9.59419e-08
GO:0016114	Biological process	terpenoid biosynthetic process	LOC542686/LOC732759/LOC100279319/LOC732758/LOC732775/LOC109940986/LOC100278648/LOC100502522/LOC606430/LOC100274033/LOC100501454/LOC541974/LOC100285783/LOC103637988/LOC100382146/LOC732795/LOC100273420/Dwarf1/LOC100502521/CYP92C6/LOC606484/LOC103652960/LOC542023/LOC100136882/LOC100274028/LOC101060998/LOC103654948/LOC100501694/LOC103639460/LOC100285076/LOC100275820/LOC542156/LOC103643661/LOC10027351…	61	1.7856e-05	--	260	3.7981e-05
GO:0004497	Molecular function	monooxygenase activity	LOC100191582/LOC100279319/LOC100280087/LOC100217119/LOC100192631/LOC103625869/LOC100273383/LOC103640490/LOC732775/LOC100280351/LOC100281925/LOC103641642/LOC100273589/LOC100191539/LOC103639121/LOC100272801/LOC100383693/LOC100286852/LOC103652724/LOC100382270/LOC100273473/LOC103647610/LOC100282761/LOC103633147/CYP92C6/LOC100501658/LOC100382204/LOC103647611/LOC100281938/LOC100273712/LOC100501672/LOC1…	91	1.17645e-05	--	429	1.03195e-09
GO:0042170	Cellular component	plastid membrane	LOC100281048/LOC100279907/LOC100501605/LOC100274266/LOC100281526/LOC732775/LOC100383317/LOC103649694/LOC100383181/LOC541918/LOC100382114/LOC542502/LOC100285880/LOC100280473/LOC100281388/LOC100285817/LOC100382028/LOC100276143/LOC542222/LOC100501783/LOC103635889/LOC103633127/LOC103638146/LOC100276039/LOC542012/LOC103643094/LOC100283427/LOC103648205/LOC100501833/LOC100272602/LOC100192507/LOC10027768…	98	2.24906e-05	--	--	--
GO:0031969	Cellular component	chloroplast membrane	LOC100281048/LOC100279907/LOC100501605/LOC100274266/LOC100281526/LOC732775/LOC100383317/LOC103649694/LOC100383181/LOC541918/LOC100382114/LOC542502/LOC100285880/LOC100280473/LOC100281388/LOC100285817/LOC100382028/LOC100276143/LOC542222/LOC100501783/LOC103635889/LOC103633127/LOC103638146/LOC100276039/LOC542012/LOC103643094/LOC100283427/LOC103648205/LOC100501833/LOC100272602/LOC100192507/LOC10027768…	96	2.63832e-05	--	--	--
GO:0042646	Cellular component	plastid nucleoid	LOC100281184/LOC103643674/LOC100275546/LOC541646/LOC100191243/LOC100282002/LOC100276194/LOC103633614/LOC100281154/LOC103649620/LOC100274012/LOC100282874/LOC100278261/LOC103645724/LOC100384855/LOC100382312/LOC103630123/LOC100273953/LOC103651390/novel.7368/LOC100272501	21	2.77015e-05	--	--	--
GO:0009808	Biological process	lignin metabolic process	LOC100273683/LOC100384836/LOC100281336/LOC100273589/LOC103640860/LOC100272801/LOC103640992/LOC100281121/LOC107282093/LOC100280824/LOC100382657/LOC542549/LOC100193770/LOC100193025/LOC100216819/LOC103649607/LOC103643375/LOC100285564/LOC542463/LOC100284846/LOC100282094/LOC103632711/LOC100279949/LOC732787/LOC100192966/LOC732786/LOC103647545/LOC100194275/LOC113633878/LOC103640923/LOC111589281/LOC10038…	36	2.41663e-05	--	--	--
GO:0010597	Biological process	green leaf volatile biosynthetic process	LOC100192868/LOC100281091/LOC103632221/LOC100382657/LOC100193770/LOC100285564/LOC542463/LOC100284846/novel.6215/LOC542567/LOC100283401/LOC100192966/LOC103647545/LOC103632890/lox11/LOC100191750/LOC542163/LOC103641365/LOC100281397	19	2.51438e-05	--	--	--
GO:0019372	Biological process	lipoxygenase pathway	LOC100192868/LOC100281091/LOC103632221/LOC100382657/LOC100193770/LOC100285564/LOC542463/LOC100284846/novel.6215/LOC542567/LOC100283401/LOC100192966/LOC103647545/LOC103632890/lox11/LOC100191750/LOC542163/LOC103641365/LOC100281397	19	2.51438e-05	--	--	--
GO:0005506	Molecular function	iron ion binding	LOC100279319/LOC100280261/LOC542715/LOC100280087/LOC100217119/LOC100192631/LOC103625869/LOC100273383/LOC103640490/LOC732775/LOC100280351/LOC100281925/LOC100284727/LOC100273589/LOC100191539/LOC103639121/LOC100272801/LOC100383693/LOC542714/LOC100286852/LOC542553/LOC103652724/LOC100382270/LOC100273473/LOC103647610/LOC103650928/LOC100282761/CYP92C6/LOC100501658/LOC100382204/LOC103647611/LOC100273712/…	99	2.61547e-05	--	485	3.95189e-07
GO:0015297	Molecular function	antiporter activity	LOC100281048/LOC100279907/LOC103627571/LOC100281125/LOC103649694/LOC100281408/LOC100216965/LOC100281692/LOC100284274/LOC100272673/novel.3249/LOC100383552/LOC103641335/LOC100501783/LOC100274279/LOC103629819/LOC100284122/LOC100381433/LOC100274318/LOC100191901/LOC100272602/LOC100283441/LOC103633052/LOC100192498/LOC100217150/LOC100322876/LOC100216974/LOC542344/LOC100281772/LOC100192109/LOC100281297/L…	60	2.80037e-05	--	--	--
GO:0015293	Molecular function	symporter activity	LOC100383966/LOC103652750/LOC100285394/LOC103627571/LOC100502532/LOC100273244/LOC103632803/LOC100274520/LOC100281055/LOC103642302/LOC103633356/LOC100273455/LOC100281564/LOC100383552/LOC103654612/LOC100384362/LOC100501657/LOC100272739/LOC100281553/LOC100274325/LOC100216745/LOC100280038/LOC103647781/LOC100217202/LOC100279242/LOC100282656/LOC100193702/LOC100285200/LOC100193068/LOC100284344/LOC100285…	44	4.31141e-05	--	--	--
GO:0042910	Molecular function	xenobiotic transmembrane transporter activity	LOC100281125/LOC100281692/LOC100272673/novel.3249/LOC103646012/LOC100501783/LOC100191901/LOC103633052/LOC100322876/LOC103635154/LOC100281297/LOC100037760/LOC103638575/LOC100273132/LOC100382400/LOC100284465/LOC100274005/LOC103633151/LOC100275607/LOC103640677/LOC103648828/LOC542680/LOC103639971/LOC103648558/LOC100381832/LOC100279305/LOC100281401	27	4.71274e-05	--	90	7.72016e-06
GO:0035251	Molecular function	UDP-glucosyltransferase activity	LOC109943562/LOC100283852/LOC100217143/LOC100281121/LOC100281303/LOC100125638/LOC100501482/LOC103649667/LOC100281698/LOC100856925/LOC541656/LOC103651335/LOC541669/LOC542711/LOC100194125/LOC100273555/LOC542685/LOC100281608/LOC100501516/LOC103643546/LOC100284975/LOC542624/LOC100101528/novel.282/LOC103636674/LOC100191617/LOC107546776/LOC100216716/LOC100194073/LOC100101527/LOC542365/LOC100382397/LOC1…	55	7.19246e-05	--	--	--
GO:0005354	Molecular function	galactose transmembrane transporter activity	LOC103652750/LOC100273244/LOC100281055/LOC103633356/LOC100274325/LOC103647781/LOC100193068/LOC100284344/LOC100285636	9	7.75416e-05	--	--	--
GO:0015148	Molecular function	D-xylose transmembrane transporter activity	LOC103652750/LOC100273244/LOC100281055/LOC103633356/LOC100274325/LOC103647781/LOC100193068/LOC100284344/LOC100285636	9	7.75416e-05	--	--	--
GO:0015168	Molecular function	glycerol transmembrane transporter activity	LOC103652750/LOC100273244/LOC100281055/LOC103633356/LOC100274325/LOC103647781/LOC100193068/LOC100284344/LOC100285636	9	7.75416e-05	--	--	--
GO:0015575	Molecular function	mannitol transmembrane transporter activity	LOC103652750/LOC100273244/LOC100281055/LOC103633356/LOC100274325/LOC103647781/LOC100193068/LOC100284344/LOC100285636	9	7.75416e-05	--	--	--
GO:0015576	Molecular function	sorbitol transmembrane transporter activity	LOC103652750/LOC100273244/LOC100281055/LOC103633356/LOC100274325/LOC103647781/LOC100193068/LOC100284344/LOC100285636	9	7.75416e-05	--	--	--
GO:0015591	Molecular function	D-ribose transmembrane transporter activity	LOC103652750/LOC100273244/LOC100281055/LOC103633356/LOC100274325/LOC103647781/LOC100193068/LOC100284344/LOC100285636	9	7.75416e-05	--	--	--
GO:0016841	Molecular function	ammonia-lyase activity	LOC100381820/LOC100281042/LOC103627433/LOC100273579/novel.3417/LOC100384215/novel.3418/LOC103625947/LOC103655990	9	7.75416e-05	--	--	--
GO:0045548	Molecular function	phenylalanine ammonia-lyase activity	LOC100381820/LOC100281042/LOC103627433/LOC100273579/novel.3417/LOC100384215/novel.3418/LOC103655990	8	8.34766e-05	--	13	2.49123e-05
GO:0009800	Biological process	cinnamic acid biosynthetic process	LOC100381820/LOC100281042/LOC103627433/LOC100273579/novel.3417/LOC100384215/novel.3418/LOC103655990/LOC100281397	9	4.11604e-05	--	15	5.84979e-06
GO:0009803	Biological process	cinnamic acid metabolic process	LOC100381820/LOC100281042/LOC103627433/LOC100273579/novel.3417/LOC100384215/novel.3418/LOC103655990/LOC100281397	9	4.11604e-05	--	15	5.84979e-06
GO:1901605	Biological process	alpha-amino acid metabolic process	LOC606419/LOC100281269/LOC100192350/LOC103647705/LOC100193705/LOC100282859/LOC541648/LOC103651084/LOC542400/LOC100283587/LOC778431/LOC100281571/LOC103644325/LOC100191334/LOC100191977/LOC100217040/LOC103629163/LOC100273311/LOC100281617/LOC100274124/LOC103644282/LOC100193626/LOC100381820/LOC606449/LOC100281709/LOC100281186/LOC100283677/LOC100284799/LOC100281042/LOC100283376/LOC100384793/LOC10028519…	99	4.52284e-05	--	--	--
GO:0009765	Biological process	photosynthesis, light harvesting	LOC100282054/LOC100281879/LOC542530/LOC103643653/LOC100274453/LOC103651575/novel.7437/LOC542321/LOC100285885/LOC103651577/LOC100283212/LOC100284154/LOC100283848/LOC103631990/LOC100193833/LOC103642107/LOC100272554/LOC100282214/LOC103651578	19	4.68783e-05	--	--	--
GO:0008299	Biological process	isoprenoid biosynthetic process	LOC542686/LOC732759/LOC100279319/LOC732758/LOC732775/LOC109940986/LOC100278648/LOC100502522/LOC606430/LOC100274033/LOC100501454/LOC541974/LOC100285783/LOC103637988/LOC100382146/LOC732795/LOC100273420/Dwarf1/LOC100502542/LOC100502521/CYP92C6/LOC606484/LOC103652960/LOC542023/LOC100136882/LOC100274028/LOC100282721/LOC101060998/LOC103653367/LOC103654948/LOC100501694/LOC103630362/LOC103639460/LOC10019…	72	5.00124e-05	--	331	7.36491e-06
GO:0042542	Biological process	response to hydrogen peroxide	LOC100286044/LOC100280576/LOC542723/LOC100283239/LOC100283766/LOC103634805/LOC100274593/LOC100284139/LOC109944874/LOC100501068/LOC103634220/LOC100280264/LOC100284772/LOC100191552/LOC100383105/LOC100037778/LOC100285269/LOC100282956/LOC103649607/LOC542293/LOC100281496/LOC100285576/LOC100191598/LOC103632711/LOC103633231/novel.960/LOC100191177/novel.5117	28	5.6212e-05	--	95	1.12409e-10
GO:0016553	Biological process	base conversion or substitution editing	LOC100283114/LOC100192474/LOC100282986/LOC100191146/novel.6607/LOC100304402/LOC100284207/LOC103636618/LOC100284899/LOC103636848/LOC103637971/LOC103641920/LOC112163627	13	7.77443e-05	--	--	--
GO:0000373	Biological process	Group II intron splicing	LOC100277394/LOC100304335/LOC100501766/LOC100125654/LOC103635902/LOC103625789/LOC103638756/LOC103642614/LOC100193526/LOC103630698/LOC100276565/LOC100283612/LOC100126360/LOC103629684/LOC103646322/LOC100274156/LOC100273091/LOC103632644/LOC542118	19	8.38991e-05	--	--	--
GO:0009081	Biological process	branched-chain amino acid metabolic process	LOC100283587/LOC100281571/LOC100191334/LOC100217040/LOC100281617/LOC100283677/LOC100284799/LOC100283376/LOC100384514/LOC100274311/LOC100284589/LOC100381801/LOC100273676/LOC100280499/LOC100193695/LOC103625947/LOC100274143/LOC100273293/LOC100280189/LOC100193712/LOC100274341	21	8.54762e-05	--	--	--
GO:0046677	Biological process	response to antibiotic	--	--	--	LOC100280576/LOC100286044/LOC100191552/LOC100279570/LOC100383635/LOC100283766/LOC542723/LOC100284139/LOC109617030/LOC100381512/LOC103634805/LOC100285744/LOC100382198/LOC100383105/LOC103654290/LOC606429/LOC103634220/LOC100501068/LOC100191951/LOC100281741/LOC100193405/LOC103633564/LOC100285576/LOC542293/LOC100037778/LOC100281342/LOC100283239/lox11/LOC100383840/LOC542370/LOC100277808/LOC103651069/LO…	61	1.77295e-09
GO:0071456	Biological process	cellular response to hypoxia	--	--	--	LOC103640631/LOC100282086/LOC100283251/LOC100191278/LOC100282334/LOC100283129/LOC103638672/LOC100275184/LOC109617030/LOC100284274/LOC100192478/LOC103633147/LOC100276501/LOC100280253/LOC100275085/LOC100383840/LOC100272662/LOC103631998/LOC100272901/LOC100278820/LOC100282305/LOC100279111/LOC542184/LOC100286317/LOC100285280/LOC100275904/LOC100278632/LOC100286045/LOC100284736/LOC103643686/LOC100276307…	37	9.15317e-09
GO:0001666	Biological process	response to hypoxia	--	--	--	LOC103640631/LOC100282086/LOC100283251/LOC100191278/LOC100282334/LOC100283129/LOC100192457/LOC103638672/LOC100275184/LOC109617030/LOC100284274/LOC100192478/LOC103633147/LOC100285744/LOC100276501/LOC100280253/LOC100275085/LOC100383840/LOC100272662/LOC103631998/LOC100272901/LOC100278820/LOC100282305/LOC100279111/LOC542184/LOC100286317/LOC100285280/LOC100275904/LOC100278632/LOC100286045/LOC100284736…	40	3.08392e-08
GO:0036294	Biological process	cellular response to decreased oxygen levels	--	--	--	LOC103640631/LOC100282086/LOC100283251/LOC100191278/LOC100282334/LOC100283129/LOC103638672/LOC100275184/LOC109617030/LOC100284274/LOC100192478/LOC103633147/LOC100276501/LOC100280253/LOC100275085/LOC100383840/LOC100272662/LOC103631998/LOC100272901/LOC100278820/LOC100282305/LOC100279111/LOC542184/LOC100286317/LOC100285280/LOC100275904/LOC100278632/LOC100286045/LOC100284736/LOC103643686/LOC100276307…	37	4.60991e-08
GO:0071453	Biological process	cellular response to oxygen levels	--	--	--	LOC103640631/LOC100282086/LOC100283251/LOC100191278/LOC100282334/LOC100283129/LOC103638672/LOC100275184/LOC109617030/LOC100284274/LOC100192478/LOC103633147/LOC100276501/LOC100280253/LOC100275085/LOC100383840/LOC100272662/LOC103631998/LOC100272901/LOC100278820/LOC100282305/LOC100279111/LOC542184/LOC100286317/LOC100285280/LOC100275904/LOC100278632/LOC100286045/LOC100284736/LOC103643686/LOC100276307…	37	4.60991e-08
GO:0009753	Biological process	response to jasmonic acid	--	--	--	LOC100274033/LOC100281107/LOC541974/LOC100284818/LOC100279570/LOC100276383/LOC100284359/LOC109617030/LOC100381512/LOC103625850/LOC100277562/LOC100285744/novel.5064/LOC100282471/LOC100383284/LOC103633564/LOC542156/LOC100281342/lox11/LOC103630663/LOC100191281/LOC100502408/LOC100274259/LOC100274333/LOC100280950/aoc2/LOC100193284/LOC100193248/LOC103643475/LOC103646542/LOC103644213/LOC103643939/aoc1/L…	50	4.94382e-08
GO:0036293	Biological process	response to decreased oxygen levels	--	--	--	LOC103640631/LOC100282086/LOC100283251/LOC100191278/LOC100282334/LOC100283129/LOC100192457/LOC103638672/LOC100275184/LOC109617030/LOC100284274/LOC100192478/LOC542261/LOC103633147/LOC100285744/LOC100276501/LOC100280253/LOC100275085/LOC100383840/LOC100272662/LOC103631998/LOC100272901/LOC100278820/LOC100282305/LOC100279111/LOC542184/LOC100286317/LOC100285280/LOC100275904/LOC100278632/LOC100286045/LO…	41	3.12878e-07
GO:0070482	Biological process	response to oxygen levels	--	--	--	LOC103640631/LOC100282086/LOC100283251/LOC100191278/LOC100282334/LOC100283129/LOC100192457/LOC103638672/LOC100275184/LOC109617030/LOC100284274/LOC100192478/LOC542261/LOC103633147/LOC100285744/LOC100276501/LOC100280253/LOC100275085/LOC100383840/LOC100272662/LOC103631998/LOC100272901/LOC100278820/LOC100282305/LOC100279111/LOC542184/LOC100286317/LOC100285280/LOC100275904/LOC100278632/LOC100286045/LO…	41	4.52342e-07
GO:0000302	Biological process	response to reactive oxygen species	--	--	--	LOC100280576/LOC100286044/LOC100191552/LOC100383635/LOC100283766/LOC103626304/LOC542723/LOC103635234/LOC100284139/LOC100381512/LOC103634805/LOC100382198/LOC100383105/LOC103634220/LOC100501068/LOC103639279/LOC100193405/LOC100285576/LOC542293/LOC100037778/LOC100283239/LOC100383840/LOC542370/LOC100274333/aoc2/LOC100274593/LOC100282956/LOC100284772/aoc1/LOC100191940/LOC109944874/LOC100191598/LOC54181…	40	6.61233e-07
GO:0042737	Biological process	drug catabolic process	--	--	--	LOC100281286/LOC103631733/LOC103633271/LOC541648/LOC100285655/LOC103639086/LOC100192761/LOC100273579/LOC100284387/LOC103639279/LOC100279673/LOC100285877/LOC100383323/LOC100283382/LOC100285638/LOC103643567/LOC100216922/LOC100191769/LOC100192080/LOC103629817/LOC100191592/LOC542370/LOC100276245/LOC100286338/LOC100281532/LOC100281825/LOC100281032/LOC100384634/LOC100216881/LOC100285115/LOC103647879/LO…	56	2.19963e-06
GO:0016709	Molecular function	oxidoreductase activity, acting on paired donors, with incorporation or reduction of molecular oxygen, NAD(P)H as one donor, and incorporation of one atom of oxygen	--	--	--	LOC100383693/LOC100216882/LOC103631958/LOC103652724/LOC103632819/LOC100274595/LOC100282761/LOC100192631/LOC103643661/LOC103652726/LOC100382554/LOC100281181/LOC100281925/LOC103633147/LOC100282314/LOC103634652/LOC100217119/LOC103633123/LOC103650025/LOC100382613/LOC100274333/LOC103646260/LOC100273712/LOC103636555/LOC100274015/LOC100272756/LOC103651810/LOC100382116/LOC100281654/LOC100273153/LOC103649…	34	2.12126e-06
GO:0030243	Biological process	cellulose metabolic process	--	--	--	LOC103632707/LOC542592/LOC100274298/LOC100383277/LOC100279726/LOC100383550/LOC100383814/LOC100281579/LOC100273728/LOC541802/LOC103643546/LOC542564/LOC541806/LOC118472312/LOC103654079/LOC100280666/LOC100384439/LOC542624/LOC541793/LOC542139/LOC103642232/LOC541807/LOC100274397/LOC100274334/LOC100282999/LOC542685/LOC100037800/LOC103637788/LOC103633281/LOC103641764/LOC103643687/novel.75	32	5.2066e-06
GO:0006073	Biological process	cellular glucan metabolic process	--	--	--	LOC100191978/LOC100283318/LOC100125638/LOC542107/LOC103632707/LOC542592/LOC100274298/LOC542737/LOC542312/LOC100283129/LOC100383277/LOC100279726/LOC100304305/LOC100383550/LOC100502178/LOC100501905/LOC100383814/LOC100281579/LOC103646881/LOC100273728/LOC541802/LOC103643546/LOC542564/LOC541806/LOC118472312/LOC103654079/LOC100280666/LOC100193899/LOC100384439/LOC542624/LOC541793/LOC542139/LOC103642232/…	56	5.43754e-06
GO:0044042	Biological process	glucan metabolic process	--	--	--	LOC100191978/LOC100283318/LOC100125638/LOC542107/LOC103632707/LOC542592/LOC100274298/LOC542737/LOC542312/LOC100283129/LOC100383277/LOC100279726/LOC100304305/LOC100383550/LOC100502178/LOC100501905/LOC100383814/LOC100281579/LOC103646881/LOC100273728/LOC541802/LOC103643546/LOC542564/LOC541806/LOC118472312/LOC103654079/LOC100280666/LOC100193899/LOC100384439/LOC542624/LOC541793/LOC542139/LOC103642232/…	56	5.43754e-06
GO:0042445	Biological process	hormone metabolic process	--	--	--	LOC103651195/LOC100274033/LOC541974/opr2/LOC541881/LOC100279570/LOC100280480/LOC100191282/LOC100281860/LOC542136/LOC100304432/LOC100281486/LOC100279070/LOC100381512/LOC103634861/LOC103625850/opr1/LOC100281342/LOC100382268/LOC100272805/LOC100273458/LOC100281876/LOC103630801/LOC103640874/aoc2/LOC103641391/LOC100191288/LOC103646124/aoc1/LOC100383746/LOC100274015/LOC100501142/LOC100273483/LOC10028576…	57	8.51886e-06
GO:0051273	Biological process	beta-glucan metabolic process	--	--	--	LOC103632707/LOC542592/LOC100274298/LOC100383277/LOC100279726/LOC100383550/LOC100383814/LOC100281579/LOC100273728/LOC541802/LOC103643546/LOC542564/LOC541806/LOC118472312/LOC103654079/LOC100280666/LOC100384439/LOC542624/LOC541793/LOC542139/LOC103642232/LOC541807/LOC100274397/LOC103651639/LOC100274334/LOC103636298/LOC100282999/LOC542685/LOC100037800/LOC103637788/LOC103633281/LOC103641764/LOC1036436…	34	1.27784e-05
GO:0000271	Biological process	polysaccharide biosynthetic process	--	--	--	LOC100125638/LOC542107/LOC542592/LOC100274298/LOC542737/LOC100383277/LOC100279726/LOC100191500/LOC100383103/LOC100280696/LOC100304305/LOC100383550/LOC100502178/LOC100383814/LOC100281481/LOC100281407/LOC103648136/LOC103646881/LOC100273728/LOC541802/LOC100192046/LOC103643546/LOC100501717/LOC542564/LOC100281712/LOC100285167/LOC541806/LOC100383574/LOC100193840/LOC118472312/LOC100281324/LOC100280666/L…	62	2.95127e-05
GO:0031407	Biological process	oxylipin metabolic process	--	--	--	aos1/opr2/lox4/lox5/LOC103625850/ts1/opr1/lox11/LOC103642039/LOC100191288/LOC100272901/aos4/LOC103653241	13	2.99145e-05
GO:0031408	Biological process	oxylipin biosynthetic process	--	--	--	aos1/opr2/lox4/lox5/LOC103625850/ts1/opr1/lox11/LOC103642039/LOC100191288/LOC100272901/aos4/LOC103653241	13	2.99145e-05
GO:0006022	Biological process	aminoglycan metabolic process	--	--	--	LOC100279549/LOC100285497/LOC100284387/LOC100285638/LOC103643567/LOC100191592/LOC100281825/LOC100282847/LOC542525/LOC100274400/LOC103634645/LOC100275812	12	3.00227e-05
GO:0030244	Biological process	cellulose biosynthetic process	--	--	--	LOC542592/LOC100274298/LOC100383277/LOC100279726/LOC100383550/LOC100383814/LOC100273728/LOC541802/LOC103643546/LOC542564/LOC541806/LOC118472312/LOC100280666/LOC542624/LOC541793/LOC542139/LOC541807/LOC100274397/LOC100274334/LOC100282999/LOC542685/LOC100037800/LOC103633281/LOC103641764/LOC103643687/novel.75	26	3.14224e-05
GO:0042743	Biological process	hydrogen peroxide metabolic process	--	--	--	LOC100281286/LOC103631733/LOC103633271/LOC100285655/LOC103639086/LOC100191493/LOC100192761/LOC103639279/LOC100279673/LOC100285877/LOC100383323/LOC100283382/LOC100216922/LOC100382208/LOC100191769/LOC100192080/LOC542370/LOC100276245/LOC100286338/LOC100281786/LOC100281032/LOC100384634/LOC100216881/LOC103647879/LOC100382459/LOC107546777/LOC100192105/LOC542571/LOC100283865/LOC100273061/LOC103633765/LO…	36	3.23983e-05
GO:0042744	Biological process	hydrogen peroxide catabolic process	--	--	--	LOC100281286/LOC103631733/LOC103633271/LOC100285655/LOC103639086/LOC100192761/LOC103639279/LOC100279673/LOC100285877/LOC100383323/LOC100283382/LOC100216922/LOC100191769/LOC100192080/LOC542370/LOC100276245/LOC100286338/LOC100281032/LOC100384634/LOC100216881/LOC103647879/LOC100382459/LOC100192105/LOC542571/LOC100283865/LOC100273061/LOC103633765/LOC100191217/LOC542505/LOC100279351/novel.527	31	3.92526e-05
GO:0017001	Biological process	antibiotic catabolic process	--	--	--	LOC542364/LOC100281286/LOC103631733/LOC103633271/LOC100285655/LOC103639086/LOC100192761/LOC103639279/LOC100279673/LOC100285877/LOC100383323/LOC100283382/LOC100216922/LOC100191769/LOC100192080/LOC542370/LOC100276245/LOC100286338/LOC100281032/LOC100384634/LOC100216881/LOC103647879/LOC100382459/LOC100192105/LOC542571/LOC100283865/LOC542363/LOC100501142/LOC100273061/LOC103633765/LOC100191217/LOC54250…	34	4.08435e-05
GO:0031225	Cellular component	anchored component of membrane	--	--	--	LOC100217283/LOC100273173/LOC100382248/LOC100273206/LOC103653191/LOC100280934/LOC100285647/LOC100274456/LOC100281204/LOC100272437/LOC100192072/LOC100384038/LOC100281436/LOC100278152/LOC100194381/LOC109941448/LOC100274054/LOC100281217/LOC100274259/LOC100274608/LOC103627358/LOC103632922/LOC100284615/LOC100284757/LOC103627182/LOC100283045/LOC541793/LOC100283995/LOC100272818/LOC103643338/LOC100191962…	50	8.66824e-06
GO:0042546	Biological process	cell wall biogenesis	--	--	--	LOC100191978/LOC100283318/LOC542592/LOC100274298/LOC542312/LOC100283129/LOC100191500/LOC100281365/LOC100281204/LOC100383550/LOC100192072/LOC109941448/LOC103646881/LOC103643546/LOC100501717/LOC100281712/LOC100285167/LOC541806/LOC100193840/LOC118472312/LOC100281324/LOC100279773/LOC100275601/LOC100191151/LOC100383800/LOC542624/LOC541793/LOC100284049/LOC542139/LOC541807/LOC118472983/LOC100284056/LOC1…	51	6.34614e-05
GO:0010200	Biological process	response to chitin	--	--	--	LOC103629700/LOC100217252/LOC100279570/LOC109617030/LOC100281342/LOC100284248/LOC100285376/LOC100281962/LOC100272581/LOC103637786/LOC100281590/LOC100274562/LOC100284526/LOC100282305/LOC100382333/LOC103635354/LOC100283357/LOC103629679/LOC103653664/LOC103638821/novel.7237/LOC103641943/LOC100280826/LOC100281470/LOC100274527/LOC100281240/LOC100279537	27	6.45067e-05
GO:0016999	Biological process	antibiotic metabolic process	--	--	--	LOC100274033/LOC541974/LOC542364/LOC100281286/LOC103631733/LOC103633271/LOC100285655/LOC103639086/LOC100191493/LOC542479/LOC100192761/LOC103639279/LOC100279673/LOC100285877/LOC100383323/LOC100283382/LOC100382268/LOC100216922/LOC100382208/LOC100191769/LOC100192080/LOC103646525/LOC542370/LOC100276245/LOC100286338/LOC100281786/LOC100281032/LOC100193743/LOC100384634/LOC100216881/LOC103646124/LOC10364…	54	6.52796e-05
GO:1905582	Biological process	response to mannose	--	--	--	LOC109940794/LOC100277698/LOC100275491/LOC100275085/LOC103631809/LOC100278820/LOC100276685/LOC100279111/LOC100278632	9	7.54516e-05
GO:0043621	Molecular function	protein self-association	--	--	--	LOC100280576/LOC100286044/LOC100191552/LOC100283766/LOC542723/LOC100284139/LOC103634805/LOC100283321/LOC100284799/LOC100383105/LOC100283587/LOC103634220/LOC100285576/LOC542293/LOC100037778/LOC100283239/LOC100383840/LOC103626455/LOC100281184/LOC103650935/LOC100193248/LOC100274593/LOC100282956/LOC100284772/LOC107546777/LOC103649610/LOC109944874/LOC103646335/LOC100191598/LOC100381801/LOC109939609/LO…	32	4.24108e-05
GO:0004568	Molecular function	chitinase activity	--	--	--	LOC100284387/LOC100285638/LOC103643567/LOC100191592/LOC100281825/LOC100274481/LOC542525/LOC100285296/LOC100274400/LOC100280478/LOC103634645/LOC100275812	12	4.99483e-05
GO:0010333	Molecular function	terpene synthase activity	--	--	--	LOC100274033/LOC541974/LOC732758/LOC732759/LOC103631958/LOC103632819/LOC103643661/LOC100281181/LOC100501694/LOC542156/LOC103629258/LOC732795/LOC100281654/LOC103654934/LOC100273153	15	5.19043e-05
GO:0051213	Molecular function	dioxygenase activity	--	--	--	LOC103651195/LOC103640631/lox4/LOC100191278/LOC103636527/LOC103637730/LOC103626296/LOC100280480/lox5/LOC100281860/LOC103633147/novel.5064/LOC100216585/ts1/LOC100284800/lox11/novel.6633/LOC100281876/LOC103642039/LOC103645795/LOC100501391/LOC103650928/LOC100278150/LOC103639377/LOC100501454/LOC103629177/LOC100501142/LOC103649600/LOC100283148/novel.259/LOC100383581/LOC542712/LOC103625710/LOC100502522…	36	6.97672e-05
GO:0051274	Biological process	beta-glucan biosynthetic process	--	--	--	LOC542592/LOC100274298/LOC100383277/LOC100279726/LOC100383550/LOC100383814/LOC100273728/LOC541802/LOC103643546/LOC542564/LOC541806/LOC118472312/LOC100280666/LOC542624/LOC541793/LOC542139/LOC541807/LOC100274397/LOC103651639/LOC100274334/LOC100282999/LOC542685/LOC100037800/LOC103633281/LOC103641764/LOC103643687/novel.75	27	0.000113489
