# Supplementary material for: The Regulatory Network of Sweet Corn (Zea mays L.) Seedlings under Heat Stress Revealed by Transcriptome and Metabolome Analysis
Source: Int J Mol Sci. 2023 Jun 29;24(13):10845. doi: 10.3390/ijms241310845 (PMC10341527; doi:10.3390/ijms241310845)
Supplement: Supplementary file 1 [file ijms-24-10845-s001.zip › Table S5.xlsx]

## Sheet: Sheet1
Table S5. DEGs detected in phenylpropanoid biosynthesis and phenylpropanoid metabolic pathways
Note: "insig" means no significant, "--" means not detected.
Gene name	Gene ID	CK			CK12h			CK24h			HT12h			HT24h			CK12h_vs_HT12h			CK24h_vs_HT24h
		CK-1	CK-2	CK-3	CK12h-1	CK12h-2	CK12h-3	CK24h-1	CK24h-2	CK24h-3	HT12h-1	HT12h-2	HT12h-3	HT24h-1	HT24h-2	HT24h-3	Log2 FC	p-value	regulated	Log2 FC	p-value	regulated
PAL	LOC100281042	22.81	18.96	17.79	3.37	3.69	3.41	21.42	39.04	19.28	2.62	0.97	1.08	9.42	10.57	8.87	-1.18072	0.00102064	down	-1.82918	9.33693e-08	down
	LOC100281532	0.66	0.4	1.03	1.41	0.86	2.14	0.69	0.77	0.71	0.26	0.1	0.25	0.55	0.91	0.4	-2.8589	6.90658e-08	down	-0.562645	0.318509	insig
	LOC100285115	34.46	33.86	39.03	35.27	24.28	42.74	36.16	80.47	41.3	18.85	16.41	16.29	36.68	71.42	38.33	-1.00807	1.13175e-06	down	-0.432273	0.30734	insig
	LOC100273579	328.89	321	352.06	133.93	93.92	168.22	371.18	668.63	417.44	52.35	36.22	36.98	149.03	246.64	152.52	-1.67633	6.61912e-14	down	-1.74488	1.18204e-06	down
	LOC100381820	85.55	74.81	76.32	65.12	28.55	69.48	87.04	138.27	72.09	30.67	13.7	18.83	23.64	31.57	38.65	-1.38469	0.00518691	down	-2.04467	4.7985e-10	down
	LOC103627433	6.3	6.25	9.04	4.15	2.98	5.69	6.36	17.28	6.73	2.31	0.99	1.4	1.72	3.05	3.06	-1.46534	2.86728e-05	down	-2.31491	4.29847e-07	down
	LOC103655990	1.35	1.52	2.24	1.76	0.44	1.25	1.05	2.24	1.3	1.16	0.33	0.42	0.59	0.41	0.9	-0.867134	0.20449	insig	-1.65824	0.00557384	down
	LOC100384215	32.07	18.27	26.27	24.41	7.88	28.89	29.86	47.93	17.91	11.82	7.61	9.31	11.47	15.86	19.23	-1.10931	0.0500835	insig	-1.42613	0.00026948	down
	novel.3417	49.98	54.64	67.8	47.21	17.72	37.01	74.14	126.57	57.93	15.7	19.29	13.15	30.54	52.66	32.71	-1.09967	0.000249943	down	-1.50097	0.000174882	down
PALY	novel.3418	12.69	18.46	29.95	11.17	5.98	10.12	16.43	38	20.92	5.65	8.2	3.92	15.11	16.47	12.37	-0.635795	0.0365496	insig	-1.12821	0.0020721	down
C4H	LOC100272756	1.42	2.15	2.01	6.9	5.63	13.91	2.39	2.22	2.86	3.32	3.7	3.78	1.89	3.61	2.75	-1.31807	5.17374e-05	down	-0.204443	0.621635	insig
	LOC103636555	53.06	52.97	51.19	26.68	14.91	30.26	67.76	60.87	78.2	10.76	10.09	12.97	53.03	55.75	60.01	-1.10599	6.88253e-06	down	-0.664325	0.00189923	insig
	LOC100272801	384.65	309.46	299.12	184.74	128.16	257.4	459.26	565.89	465.85	121.86	97.57	103.9	179.36	208.9	221.41	-0.839295	0.000207123	insig	-1.66173	3.78005e-13	down
4CL	LOC103653944	150.24	115.8	118.07	57.66	25.48	61.91	164.53	149.38	138.56	30.68	17.64	19.9	45.58	37.54	51.56	-1.10579	0.0164664	down	-2.14364	1.76955e-23	down
	LOC542166	107.59	91.31	107.18	38.99	28.33	45.31	134.55	129.01	128.34	18.88	17	17.17	53.32	65.87	53.71	-1.10486	5.33712e-09	down	-1.54135	1.06862e-09	down
	novel.3208	0.78	2.79	1.08	4.04	3.83	7.18	1.62	1.65	2.02	1.2	1.38	2.15	0.5	0.55	1.05	-1.69245	3.83147e-07	down	-1.7157	9.81389e-05	down
CAD	LOC100216819	115.08	96.4	86.77	89.45	36.9	116.78	139.6	155.41	123.65	15.95	7.88	11.77	50.32	72.49	62.6	-2.79111	4.6464e-07	down	-1.53724	3.54802e-08	down
	LOC100281367	0.63	0.82	0.47	5.44	3.78	6.73	0.21	0.34	1.61	1.67	1.72	1.98	3.45	1.2	1.57	-1.58994	9.92243e-07	down	1.18115	0.141179	insig
	LOC100272868	0.11	0.39	0.07	1.74	0.38	3.13	0.3	0.08	0.07	0.08	0.23	0	0	0.17	0.37	-4.11634	6.53258e-06	down	--	--	--
	LOC100273454	9.37	11.48	8.08	13.2	14.11	19.35	14.18	6.11	13.75	7.72	5.96	6.34	8.91	5.11	13.07	-1.23994	3.76878e-08	down	-0.751682	0.0742913	insig
	LOC100192586	47.73	49.77	40.86	72.09	57.82	93.36	38.94	57.22	48.98	21.33	21.03	26.98	36.17	52.13	40.8	-1.70659	1.67256e-17	down	-0.515929	0.0769589	insig
	LOC100281336	756.59	721.71	819.33	171.55	70.59	133.8	909.31	1010.24	1034.87	88.55	58.74	61.47	342.83	351.22	383.45	-0.863214	0.00144344	insig	-1.8272	7.8391e-22	down
POD	LOC100279351	0.44	0.69	0.58	0.38	0.28	0.52	0.27	0.36	0.39	1.93	0.75	0.97	1.13	0.13	0.77	1.60143	0.00850965	up	0.579368	0.523468	insig
	LOC100285655	11.7	10.67	5.47	6.28	11.09	9.56	11.12	10.15	11	35.04	33	31.84	53.97	45.31	51	1.87222	7.975e-19	up	1.83842	3.06793e-17	up
	LOC100384634	1.39	1.41	0.95	0.93	1.3	0.44	0.52	2.32	1.22	2.77	5.14	3.88	9.95	7.66	7.25	2.12502	2.90916e-07	up	2.26158	4.64855e-06	up
	LOC107546759	1.1	0.46	0.39	3.67	2.11	2.14	0.25	0.93	0.54	1.97	2.22	1.5	2.75	2.29	2.59	-0.490001	0.189627	insig	1.7949	0.00199567	up
	LOC100280824	7.88	7.88	5.72	103.76	121.45	147.87	7.35	11.46	6.49	190.56	139.24	130.63	35.6	35.87	53.77	0.285111	0.138867	insig	1.91509	8.11397e-10	up
	LOC100382459	0.9	1.89	0.83	7	8.43	15.52	0.94	0.43	1.49	4.53	3.25	4	0.85	0.32	1.04	-1.41618	2.91607e-06	down	-0.778693	0.230262	insig
	LOC103631733	1.33	1.74	0.78	4.98	5.27	5.49	1.21	0.92	1.59	0.36	0.15	0.2	0.38	0.08	0.48	-4.48213	9.37069e-34	down	-2.38142	0.000154823	down
	LOC103633271	0.15	0.15	0.21	8.99	8.24	22.25	0.12	0.19	0.41	0.73	0.32	0.82	0.07	0	0.1	-4.42708	2.70512e-25	down	--	--	--
	LOC542571	0.46	0.21	1.87	4.02	1.35	7.66	1.1	8.51	3.07	1.1	0.75	0.77	0.89	1.97	0.92	-2.34102	1.1054e-05	down	-2.05624	0.00348762	down
	LOC103647879	0.78	0.43	0.58	0.84	1.73	1.8	0.65	0.37	0.59	0.28	0.17	0.2	0.07	0	0.08	-2.7772	2.55085e-06	down	--	--	--
	LOC100192761	5.73	7.46	6.64	24.46	31.79	41.4	7.11	5.9	5.77	8.77	7.12	11.41	2.05	2.55	3.99	-1.85922	2.43909e-14	down	-1.5235	3.62423e-05	down
	LOC100281032	9.21	7.88	6.79	14.12	9.18	11.27	10.8	5.23	7.09	4.45	5.91	4.78	4.37	1.47	6.29	-1.20643	1.87289e-07	down	-1.38193	0.00520022	down
	LOC100285877	3.55	3.37	3.77	5.39	4.16	8	3.44	4.3	4.59	1.82	1.39	1.66	1.66	1.02	2.12	-1.87217	9.4573e-11	down	-1.75294	6.38123e-08	down
	LOC100191769	23.89	12.42	21.46	5.62	8.72	26.32	37.21	32.59	21.92	0.55	0.62	0.81	0.09	1.98	0.54	-4.39051	2.34176e-09	down	-5.428	7.66739e-07	down
	LOC100192080	13.44	15.1	9.52	17.34	11.48	17.3	19.57	16.08	15.03	5.86	6.14	6.57	4.76	2.4	4.56	-1.32944	2.4649e-09	down	-2.52406	3.59717e-15	down
	LOC100192105	8.32	5.53	14.89	17.51	4.34	19.32	8.3	11.65	9.58	2.05	0.77	0.74	1.75	0.7	0.8	-3.54847	5.35287e-06	down	-3.5744	5.81795e-18	down
	LOC100279673	34.02	30.01	22.9	17.45	18.09	23.61	31.63	29.95	28.06	6.74	9.21	7.52	17.83	11.77	17.31	-1.35356	4.86042e-11	down	-1.33256	2.3564e-08	down
	LOC100281286	14.73	13.59	11.17	55.43	72.94	90.32	12.79	11.57	13.16	12.77	13.15	11.56	2.74	5.25	5.17	-2.56523	4.97133e-38	down	-1.87523	1.11723e-07	down
	LOC100283382	11.92	15.26	20.92	28.32	10.97	24.69	20.22	29.1	19.9	6.78	4.26	5.67	8.29	11.36	6.75	-1.95325	4.26374e-10	down	-1.7354	5.82689e-07	down
	LOC100286338	8.01	6.56	4.94	10.16	11.91	14.75	7.1	6.91	7.96	6.27	3.7	4.56	3.97	4.12	3.03	-1.35912	6.20774e-08	down	-1.34461	1.83493e-05	down
	LOC100191217	1.09	1.18	0.86	1.39	1.04	2.27	0.73	3.73	2.21	0.39	0.45	0.54	0.15	0.49	0.21	-1.79265	0.000641942	down	-3.28158	1.62038e-05	down
	LOC100216922	3.56	6.59	2.67	5.26	6.98	8.4	4.98	5.06	3.64	2.5	1.67	2.18	1.54	2.66	2.55	-1.71969	1.64269e-09	down	-1.39367	0.000459799	down
	LOC542505	1.28	1.46	1.62	2.93	1.48	1.77	1.02	1.55	0.67	1.01	0.75	0.59	0.59	0.39	0.44	-1.40725	0.00158039	down	-1.58379	0.0126003	down
	LOC100383323	1.37	0.38	1.09	2.18	4.54	4.86	0.83	0.82	0.96	0.34	0.61	0.5	0.54	1.83	0.63	-3.01752	9.47404e-11	down	-0.113519	0.874557	insig
	LOC100273061	2.69	2.92	1.74	3	2.66	6.62	2.37	3.1	1.98	1.16	1.48	0.76	1.31	1.75	1.17	-1.88066	2.75068e-05	down	-1.18038	0.0124709	down
	LOC100276245	2.27	2.3	8.03	12.82	2.4	7.65	6.86	10.7	3.59	1.76	1.12	0.83	1.48	2.96	1.37	-2.63753	6.15779e-08	down	-2.20926	3.195e-05	down
	LOC100283865	36.06	34.43	38.57	14.03	23.74	25.91	46.15	50.45	30.28	10.74	10.75	10	23.78	39.07	29.07	-1.03683	1.3709e-05	down	-0.82531	0.0190997	insig
	LOC103639086	3.55	2.55	1.48	12.85	27.55	32.44	4.55	1.12	1.14	4.17	3.76	3.76	0.63	0.36	0.47	-2.66257	3.06759e-18	down	-2.65526	0.000281884	down
	LOC100216881	0.65	0.04	0.07	2.55	2.66	6.82	0.19	0.27	0.34	1.04	0.19	0.28	0.2	0.21	0.38	-3.01877	3.67437e-07	down	--	--	--
	LOC103647239	13.91	10.42	8.42	6.64	11.27	7.82	13.35	14.56	10.88	5.05	5.68	4.69	6.3	9.11	8.96	-0.755143	0.00340984	insig	-1.04313	0.00100465	down
	LOC100285899	27.72	18.98	10.76	18.39	17.5	23.34	34.38	19.5	18.97	16.27	14.36	19.96	10.88	13.3	14.14	-0.24573	0.219772	insig	-1.32034	0.000177407	down
	LOC100284675	4.85	6.05	4.51	4.91	5.21	7.67	6.32	8.69	5.52	3.94	4.75	3.65	4.1	4.21	3.63	-0.548415	0.0412356	insig	-1.15407	0.000645264	down
	LOC107457598	1.66	2.45	1.56	10.93	8.36	11.1	2.04	1.66	2.02	8.65	5.72	5.15	0.62	1.1	1.05	-0.655027	0.0101604	insig	-1.41796	0.0049171	down
CCR	LOC100285564	109.89	97.51	121.44	49.01	35.57	52.64	108.63	80.46	104.02	13.73	12.45	13.63	56.78	25.2	48.33	-1.80318	7.88642e-23	down	-1.58162	2.15426e-07	down
	LOC103632940	3.73	4.21	2.58	10.48	10.54	15.44	2.21	3.93	2.45	2.92	2.8	3.96	1.06	1.72	1.25	-1.93359	8.20807e-14	down	-1.44793	0.00221567	down
	LOC100382657	13.65	17.24	21.43	13.31	8.01	13.06	21.41	16.98	16.84	4.25	5.28	6.7	8.84	5.45	5.97	-1.10109	3.06666e-05	down	-1.84029	1.2856e-09	down
	LOC542463	410.66	338.56	367.12	26.15	19.02	24.31	581.27	288.11	477.08	33.48	37.56	31.63	229.54	122.83	192.89	0.546315	0.000944407	insig	-1.71411	2.69761e-07	down
	LOC103647545	1.05	1.15	2.33	5.71	6.79	5.52	1.25	1.01	0.95	9.05	8.8	8.75	4.37	3.03	4.89	0.546102	0.00642983	insig	1.53347	0.000192544	up
	LOC100193770	14.48	15.81	15.02	58.31	73.49	53.85	11.23	12.47	11.65	84.45	74.52	80.6	36.47	28.9	40.2	0.353373	0.0192343	insig	1.18942	1.65093e-08	up
	LOC100192966	8.52	7	10.46	11.78	9.59	10.51	7.23	13.49	6.95	16.51	11.77	17.4	27.27	62.78	27.4	0.504988	0.0161631	insig	1.771	0.000136895	up
	LOC100284846	7.61	6.29	10.57	10.75	14.66	14.37	6.05	13.58	8.18	18.19	19.68	19.27	38.03	90.69	38.48	0.503782	0.00518408	insig	2.28318	1.02606e-06	up
COMT	LOC107282093	115.48	91.88	137.68	118.44	69.89	162.86	143.83	133.52	137.77	43.3	37.5	36.37	52.96	42.55	81.98	-1.60496	2.89323e-10	down	-1.63323	1.72049e-10	down
	LOC100273683	31.85	34.72	36.73	16.91	19.48	22.56	40.16	45.25	41.17	10.66	7.9	8.68	8.8	8.97	12.05	-1.13212	6.08216e-09	down	-2.47041	3.35046e-28	down
CYP84A1/F5H	LOC103643375	4.96	3.78	3.75	1.61	3.12	3.02	5.66	5.1	3.46	1.86	1.76	1.88	1.08	1.13	2.06	-0.517004	0.111203	insig	-2.14437	6.52206e-08	down
	LOC100273589	77.85	78.98	81.87	28.34	28.62	43.72	95.33	76.95	98.39	21.98	20.97	28.29	39.2	34.4	39.07	-0.519561	0.0141533	insig	-1.64472	2.04439e-14	down
CYP98A	LOC100191539	299.79	205.81	196.06	95.5	66.12	110.05	363.45	367.59	329.45	57.86	52.31	57.36	140.83	150.97	152.45	-0.716197	0.000160844	insig	-1.62979	9.77815e-14	down
HCT	LOC103649816	4.24	5.06	2.91	3.64	2.79	3.4	2.83	4.11	3.47	6.21	6.46	7.87	2.38	3.14	3.3	1.04759	1.52815e-06	up	-0.605579	0.0699878	insig
	LOC100284063	8.24	13.55	7.23	16.35	12.58	36.47	10.58	8.2	14.57	0.68	0.99	1.07	2.92	4.86	5.09	-4.60358	9.32622e-35	down	-1.73306	1.1645e-06	down
	LOC100382972	8.25	7.19	5.36	1.51	0.43	1.14	11.36	3.77	10.76	0.18	0.28	0.25	1.7	1.54	1.71	-2.14921	0.00142495	down	-2.77446	1.38976e-09	down
	LOC103633102	0.06	0.22	0.17	0.62	0.89	0.89	0.09	0.09	0.39	0.13	0.21	0.09	0.22	0	0.07	-2.4977	0.000217945	down	--	--	--
	LOC100281073	292.31	246.39	235.58	40.7	44.5	47.83	352.24	320.48	359.71	46.8	28.28	35.11	86.39	78.88	64.36	-0.287678	0.140377	insig	-2.53407	8.09913e-25	down
	LOC103649769	68.33	73.66	72.79	5.29	5.79	5.96	73.95	78.38	93.48	5.01	3.69	3.39	65.97	44.56	43.78	-0.512713	0.0232085	insig	-1.04355	3.15035e-05	down
CSE	LOC100193405	14.49	20.72	8.39	19.37	24.33	26.51	12.08	3.12	7.52	51.33	45.91	52.66	23.6	10.86	38.63	1.07595	1.42945e-10	up	1.22915	0.018703	insig
	LOC103649607	24.64	21.59	15.69	21.93	22.74	37.1	20.52	16.75	20.99	15.74	13.02	14.76	7.11	6.06	12.16	-0.931269	3.68381e-05	insig	-1.60697	5.24621e-08	down
	LOC100191177	18.21	19.41	19.19	7.32	9.34	10.17	21.64	32.2	16.95	9.75	9.42	11.26	11.25	17.8	14.77	0.162791	0.4351	insig	-1.05264	0.00341161	down
	LOC103632711	10.62	13.19	13.55	18.85	13.94	17.07	7.89	9.12	11.47	9.52	8.08	9.25	5.62	2.36	5.5	-0.908225	5.72066e-07	insig	-1.48201	1.44535e-05	down
	novel.5117	3.69	2.64	2.84	3.05	2.08	4.17	3.67	3.19	2.81	2.65	1.22	2.18	0.93	2.48	1.51	-0.636637	0.125108	insig	-1.32605	0.0108611	down
BGL	LOC732807	14.8	17.36	19.17	23.87	33.62	23.22	10.64	21.69	16.74	90.7	118.03	86.67	158.67	298.14	175.86	1.85534	3.99391e-24	up	3.36729	1.16863e-18	up
	LOC542414	1.94	2.48	2.53	2.33	4.14	2.88	1.95	1.34	1.86	1.39	1.04	0.71	0.38	1.69	0.74	-1.59323	9.8341e-06	down	-1.19469	0.055293	insig
	LOC100282438	3.15	5.34	3.35	3.89	3.75	3.67	2.82	2.4	3.22	9.4	6.59	7.87	5.02	15.06	8.99	1.06125	1.17468e-06	up	1.45832	0.00163898	up
	LOC100501315	117.16	93.49	80.89	29.64	25.1	29.63	68.98	32.36	106.02	17.93	11.95	12.59	42.6	10.84	29.03	-1.00597	1.44473e-07	down	-1.73993	0.000321953	down
	LOC103646225	2.23	4.2	2.19	1.4	1.18	0.9	2.8	2.24	0.81	0.48	0.43	0.16	0.28	0.2	0.5	-1.72365	0.00159514	down	-3.0063	4.63969e-06	down
	LOC100272792	10.58	14.23	15.46	35.64	21.34	33.09	14.04	7.42	17.56	9.02	7.01	8.41	11.7	8.2	18.91	-1.89846	1.03918e-19	down	-0.417041	0.268335	insig
	LOC100279909	1.23	1.09	0.9	1.88	1.71	1.56	0.77	0.81	0.76	3.2	3.27	2.31	3.58	1.33	4.98	0.754964	0.00200867	insig	1.6501	0.00033334	up
	LOC100502335	341.46	367.15	347.86	444.02	337.48	487.46	312.83	210.42	386.65	398.94	363.84	401.21	181.9	160.38	175.98	-0.142546	0.373403	insig	-1.18489	1.12047e-05	down
	LOC100274288	15.01	17.05	13.64	30.36	22.65	20.9	14.39	17.6	16.44	39.2	45.27	39.93	37.96	74.06	40.18	0.736994	8.50497e-06	insig	1.32652	0.000273973	up
	LOC103643865	2.51	3.36	3.97	10.77	10.73	8.94	2.91	1.5	2.85	14.32	10.8	10.4	7.65	4.71	7.84	0.208618	0.269016	insig	1.07303	0.00369798	up
SCGT	LOC107546776	69.67	75.29	56.33	84.4	90.1	167.7	72.25	57.5	89.96	94.05	74.34	93.51	49.13	41.42	44.09	-0.408672	0.096543	insig	-1.07854	9.35338e-06	down
	LOC100382397	31.15	35.95	28.59	8.03	3.92	4.14	41.14	38.83	41.76	6.83	5.67	5.54	28.44	25.63	20.4	0.154768	0.590442	insig	-1.0744	3.19767e-05	down
HIDM	LOC100282856	44.81	41.54	40.17	24.53	24.95	36.33	44.3	37.85	46.24	22.24	15.26	17.8	23.76	21.12	26.04	-0.653048	0.00281555	insig	-1.23931	5.72088e-09	down
	LOC100272907	27.57	32.11	21.73	31.56	34.86	30.36	28.64	39.44	27.29	79.42	75.8	71.63	95.13	141.87	79.5	1.21319	8.55982e-22	up	1.39294	6.16445e-05	up
	LOC100284217	6.31	4.87	4.77	7.17	8.71	10.85	6.26	8.41	6.63	10.46	7.56	7.63	3.41	4.83	4.98	-0.0788529	0.753343	insig	-1.05666	0.0020258	down
	LOC100283424	52.21	53.94	37.6	23.55	19.51	30.38	66.96	60.97	58.29	19.73	18.83	17.24	34.41	30.89	36.47	-0.415541	0.0379674	insig	-1.25812	6.47782e-09	down
PYRC5	LOC103635019	6.22	6.74	8.83	1.41	2.66	2.66	9.83	2.87	3.58	0.75	0.84	0.39	2.3	2.2	1.76	-1.78844	0.000158593	down	-1.78342	0.00106442	down
CYP86B1	LOC100217282	0.63	0.94	0.72	0.79	0.58	1.12	0.6	1.25	1.06	0.42	0.46	0.52	0.36	0.21	0.37	-0.847228	0.0941168	insig	-2.01287	0.000772279	down
	LOC100501739	1.02	1.25	0.61	0.75	0.88	1.08	0.99	1.66	1.62	0.53	0.48	0.49	0.22	0.23	0.02	-0.881522	0.0562684	insig	-3.53705	1.90043e-06	down
AL2C4	LOC541913	71.56	68.67	68.09	13.61	11.15	15.78	83.81	64.01	80.36	11.02	8.29	8.9	45.04	52.61	38.67	-0.540512	0.00770557	insig	-1.10154	9.66129e-05	down
HHT1	LOC100273498	2.5	2.65	2.34	2.76	2.84	4.72	3.27	4.13	3.94	1.83	2.38	1.76	1.24	0.96	1.38	-0.80929	0.0143977	insig	-2.04815	4.41153e-09	down
MWL1	LOC100384836	11.02	9.83	10.88	11.84	18.71	16.36	10.52	21.86	12.96	2.7	3.62	1.52	0.76	0.12	1.01	-2.59961	1.25056e-18	down	-4.99596	5.06243e-22	down
	LOC100194275	18.19	21.55	18.68	43.64	39.1	47.22	20.06	9.93	22.68	18.23	12.06	13.2	9.95	3.05	10.64	-1.59546	3.51379e-18	down	-1.58513	0.00037374	down
