# Supplementary material for: The Regulatory Network of Sweet Corn (Zea mays L.) Seedlings under Heat Stress Revealed by Transcriptome and Metabolome Analysis
Source: Int J Mol Sci. 2023 Jun 29;24(13):10845. doi: 10.3390/ijms241310845 (PMC10341527; doi:10.3390/ijms241310845)
Supplement: Supplementary file 1 [file ijms-24-10845-s001.zip › Table S6.xlsx]

## Sheet: Sheet1
Table S6. RT-qPCR primers and the results for the samples (n = 3)
Gene name	Gene ID	Primer F (5'→3')	Primer R (3'→5')	CK-1	CK-2	CK-3	CK12h-1	CK12h-2	CK12h-3	CK24h-1	CK24h-2	CK24h-3	HT12h-1	HT12h-2	HT12h-3	HT24h-1	HT24h-2	HT24h-3
PAL	LOC100281532	ACCATCCAGTGCATCACGAG	TGGGGTTTGAACAGAAGGCA	1+0.3	0.32+0.26	0.44+0.2	0.96+0.06	0.55+0.21	1.02+0.18	0.88+0.35	0.8+0.18	1.57+0.15	0.24+0.16	0.06+0.61	0.16+0.3	0.36+0.24	0.55+0.15	0.36+0.08
	LOC100381820	CCACTGCCCATCTGCTGAAC	CGAAGTTGGTTACAGGGCGT	1+0.04	0.58+0.05	0.45+0.03	0.31+0.03	0.16+0.02	0.4+0.06	0.6+0.04	1.48+0.04	0.71+0	0.17+0.02	0.07+0.06	0.08+0.04	0.18+0.01	0.14+0.03	0.32+0.03
C4H	LOC100272801	GACAAGATCGACACCACGGA	CGTGCAGGAAACACGCATTG	1+0.04	0.66+0.04	0.41+0.03	0.28+0.04	0.14+0.02	0.29+0.03	0.9+0.03	1.59+0.03	0.96+0.01	0.19+0.01	0.14+0.03	0.13+0.02	0.32+0.02	0.22+0.01	0.47+0.07
4CL	LOC103653944	CTCAGGTTCCATGCCTTGCT	ACCTCATGTTTCACGCCTGT	1+0.01	0.62+0.03	0.33+0.02	0.17+0.02	0.07+0.03	0.18+0.02	0.77+0.01	1.51+0.01	0.65+0.01	0.09+0.01	0.05+0.04	0.05+0.05	0.15+0.03	0.13+0.03	0.21+0.03
	LOC542166	ACTGGCAACAGAAGGGACAC	ACAGGGCCAACAAACAGACA	1+0.06	0.6+0.05	0.42+0.02	0.15+0.03	0.08+0.04	0.09+0.04	0.85+0.04	1.22+0.06	0.91+0.03	0.1+0.03	0.06+0.02	0.06+0.06	0.25+0.02	0.34+0.04	0.32+0.01
CAD	LOC100216819	AGGAGAGCGTGTGTTCGTTT	CTTGAAGACGAAGGGCTCCA	1+0.02	0.73+0.03	0.49+0.03	0.4+0.01	0.1+0.03	0.27+0.05	0.83+0.01	0.57+0.05	0.94+0.01	0.05+0.07	0.02+0.07	0.03+0.07	0.22+0.06	0.23+0.05	0.17+0.06
	LOC100272868	CGGCTGGAGAAGAACGATGT	CGGCTGCTACATGACTCGAT	1+0.17	0.97+0.19	0.45+0.14	2.34+0.05	1.26+0.18	4.35+0.04	0.84+0.54	0.89+0.26	1.17+0.56	1.34+0.58	0.37+0.5	1.43+0.59	0.82+0.31	0.58+0.42	0.9+0.22
POD	LOC100384634	CCATTCTCGTCCTCCGATCC	GCACTGGATGCGATGCAAAT	1+0.99	0.5+0.28	0.17+0.29	0.38+0.65	0.16+0.25	0.16+0.25	0.23+0.17	0.66+0.08	0.34+0.53	0.69+0.26	0.72+0.21	0.39+0.2	1.59+0.03	1.64+0.14	1.05+0.06
	LOC100280824	CGGGTCGTCAACAGCTAGAG	ACTGGGGTTCATCAGAAGCG	1+0.05	0.9+0.03	0.4+0.04	4.47+0.03	5.12+0.04	6.76+0.02	0.7+0.08	0.99+0.04	0.91+0.04	13.25+0.03	7.93+0.02	7.06+0.01	2.84+0.04	2.47+0.04	5.16+0.02
	LOC103633271	GCCTCTGCAAAACAGAGACC	TGCAAGCAAGCGAGGTTTTG	1+0.71	0.28+0.17	0.21+1.01	0.84+0.13	0.65+0.22	0.41+0.33	0.42+0.21	0.67+0.09	0.88+0.18	0.78+0.17	0.6+0.78	0.27+0.12	0.12+0.63	0.26+0.73	0.43+0.15
	LOC100191769	CCCTCTTCGCCTCAGACTTC	TGACCACCCTACAGTTTGCC	1+0.02	0.41+0.05	0.44+0	0.08+0.1	0.11+0.01	0.3+0.04	0.71+0.05	0.75+0.03	0.57+0.01	0.02+0.1	0.02+0.1	0.02+0.07	0.02+0.01	0.02+0.09	0.03+0.12
	LOC100281286	CCGATTCCAACGCACCATTC	TATGAGGGTGCAGCTTGTCG	1+0.08	0.61+0.07	0.46+0.05	1.39+0.04	2+0.06	2.04+0.03	0.7+0.09	1.37+0.02	1+0.07	0.59+0.05	0.5+0.08	0.43+0.07	0.18+0.04	0.23+0.12	0.25+0.16
	LOC100191217	CTGGACCTAGCAAACAGCGA	TAGCGAATCCGATCGTGTGG	1+0.06	0.97+0.21	0.52+0.07	0.39+0.12	0.26+0.11	0.44+0.15	0.74+0.07	1.44+0.08	1.15+0.08	0.16+0.33	0.27+0.38	0.09+0.21	0.1+0.16	0.19+0.06	0.14+0.22
	LOC100276245	GCACACCATCAAAGTGCCTG	TGCCACCGAGAGCTTCATTT	1+0.02	0.68+0.18	1.67+0.03	1.73+0.05	0.31+0.2	0.85+0.06	1.94+0.1	4.28+0.03	1.12+0.02	0.3+0.16	0.41+0.37	0.29+0.14	0.32+0.12	0.33+0.09	0.2+0.24
	LOC103639086	GGCTACTTCTCCAACGTGCT	TCCGGGTTGTTCTTCCACTG	1+0.09	0.5+0.08	0.41+0.08	1.4+0.03	3.26+0.03	4.2+0.02	0.56+0.12	0.29+0.12	0.54+0.23	0.58+0.09	0.62+0.07	0.6+0.07	0.18+0.12	0.17+0.03	0.27+0.11
CCR	LOC100285564	CAAGACAAGGGGTTCCTCCC	TCGAAACGATTTCGGGTGGT	1+0.04	0.7+0.06	0.54+0.03	0.13+0.03	0.15+0.03	0.23+0.04	0.75+0.02	1+0.04	0.63+0.02	0.13+0.03	0.15+0.03	0.15+0.01	0.38+0.05	0.48+0.02	0.43+0.01
	LOC103632940	CTGTGCTGCCAAGACGATTG	AACGATACAAGGGCAGACCG	1+0.01	0.75+0.08	0.58+0.05	0.54+0.05	1.08+0.02	1.81+0.01	0.66+0.08	0.88+0.1	0.51+0.05	0.23+0.05	0.35+0.07	0.32+0.01	0.16+0.14	0.24+0.04	0.24+0.07
COMT	LOC100273683	CCTGTCGTACGTGGTGGATT	CGGAGGTGGTCATCAGGTTC	1+0.05	0.32+0.04	0.49+0.1	0.18+0.06	0.19+0.03	0.18+0.05	0.62+0.16	0.6+0.12	0.43+0.04	0.15+0.03	0.11+0.08	0.13+0.04	0.27+0.1	0.28+0.03	0.24+0.15
CYP84A1/F5H	LOC103643375	AACTGCCCCTTGTACTGACG	GACGACAGAGAAAGGCACCA	1+0.02	0.57+0.04	0.59+0.31	0.17+0.04	0.23+0.08	0.32+0.45	1.13+0.18	1.02+0.07	1.18+0.1	0.7+0.19	0.41+0.59	0.34+0.29	0.23+0.21	0.43+0.45	0.49+0.47
HCT	LOC100284063	CCGAGAGGCAGAATGACGAA	TCAAGGTTGGACAGCCACAG	1+0.03	0.62+0.05	0.44+0.02	0.34+0.04	0.36+0.08	1.01+0.02	0.71+0.07	0.32+0.05	0.51+0.04	0.03+0.22	0.04+0.22	0.04+0.17	0.14+0.02	0.14+0.06	0.16+0.23
	LOC103633102	CGTCTTCCAGCAAAACCTCG	CTACGGGCGATCGGGATATG	1+0.23	0.68+0.25	0.32+0.46	0.74+0.21	0.74+0.08	0.76+0.03	0.4+0.45	0.71+0.26	0.62+0.22	0.36+0.19	0.11+0.4	0.09+0.27	0.08+0.54	0.14+0.57	0.08+0.94
	LOC100281073	GCAGTGCTTCGAAAAGGTGT	AAAGCCCACATCCACAGCAT	1+0.05	0.11+0.03	0.06+0.04	0.07+0.02	0.21+0.02	0.23+0.04	0.34+0.02	1.51+0.05	1.45+0.05	0.11+0.03	0.06+0.06	0.06+0.05	0.27+0.06	0.59+0.05	0.78+0.02
CSE	LOC103649607	CGACGAGATGAGGGGCATTT	TCCGAAACCACATGCTGTCA	1+0.03	1.01+0	0.78+0.02	0.75+0.02	0.54+0.02	0.68+0.04	0.82+0.03	0.78+0.01	0.73+0.01	0.29+0.03	0.24+0.09	0.29+0.04	0.26+0.05	0.28+0.1	0.3+0.03
BGL	LOC732807	GACCTCGTGATGTGGGTACG	TATTAGCCACGGTGCTGGAG	1+0.02	0.91+0.02	0.55+0.06	0.69+0.03	0.85+0.01	0.7+0.01	0.96+0.05	1.79+0.03	0.81+0.06	2.42+0.03	2.3+0.02	1.87+0.03	4.42+0.02	7.31+0.01	6.73+0.03
	LOC103646225	TGGCCTCTGAAGAATTGCCT	ATGGCACTGGCATACATGGG	1+0.06	1.38+0.07	0.58+0.03	0.6+0.04	0.46+0.06	0.33+0.02	1.74+0.04	2.25+0.04	0.68+0.01	0.41+0.06	0.31+0.04	0.28+0.04	0.48+0.06	0.54+0.04	0.44+0.02
	LOC100272792	TGAGCTTGTGAGTGTGACGA	AGTTTCACTGTGGGCTGGAC	1+0.23	1.11+0.11	0.88+0.07	2.33+0.01	1.21+0.07	2.02+0.11	1.23+0.11	1.75+0.09	0.99+0.05	0.57+0.09	0.39+0.12	0.51+0.07	1.19+0.07	1.7+0.09	5.51+0.12
SCGT	LOC107546776	CGTGATTGGTGGTGAGGTGA	CCATCTCCCGTATTGCCTCC	1+0.02	0.78+0.13	0.61+0.19	0.86+0.06	0.71+0.04	1.49+0.18	1.28+0.48	1.4+0.61	1.68+0.17	0.71+0.02	0.39+0.02	0.45+0.04	0.34+0.04	0.37+0.1	0.44+0.19
HIDM	LOC100282856	CCATCGCGCAGGATAAAGTC	GTGTAGCGCCAGCATGAAAG	1+0.02	0.76+0.19	0.63+0.11	0.6+0.24	0.37+0.03	0.47+0.02	1.22+0.07	1.66+0.11	0.92+0.09	0.32+0.27	0.18+0.12	0.19+0.09	0.3+0.38	0.52+0.02	0.53+0.13
	LOC100283424	TCGCTCACTTCGTAGCAGTC	GTAGGGGTGCACTATCAGCA	1+0.13	1.02+0.11	1.05+0.05	0.41+0.05	0.28+0.03	0.39+0.07	1.54+0.07	1.46+0.06	0.84+0.1	0.18+0.13	0.2+0.08	0.17+0.02	0.58+0.02	0.63+0.02	0.71+0.02
PYRC5	LOC103635019	CAGCGGAGCAACCGTTATTG	CCGTCTTCTAGGTCATGCGG	1+0.09	0.97+0.04	1.17+0.04	0.22+0.03	0.22+0.16	0.14+0.09	1.47+0.07	0.49+0.1	0.76+0.12	0.07+0.15	0.06+0.11	0.04+0.17	0.34+0.05	0.28+0.2	0.19+0.1
CYP86B1	LOC100217282	TCTGAACTGTTGGTGCCGAG	GAAGAGCCCTGCTTCTTTCA	1+0.11	1+0.17	0.66+0.04	0.71+0.02	0.64+0.14	0.8+0.01	1.15+0.14	1.74+0.07	0.93+0.02	0.52+0.05	0.45+0.07	0.37+0.08	0.3+0.02	0.29+0.01	0.42+0.07
	LOC100501739	CCAAGAGAGGCAAGGCCAAT	CAGTCACAAAGTGGCACGAC	1+0.02	0.73+0.3	0.59+0.06	0.6+0.24	0.38+0.03	0.45+0.07	0.75+0.23	1.44+0.46	1.01+0.16	0.31+0.36	0.23+0.29	0.21+0.33	0.11+0.08	0.15+0.24	0.21+0.11
HHT1	LOC100273498	TATGAGCAGCGATGACGGAC	CGTACATAAACCAAAGCAGGCA	1+0.05	0.3+0.09	0.32+0.02	0.24+0.02	0.16+0.2	0.23+0.11	0.65+0.02	0.54+0.09	0.89+0.04	0.75+0.04	0.5+0.04	0.42+0.03	0.41+0.04	0.68+0.11	0.48+0.04
MWL1	LOC100384836	TCCCCCGAGGTAGTAATGGG	TGGTGAGAGTCGGTAGGAGG	1+0.04	0.56+0.06	0.42+0.16	0.68+0.03	0.61+0.13	0.76+0.09	1.47+0.24	1.39+0.03	0.78+0.13	0.2+0.56	0.07+0.04	0.07+0.21	0.04+0.41	0.04+0.22	0.05+0.46
ZmActin1	LOC100282267	TGAAACCTTCGAATGCCCAG	GATTGGAACCGTGTGGCTCA
