# Supplementary material for: The Regulatory Network of Sweet Corn (Zea mays L.) Seedlings under Heat Stress Revealed by Transcriptome and Metabolome Analysis
Source: Int J Mol Sci. 2023 Jun 29;24(13):10845. doi: 10.3390/ijms241310845 (PMC10341527; doi:10.3390/ijms241310845)
Supplement: Supplementary file 1 [file ijms-24-10845-s001.zip › Table S7.xlsx]

## Sheet: Sheet1
Table S7. DEGs related to photosynthesis
Note: "insig" means no significant, "--" means not detected.
Gene name	Gene ID	CK			CK12h			CK24h			HT12h			HT24h			CK12h_vs_HT12h			CK24h_vs_HT24h
		CK-1	CK-2	CK-3	CK12h-1	CK12h-2	CK12h-3	CK24h-1	CK24h-2	CK24h-3	HT12h-1	HT12h-2	HT12h-3	HT24h-1	HT24h-2	HT24h-3	Log2 FC	p-value	regulated	Log2 FC	p-value	regulated
Lhca1	LOC100283212	624.82	800.67	326.69	82.7	142.39	86.04	644.6	564.85	590.01	19.94	33.1	30.2	442.72	329.42	368.22	-1.91843	7.87e-16	down	-1.04355	1.92e-06	down
	novel.7437	78.21	66.09	54.89	10.08	12.69	12.04	113.71	117.66	108.95	1.23	4.24	4.82	54.09	36.53	43.79	-1.77682	0.000509198	down	-1.72846	9.39e-12	down
Lhca3	LOC100282214	7889.82	7133.49	6155.26	926.65	1419	1037.54	9328.29	11161.5	6873.3	755.95	774.99	595.01	4202.89	7082.85	3296.68	-0.686435	0.000136658	insig	-1.24166	0.00144597	down
Lhcb1	LOC103651577	3.42	14	0.49	0.37	1.12	0.32	2.72	6.87	2.32	0	0.24	0.2	0.39	0.47	0.86	--	--	--	-3.17008	2.07e-07	down
	LOC100274453	2348.32	3519.3	1228.02	677.09	928.17	377.17	2329.99	3619.27	2768.78	46.06	101.32	73.1	488.34	763.17	342.18	-3.18198	3.14e-12	down	-2.77271	2.21e-13	down
	LOC100282054	702.13	1069.72	261.83	103.43	302.34	119.98	669.27	863.14	598.96	13.92	40.62	29.17	211.37	114.11	122.24	-2.66796	4.08e-05	down	-2.63922	8.29e-18	down
	LOC103651578	79.46	152.3	54.4	10.64	71.35	11.37	109.76	319.38	81.42	2.31	11.69	2.12	45.19	55.45	10.22	-2.55188	0.0235404	insig	-2.5155	0.00575572	down
	LOC103651575	780.91	545.96	145.27	142.46	272.46	50.05	384.93	619.5	373.07	5.73	15.03	21.34	98.84	148.26	97.86	-3.47399	1.54e-05	down	-2.34149	6.26e-12	down
	LOC542530	4123.61	5163.39	2160.22	360.05	521.99	348.24	4025.91	4825.55	4051.17	136.23	196.21	164.26	1469.47	1422.34	1184.19	-1.32473	2.09e-12	down	-2.02635	7.23e-17	down
	LOC100281248	4690.34	4847.91	3155.08	416.34	715.21	517.72	4535.25	7610.44	4079.05	891.06	1769.41	1258.59	5309.2	8835.19	4268.18	1.2294	3.69e-07	up	-0.146192	0.713992	insig
	LOC100193833	7092.25	7815.9	4954.83	487.82	709.81	504.69	7856.16	8446.39	6667.48	1582.16	1859.36	1674.57	5417.56	5233.79	4121.35	1.57154	5.51e-22	up	-1.00355	0.000151288	down
Lhcb2	LOC103643653	450.48	627.22	195.23	11.27	19.99	15.83	343.29	447.72	341.96	4.07	7.11	4.62	124.41	134.43	99.69	-1.59471	1.04e-08	down	-2.01675	2.15e-13	down
	LOC100281879	534.69	559.32	364.19	30.36	41.03	26.58	643.05	600.71	562.09	8.68	13.33	7.63	207.67	161.38	265.66	-1.74094	3.64e-13	down	-1.91184	2.49e-17	down
Lhcb3	LOC100284154	2369.85	2644.71	1437.17	112.66	163.45	136.76	2564.48	2428.52	2391.64	86.48	86.84	82.24	1623.69	1582.76	1291.11	-0.709053	7.78e-06	insig	-1.08143	9.49e-06	down
Lhcb4	LOC542478	2133.74	2331.48	1218.52	391.36	619.36	375.07	1969.17	2665.92	1592.09	1226.84	1407.57	1117.21	2192.98	3027.59	1735.63	1.42182	1.65e-13	up	-0.18483	0.596858	insig
Lhcb6	LOC542321	2182.75	2903.59	1322.42	593.37	718.19	433.6	2111.38	2169.22	1916.43	280.86	420.6	301.95	1219.48	727.85	911.5	-0.813089	4.97e-05	insig	-1.50913	6.78e-10	down
PsaD	LOC103630810	377.82	385.35	340.02	10.99	8.41	12.97	440.79	321.87	501.88	1.2	0.98	1.31	115.46	74.03	86.16	-3.23303	4.85e-35	down	-2.58086	4.1e-22	down
	LOC541692	56.94	57.85	60.71	26.91	28.03	23.39	43.87	52.99	61.33	32.49	31.87	30.14	38.99	20.02	37.03	0.25587	0.0455346	insig	-1.11684	2.49e-05	down
	LOC100191984	3213.18	3540.1	2293.68	2093.47	2455.91	1848.3	3785.85	3536.13	3152.48	2271.7	2457.58	2118.34	2446	2441.06	1842.3	0.0830357	0.540983	insig	-1.00392	0.000194397	down
PsaG	LOC100285458	1690.23	1545.99	1010.78	1021.6	1558.87	1124.19	1840.79	1878.13	1223.15	1375.05	1368.57	1322.37	863.5	954.09	864.15	0.118597	0.472472	insig	-1.25881	1.04e-05	down
PsaH	LOC541685	4411.76	4204.58	2534.21	2451.99	3083.43	2281.62	4856.2	4507.64	3584.44	2509.38	2481.75	2295.83	2183.07	2642.18	1938.49	-0.116144	0.405683	insig	-1.30022	8.08e-06	down
PsaK	LOC100286020	8065.75	8053.91	4740.45	2379.67	2468.01	1953.32	10581.1	6518.05	6833.24	2073.91	1982.05	1612.51	5563.95	5038.75	4565.24	-0.277076	0.0557715	insig	-1.04341	0.000534171	down
PsaL	LOC100383080	4039.72	3984.15	2744.22	2510.04	3427.77	2457.95	3957.23	4948.01	3175.92	2754.4	2903.74	2635.29	2404.2	2627.42	2031.49	-0.0329676	0.827067	insig	-1.1381	8.86e-05	down
PsaN	LOC542605	3706.16	3072.28	2046.22	2542.01	3379.45	2360.72	3516.23	3376.73	2713.63	2022.92	1869.66	1906.98	1538.92	1924.59	1497.9	-0.528318	0.000500403	insig	-1.31719	2.57e-06	down
PsaO	LOC100283848	3534.64	3830.2	2046.28	916.15	1230.6	819.43	3956.85	3333.83	2982.53	882.9	1006.5	785.27	2152.46	2227.66	1797.48	-0.164207	0.332434	insig	-1.10483	4.58e-05	down
PetA	LOC103630668	0.92	1.37	1.16	2.18	2.28	1.56	0.42	0.9	1.26	2.57	2.7	3.22	3.47	2.67	4.12	0.48365	0.0685612	insig	1.62483	0.000162584	up
PetF	LOC100281526	814.47	963.68	955.03	13.58	13.21	12.9	1028.25	1288.18	1065.13	15.42	13.04	9.74	182.12	221.54	99.32	-0.0711046	0.70331	insig	-3.08212	1.71e-17	down
	LOC103653244	373.16	354.16	267.89	49.81	44.16	42.89	438.7	256.11	356.95	26.65	19.58	22.74	146.89	126.2	108.07	-1.00291	1.16e-09	down	-1.84184	1.19e-09	down
	LOC100284503	334.37	282.84	314.05	71.64	44.46	76.65	352.32	255.39	302.64	47.07	36.79	53.15	157.35	135.13	143	-0.509865	0.0237769	insig	-1.4475	2.11e-09	down
	LOC100216583	2.24	2.18	1.77	0.53	0.88	0.29	1.42	2.45	2.72	1.13	1.08	0.38	1.63	0.63	1.21	0.597232	0.342071	insig	-1.31361	0.00709932	down
	LOC100277231	504.88	366.36	376.03	508.31	532.85	518.12	498.16	294.77	376.93	503.27	390.35	415.46	283.58	168.84	267.72	-0.267732	0.0504231	insig	-1.11102	0.000177452	down
	LOC103626452	1613.57	1067.07	1179.82	203.07	238.26	287.38	1868.16	1375.35	1159.96	269.3	172.62	195.08	936.85	1070.25	804.58	-0.211748	0.288459	insig	-1.0194	0.00114858	down
	LOC541612	3.39	3.09	2.36	20.37	10.62	20.31	3.13	2.21	2.84	8.46	7.51	7.21	4.42	3.9	8.07	-1.16337	1.17e-05	down	0.595206	0.140275	insig
	LOC100285808	32.81	32.03	25.42	55	63.64	39.7	25.35	24.09	28.04	84.54	88.7	80.49	84.71	49.73	71.65	0.667086	9.2e-05	insig	1.01824	1.61e-05	up
	LOC103653165	493.3	336.34	647.59	262.87	229.34	306.33	594.36	479.41	382.36	731.11	579.99	626.33	1148.36	1962.49	1303.96	1.26113	2.58e-15	up	1.24425	0.000376224	up
	LOC100275885	37.69	31.27	31.49	225	289.36	276.04	41.86	51.78	29.4	245.2	206.76	239.71	201.72	218.31	205.95	-0.209309	0.163476	insig	1.97102	3.74e-11	up
	LOC100382495	0	0	0	0.34	0.16	0.17	0	0	0	4.67	5.41	9.57	3.52	3.94	5	4.88848	7.49e-18	up	8.23885	2.28e-10	up
PetH	LOC100285588	0.29	0.2	0.2	2.02	2.82	2.12	0.11	0.33	0.2	2.65	2.96	2.53	2.65	3.58	2.8	0.210159	0.406849	insig	3.48187	2.84e-11	up
	LOC100194249	5	2.88	4.13	12.62	8.97	12.98	4.74	3.84	4.81	14.12	15.67	16.32	12.29	16.15	17.81	0.398459	0.0387191	insig	1.41478	1.37e-06	up
	novel.7231	3.16	1.64	4.64	4.42	2.7	2.56	6.35	2.71	4.58	2.56	1.6	2.76	2.52	1.74	3.14	-0.495538	0.22455	insig	-1.29405	0.00727826	down
	LOC100282643	688.02	786.48	662.22	771.39	665.39	628.49	723.62	451.05	729.92	448.23	417.58	348.61	364.44	239.66	281.01	-0.780742	3.04e-08	insig	-1.49312	1.32e-07	down
PsbB	LOC103643210	2.24	2.53	1.84	5.6	5.11	4.01	1.3	1.46	1.77	11.52	8.7	9.94	3.98	2.18	3.82	1.02201	5.28e-06	up	0.747531	0.0651981	insig
PsbM	novel.7880	0.19	0.16	0.18	0.48	0.35	0.41	0.27	0.14	0.15	0.89	0.31	0.79	0.3	1.36	0.71	0.660543	0.153974	insig	1.73863	0.0149148	up
	novel.7840	0.51	0.3	0.6	1.37	0.91	1.1	0.74	0.62	0.64	2.15	1.38	2	1.82	5.22	2.26	0.695755	0.0802275	insig	1.89673	0.00160906	up
PsbO	LOC100272890	3662.99	3490.18	2424.18	1804.94	2272.91	1727.53	3777.65	3318.52	2975.96	2329.63	2188.68	2033.09	1830.72	2267.63	1526.04	0.159515	0.254179	insig	-1.19818	5.65e-05	down
PsbP	LOC103643502	14.88	15.12	20.75	34.65	38	28.84	13.39	17.42	16.15	51.09	61.59	56.71	45.66	39.67	42.33	0.723912	3.52e-07	insig	1.07106	3.13e-07	up
	LOC100281340	118.26	107.07	105	58.25	51.92	42.63	104.19	44.14	89.99	14.88	12.82	10.01	43.28	9.12	30.36	-2.03227	4.81e-27	down	-1.96407	5.71e-05	down
	LOC103648413	34.67	34.65	40.55	17.4	22.01	17.77	27.59	10.04	31.63	16.82	13.97	12.15	16.68	2.21	14.8	-0.429434	0.0400466	insig	-1.48335	0.0148799	down
	LOC100274771	76.52	54.85	40.62	16.04	8.96	22.75	66.16	47.75	71.04	7.37	8.25	7.79	45.25	24.64	38.09	-1.05126	0.000426056	down	-1.17458	2.99e-05	down
	LOC103651495	4.59	3.98	2.95	39.41	42.19	35.58	2.96	3.61	3.27	38.6	46.45	48.36	13.7	5.78	10.54	0.171209	0.243335	insig	1.20734	0.000892481	up
	LOC100272548	5.32	6.14	3.19	12.67	10.84	12.07	3.51	2.7	3.71	13.1	16.39	17.74	16.48	8.36	17.45	0.39211	0.0384338	insig	1.68198	1.13e-06	up
	LOC100278794	8.23	4.63	5.4	55.69	74.53	67.02	6.27	6.61	5.01	91.63	118.87	103.95	45.37	33.52	51.28	0.654595	4.87e-05	insig	2.46281	7.51e-21	up
PsbQ	LOC542279	1610.94	1638.96	1024.45	1077.7	1272.01	900.99	1634.29	937.2	1294.42	1499.74	1487.17	1432.75	1047.2	618.11	841.93	0.429148	0.00236197	insig	-1.02832	0.000632072	down
	LOC103653672	16.86	15.65	9.19	56.49	91.12	55.6	9.44	13.75	9.68	71.04	73.71	66.36	44.98	27.72	35.31	0.0402264	0.836821	insig	1.32857	2.8e-06	up
	LOC100275181	1.43	2.57	1.22	4.71	4.17	8.49	0.65	0.4	1.17	1.59	1.19	1.15	0.54	0	0.38	-2.16343	3.62e-07	down	--	--	--
PsbS	LOC542126	3873.39	3232.58	3154.15	1082.5	999.78	1040.12	4152.69	2965.53	4082.39	553.19	553.48	436.17	1978.54	1798.05	1623.18	-1.03358	1.13e-14	down	-1.4239	2.73e-08	down
PsbY	LOC100280994	1314.5	1193.99	862.66	821.11	1121.19	1022.94	1581.24	1152.09	923.83	1075.17	1056.02	1130.88	887.57	652.59	793.46	0.120354	0.407736	insig	-1.05133	0.000311198	down
Psb27	LOC100282043	165.53	192.13	58.06	203.17	249.32	188.29	140.21	143.69	127.44	406.12	482.82	486.65	353.8	342.11	304.01	1.08656	8.7e-14	up	0.911086	0.000105434	insig
Psb28	LOC103636309	199.16	157.44	101.69	24.61	19.18	22.32	211.35	143.43	180.47	8.98	8.85	8.1	49.25	38.47	33.83	-1.36671	2.36e-21	down	-2.51684	5.1e-19	down
	LOC109945128	82.86	83.92	44.76	33.88	33.31	28.42	95.25	44.56	70.88	37.58	36.68	37.91	52.13	21.18	36.58	0.215475	0.16022	insig	-1.35827	0.000510049	down
	LOC100284876	150.4	106.64	118.2	62.88	78.38	60.55	158.56	101.37	114.11	114.44	85.11	89.73	95.74	47.43	79.96	0.505177	0.00274329	insig	-1.16144	0.000226052	down
IDI1	LOC103630362	11.64	9.85	11.05	28.45	27.14	30.53	12.82	7.85	11.18	47.97	52.7	58.21	35.18	33.63	40.18	0.866174	2.05e-09	insig	1.38764	9.58e-07	up
HMOX2	LOC100272729	3.51	3.29	2.33	12.86	17.65	12.74	2.88	2.03	3.27	20.39	28.88	29.24	19.71	14.7	19.57	0.843115	5.29e-05	insig	2.33565	1.36e-14	up
HMOX1	LOC100192807	41.59	54.45	42.99	24.43	23.95	21.28	54.21	35.77	48.69	14.91	13.64	12.46	19.37	25.17	20.5	-0.779704	1.25e-06	insig	-1.45643	1.59e-06	down
AB1K1	LOC103652847	114.99	94.2	155.91	50.31	60.14	43.38	81.9	109.62	98.35	42.14	38.76	37.66	59.18	65.17	52.05	-0.389605	0.00851834	insig	-1.07098	2.22e-05	down
LIGHT-HARVESTING-LIKE 8, LIL8, PHOTOSYSTEM B PROTEIN 33, PSB33	LOC100285301	431.29	394.05	311.97	244.77	219.22	217.06	453.58	329.39	441.81	145.69	147.87	145.54	272.78	209.6	194.3	-0.648781	3.53e-09	insig	-1.23207	3.28e-06	down
DEGP8	LOC100272554	40.15	41.23	42.97	61.5	55.37	51.67	37.02	24.9	40.48	41.48	32.61	37.92	26.57	11.6	24.32	-0.603506	3.57e-05	insig	-1.12387	0.000703502	down
HC173	LOC100501691	189.42	194.05	243.24	53.99	49.99	42.49	169.96	193.8	203.4	42.17	39.28	33.46	132.03	138.7	89.42	-0.364331	0.0136224	insig	-1.002	0.000443116	down
PP264	LOC100275894	79.43	85.52	82.34	2.89	2.43	2.21	87.25	103.01	90.9	3.74	2.5	2.36	52.29	65.07	33.94	0.177322	0.525313	insig	-1.23229	0.000210176	down
PAM68	LOC100275888	6.87	7.89	4.1	166.65	126.69	122.39	9.71	3.76	5.97	124.58	110.64	122.52	37.58	9.34	39.91	-0.230299	0.134387	insig	1.70099	0.0012534	up
DEGP1	LOC103632808	3.08	5.38	7.15	2.83	4.95	2.4	2.35	4.3	4.14	6.44	9.37	5.05	8.8	2.87	7.51	1.01817	0.00154184	up	0.426716	0.321333	insig
GPT2	LOC100281048	452.51	288.72	452.24	142.95	82.67	136.47	429.13	374.51	428.06	40.11	37.97	33.93	86.08	66.96	92.18	-1.71025	4.69e-17	down	-2.71971	1.41e-42	down
GPT2	LOC100279907	111.92	92.83	151.13	6.33	2.35	4.88	137.48	131.29	132.38	4.31	4.55	3.8	23.54	27.67	31.07	-0.11424	0.702044	insig	-2.66253	8.61e-33	down
MET1	LOC103631990	542.82	566.75	460.79	238.25	163.94	186.46	603.1	289.48	635.26	138.77	116.7	124.05	329.9	221.57	230.26	-0.647529	6.21e-05	insig	-1.34831	8.98e-05	down
BBX21	LOC103646136	0.14	0.05	0.08	0.96	1.15	1.28	0.3	0.37	0.29	4.48	4.27	4.24	0.75	0.82	1.54	1.92004	1.52e-16	up	1.30225	0.0139163	up
CYSK4	LOC103651084	2.25	2.17	3.62	12.09	14.75	10.85	2.17	2.08	2.42	10.36	14.87	15.02	14.97	11.52	16.11	0.0781513	0.698696	insig	2.28542	1.13e-18	up
ERG3	LOC100285451	2.63	1.39	1.2	2.6	1.42	2.4	2.27	1.59	2.29	0.57	0.48	0.63	0.49	0	0.78	-1.94783	0.000806315	down	-2.69802	0.00172878	down
MAOX	novel.1307	3.6	4.55	7.11	5.53	7.06	0.95	0.65	3.19	2.76	14.53	8.36	8.35	0.57	0	0.9	1.20348	0.124618	insig	-2.59145	0.00452685	down
ERG1	LOC100282142	12.19	15.9	15.41	42.81	39.86	56.49	19.06	5.24	16	9.89	9.92	11.4	5.2	2.45	7.29	-2.17656	2.38e-26	down	-1.86392	0.000480058	down
ALFP	LOC100272845	802.95	575.92	656.12	367.21	340.42	280.92	812.02	544.85	600.13	230.16	207.78	172.29	276.31	229.91	265.69	-0.709707	3.61e-06	insig	-1.73518	2.16e-11	down
U86A1	LOC103626199	10.43	11.33	7.21	14.78	14.74	20.23	12.33	12.13	9.81	7.85	5.46	7.58	6.28	3.23	4.23	-1.27071	2.35e-09	down	-1.71821	3.92e-08	down
PCKA	LOC100279748	55.51	57.41	66.98	77.42	78.39	96.56	57.42	79.25	68.18	60.5	48.9	51.5	28.77	31.6	33.12	-0.667214	1.82e-05	insig	-1.49926	4.86e-11	down
MAOC	LOC100284598	53.49	59.25	58.26	53.08	22.1	51.11	68.7	63.44	64.42	16.29	10.49	11.39	29.76	28.81	35.9	-1.74325	1.96e-09	down	-1.44252	2.89e-12	down
F16P1	LOC100216767	443.64	354.78	351.03	269.09	287.16	276.46	480.24	389	395.23	286.28	256.44	237.31	201.55	249.56	184.78	-0.110376	0.369621	insig	-1.35287	1.71e-06	down
ALF	LOC542261	74.57	66.59	100.03	150.95	126.62	207.08	74.19	189.13	88.41	65.04	64.43	66.67	41.41	82.74	50.32	-1.32554	1.31e-12	down	-1.33914	0.00209431	down
KPPR	LOC100279820	85.31	75.87	70.74	72.85	90.64	65.12	74.01	84.85	82.44	68.69	64.12	52.63	50.64	33.5	46.64	-0.316416	0.0547832	insig	-1.27311	9.06e-10	down
PR19B	LOC100274157	48.85	51.27	56.08	42.89	39.74	38.56	44.89	44.58	51.41	30.15	31.4	27.56	24.45	29.3	23.88	-0.459224	0.000284536	insig	-1.21641	1.22e-06	down
ALFP3	LOC100286050	4.96	5.56	5.86	7.07	7.66	7.75	6.13	7.08	6.18	2.33	3.26	3.02	2.99	4.39	3.81	-1.40202	3.82e-09	down	-1.15674	0.000538734	down
PCKA	LOC541622	2964.41	2429.11	3330.03	422.79	472.19	346.83	3286.39	2474.28	3010.2	241.42	165.54	125.58	1857.52	1642.62	1613.44	-1.2341	1.26e-08	down	-1.15592	1.1e-06	down
NET2A	LOC103647964	3.89	4.62	6.09	7.48	5.57	5.61	2.88	5.93	4.95	3.57	4.27	3.24	2.41	3.2	2.37	-0.767269	6.46e-05	insig	-1.12687	0.00156646	down
F16P2	LOC100273700	490	430.19	471.2	315.1	322.49	262.27	458.09	347.44	428.75	199.64	176.96	161.01	245.12	304.21	191.39	-0.757237	3.54e-08	insig	-1.08704	0.000412876	down
ALFC5	LOC100274515	1129.9	1184.98	1250.17	390.87	384.12	343.92	1318.34	903.53	1209.02	457.74	343.54	333.74	798.3	676.95	627.45	0.00657973	0.965789	insig	-1.08257	3.89e-05	down
RPE	LOC100274365	489.94	380.68	441.66	274.96	317.15	251.01	419.8	485.23	380.2	258.59	271.1	261.93	247.05	322.97	228.64	-0.106111	0.387966	insig	-1.03966	0.000294172	down
CAPP1	LOC542479	11.03	9.86	14.43	25.19	19.6	29.57	11.18	14.8	11.9	7.92	10.21	8.15	7.77	12.68	9.13	-1.52033	1.22e-15	down	-0.702958	0.0277253	insig
MDHP	LOC100193743	38.47	24.14	21.82	39.73	23.52	42.73	29.2	38.57	28.57	12.15	15.59	18.43	25.01	26.59	32.72	-1.21799	2.72e-07	down	-0.57353	0.0188376	insig
TKTC	LOC103640190	2.64	4.88	4.79	3	2.85	1.92	2.15	6.46	4.07	5.6	6.25	5.31	8.85	3.94	3.79	1.13055	0.00179328	up	0.0162996	0.976925	insig
CAPP1	LOC103642664	15.32	45.67	63.87	15.05	18.46	6.07	14.88	62.27	47.22	36.61	55.31	19.16	104.15	100.86	35.07	1.47743	0.0139501	up	0.640769	0.231607	insig
RPI1	LOC100285676	2.61	3.25	4.08	6.68	7.14	6.32	2.61	4.16	2.44	8.86	10.72	10.66	7.46	7.55	10.17	0.570486	0.000719167	insig	1.06576	0.000987244	up
RER5	LOC100274936	5.06	5.89	7.26	17.3	23.17	14.73	3.83	6.62	6	29.55	34.69	31.08	17.79	11.2	16.12	0.773302	1.36e-05	insig	1.07291	0.000150774	up
ALA2	LOC100279149	9.64	11.64	8.28	17.47	12.64	16.15	4.86	10.23	8.62	16.09	18.59	13.29	21.85	25.75	20.52	0.0350751	0.852031	insig	1.17951	0.000364205	up
G3PC3	LOC542333	4.77	3.76	4.5	7.73	4.2	5.03	4.42	5.41	4.21	4.07	7.38	5.89	15.31	10.48	21.54	0.0180185	0.951953	insig	1.34501	1.21e-05	up
ALA2	LOC100384793	6.86	4.46	6.5	11.26	14.29	14.14	4.78	6.24	4.79	21.13	24.48	22.78	15.79	18	19.73	0.766677	1.3e-06	insig	1.38565	1.12e-07	up
MDHM	LOC100272900	2.62	2.04	4	4.26	3.69	4.75	1.39	2.82	2.36	6.09	8.44	7.3	6.15	9.96	6.92	0.764695	0.00141793	insig	1.4762	0.000452463	up
AATC	LOC100273311	12.11	19.23	21.55	22.39	16.47	17.57	9.67	12.41	16.02	20.22	27.41	27.93	46.27	44.15	62.34	0.40558	0.0287123	insig	1.62859	5.87e-11	up
ALA2	LOC100193705	10.22	10.89	19.04	4.04	4.88	6.16	7.25	5.52	7.13	13.14	15.38	12.15	61.54	51.54	53.48	1.41017	4.35e-11	up	2.68648	7.32e-28	up
TPIS	LOC100280823	1.32	1.97	2.25	4.35	2.81	2.6	1.6	1.77	2.14	8.68	10.35	13.82	21.42	32.87	29.52	1.73845	1.71e-10	up	3.57535	1.08e-27	up
G3PC3	LOC100037774	0.47	0.94	1.29	5.59	1.29	1.96	0.91	1.15	0.91	0.62	3.38	2.38	9.88	18.29	22.45	-0.484467	0.420468	insig	3.71923	4.81e-19	up
