# Supplementary material for: The Regulatory Network of Sweet Corn (Zea mays L.) Seedlings under Heat Stress Revealed by Transcriptome and Metabolome Analysis
Source: Int J Mol Sci. 2023 Jun 29;24(13):10845. doi: 10.3390/ijms241310845 (PMC10341527; doi:10.3390/ijms241310845)
Supplement: Supplementary file 1 [file ijms-24-10845-s001.zip › Table S8.xlsx]

## Sheet: Sheet1
Table S8. Metabolites detected after heat stress
Screening conditions: VIP ≥ 1, |Log2FC| ≥ 1, p value < 0.05 (*), or < 0.01 (**)
Note: "NA" means "no answer", "--" means not detected.
Number	Index	Formula	Compounds	CK			CK12h			CK24h			HT12h			HT24h			CK12h_vs_HT12h			CK24h_vs_HT24h			Class
				CK-1	CK-2	CK-3	CK12h-1	CK12h-2	CK12h-3	CK24h-1	CK24h-2	CK24h-3	HT12h-1	HT12h-2	HT12h-3	HT24H-1	HT24H-2	HT24H-3	VIP	Log2 FC	p_value	VIP	Log2 FC	p_value
1	mws0256	C5H11NO2	L-Valine	9060000	9620000	8790000	7670000	7770000	8560000	9060000	7620000	9310000	14400000	21900000	22800000	34200000	36500000	50700000	1.63169	1.30246	*	1.58	2.22	*	Amino acids and derivatives
2	mws0147	C5H10O3	β-Hydroxyisovaleric acid	151000	123000	140000	145000	144000	233000	137000	97300	134000	587000	396000	522000	224000	371000	325000	1.61209	1.53168	*	1.49	1.32	*	Organic acids
3	mws0230	C4H9NO3	L-Threonine*	78300	72000	102000	65600	98700	111000	88000	53200	89600	148000	263000	272000	313000	299000	421000	1.50381	1.31044	--	1.55	2.16	*	Amino acids and derivatives
4	mws0671	C4H9NO3	L--Homoserine*	108000	116000	142000	95700	113000	124000	114000	80100	112000	197000	260000	253000	340000	326000	459000	1.64924	1.09314	*	1.56	1.88	*	Amino acids and derivatives
5	pmp001287	C8H9N	N--Benzylmethylene isomethylamine	4150000	5310000	4250000	3470000	4260000	4820000	4460000	3870000	4700000	10300000	12300000	10800000	23600000	23500000	31900000	1.68367	1.4123	**	1.59	2.6	*	Alkaloids
6	pma3649	C5H9NO3	5-Aminolevulinic Acid*	2720000	3480000	2420000	2000000	2540000	3460000	2500000	2690000	2820000	4280000	6090000	7300000	12900000	13100000	20800000	1.50129	1.14332	*	1.58	2.55	*	Alkaloids
7	mws0216	C5H9NO3	Trans-4-Hydroxy-L-proline*	2900000	3620000	2640000	2250000	2720000	3220000	2830000	2720000	2850000	4850000	6080000	7780000	13400000	13400000	21800000	1.58664	1.19147	*	1.58	2.53	*	Amino acids and derivatives
8	mws0227	C6H13NO2	L-Leucine*	14600000	19800000	16000000	21000000	17800000	18400000	14800000	15700000	18800000	34700000	47500000	36400000	45100000	45600000	58000000	1.65436	1.05238	*	1.57	1.59	*	Amino acids and derivatives
9	pme0274	C6H13NO2	6-Aminocaproic acid	489000	588000	243000	431000	439000	637000	496000	496000	578000	1010000	1180000	1280000	2270000	2400000	4120000	1.62861	1.20017	**	1.56	2.49	--	Organic acids
10	pme2527	C5H12N2O2	L-Ornithine	9	9	9	6700	9	7040	5590	7840	6140	13100	21100	26200	31500	24200	28400	1.01588	2.13489	*	1.58	2.1	--	Amino acids and derivatives
11	Zmdp000972	C4H9NO2S	S-Methyl-L-cysteine	1020000	1170000	1630000	1650000	1370000	1270000	1540000	1070000	1550000	3410000	4260000	3260000	7650000	6530000	10500000	1.67798	1.34962	*	1.57	2.57	*	Amino acids and derivatives
12	Lmxp000939	C5H5N5	Zarzissine*	76700	77900	112000	74000	66500	71700	93200	90100	83900	148000	156000	133000	312000	263000	438000	1.70485	1.04235	**	1.56	1.92	*	Alkaloids
13	pme0040	C5H5N5	Adenine*	221000	281000	375000	218000	186000	179000	229000	279000	302000	436000	449000	347000	855000	791000	1250000	1.66606	1.07935	*	1.55	1.84	*	Nucleotides and derivatives
14	HJKP000649	C8H9NO	N-benzylformamide*	1100000	1150000	1700000	1610000	1300000	1210000	1590000	1170000	1480000	3790000	3980000	2930000	6900000	6330000	10200000	1.66612	1.37647	*	1.57	2.46	*	Alkaloids
15	Lmgp000659	C8H9NO	2-Phenylacetamide*	1020000	1100000	1570000	1520000	1070000	1060000	1440000	1100000	1480000	3700000	3610000	2610000	6460000	5550000	9340000	1.6399	1.44741	*	1.57	2.41	*	Alkaloids
16	mws2213	C9H8O2	Cinnamic acid	10700	16700	11100	13300	6660	18100	13700	21700	15300	7440	6460	3640	2580	5540	5660	1.21272	-1.11717	--	1.47	-1.88	*	Phenolic acids
17	pme1210	C5H11NO2S	L-Methionine	1010000	1560000	1310000	1190000	969000	967000	993000	999000	1140000	2220000	2260000	1980000	2450000	2770000	3290000	1.68371	1.04995	**	1.57	1.44	*	Amino acids and derivatives
18	pme0021	C9H11NO2	L-Phenylalanine	2950000	3530000	3120000	2330000	3000000	3200000	3150000	2680000	3270000	7770000	9280000	7930000	19200000	17700000	27100000	1.69019	1.55011	**	1.59	2.81	*	Amino acids and derivatives
19	pmc0274	C6H6N4S	6-Methylmercaptopurine	5170000	6310000	5340000	4000000	5300000	5820000	5520000	4730000	5870000	13100000	16100000	12600000	29400000	28600000	38300000	1.66895	1.46596	**	1.59	2.58	*	Nucleotides and derivatives
20	MWSmce119	C6H14N4O2	L-Arginine	1010000	1380000	1390000	664000	864000	895000	959000	1210000	1140000	2060000	2010000	2040000	3100000	5140000	4680000	1.68837	1.33461	**	1.55	1.96	*	Amino acids and derivatives
21	Zmsp000878	C9H11NO3	4-Hydroxy-5-(2-oxo-1-pyrrolidinyl)benzoic acid*	4540000	4720000	6940000	6800000	4750000	4570000	5990000	4440000	6080000	15200000	14600000	11700000	23600000	22100000	27900000	1.64446	1.36501	**	1.58	2.16	**	Alkaloids
22	mws0250	C9H11NO3	L-Tyrosine*	413000	492000	689000	725000	485000	495000	594000	470000	628000	1550000	1730000	1190000	2990000	2600000	4210000	1.6274	1.39053	*	1.57	2.54	*	Amino acids and derivatives
23	MWStz070	C9H11NO3	N-(2-Hydroxy-4-methoxyphenyl)acetamide	7990000	9810000	14500000	12100000	11000000	9690000	12100000	8420000	12200000	28900000	27900000	20500000	38300000	36000000	39000000	1.65521	1.2403	*	1.57	1.79	**	Alkaloids
24	Hmtn001288	C9H10O4	Methyl 2,4-dihydroxyphenylacetate*	22500	9	15600	48700	25100	68600	20200	12300	23800	137000	99800	110000	111000	107000	89200	1.44495	1.28126	*	1.56	2.45	**	Phenolic acids
25	pme2244	C11H11NO2	3-Indolepropionic acid	12300	13400	18200	9	9	9	17100	12000	31100	28300	31900	37700	40800	38400	54000	1.72119	11.8252	**	1.31	1.14	*	Alkaloids
26	pmb0130	C12H14N2O	Acetryptine	1320	2750	8150	9	9	9	11500	4210	10400	18800	16800	1460	24800	42400	36800	1.67646	10.4218	--	1.44	2	*	Alkaloids
27	pmb0818	C11H11NO3	Methoxyindoleacetic acid	391000	593000	484000	614000	582000	620000	521000	740000	391000	1150000	1390000	1110000	2080000	1530000	3130000	1.69087	1.00276	*	1.49	2.03	--	Alkaloids
28	mws0520	C11H13NO4	N-Acetyl-L-tyrosine	93100	63800	77500	199000	89800	172000	90900	70300	105000	356000	260000	312000	293000	295000	222000	1.40742	1.01254	*	1.55	1.61	**	Amino acids and derivatives
29	pmp001252	C17H17NO3	p-Coumaroyltyramine	44100	64900	68000	22600	3260	1790	10100	11100	2400	5750	244000	25200	128000	26300	65500	1.00047	3.31353	--	1.37	3.22	--	Alkaloids
30	mws0668	C10H12N4O6	Xanthosine	24300	5350	6820	11400	16200	17300	11600	7940	22500	32800	42100	25400	49800	49900	88600	1.55837	1.15785	*	1.45	2.16	--	Nucleotides and derivatives
31	mws0064	C15H12O6	Eriodictyol (5,7,3',4'-Tetrahydroxyflavanone)	982000	738000	1390000	981000	753000	1000000	792000	905000	813000	519000	241000	458000	253000	226000	214000	1.4907	-1.16683	*	1.6	-1.86	**	Flavonoids
32	Lmqp000329	C8H14N3O7P	5-Aminoimidazole ribonucleotide	322000	362000	77700	311000	284000	275000	208000	217000	230000	611000	742000	480000	1150000	1470000	811000	1.629	1.07532	*	1.57	2.39	*	Nucleotides and derivatives
33	Zmhn001358	C13H16O8	4-O-Glucosyl-4-hydroxybenzoic acid*	416000	286000	151000	266000	205000	175000	188000	241000	170000	405000	537000	387000	682000	189000	401000	1.583	1.04103	*	1.01	1.09	--	Phenolic acids
34	mws0044	C15H12O7	Taxifolin(Dihydroquercetin)	51400	45000	70500	37400	20300	51300	45700	32500	36900	13400	12600	9830	9	9	9	1.50717	-1.60532	--	1.6	-12.1	*	Flavonoids
35	HJAP057	C17H14O6	Dihydroxy-dimethoxyflavone	6740	2530	4160	3700	9	555	5100	1220	9	9	9	9	9	9	9	1.18803	-7.30291	--	1.11	-7.87	--	Flavonoids
36	mws1474	C18H16O7	5,7-Dihydroxy-3',4',5'-trimethoxyflavone	9	9	4740	9	9	9	9	9	9	13900	12200	9150	20600	21800	24400	1.72121	10.3479	*	1.6	11.3	**	Flavonoids
37	HJAP058	C19H20O6	5,6,7,4'-Tetramethoxyflavanone	8720	5590	4510	9	9	9	9	9	9	9190	6800	5310	12300	12700	15800	1.72008	9.62341	*	1.6	10.6	**	Flavonoids
38	mws1077	C16H18O9	Scopoletin-7-O-glucoside (Scopolin)	817000	1200000	350000	9	9	9	9	9	9	1970000	3500000	1230000	1800000	1790000	928000	1.72112	17.923	--	1.6	17.4	*	Lignans and Coumarins
39	Lmsn003318	C16H20O9	1-O-Feruloyl-β-D-glucose	1040000	1540000	425000	949000	1020000	919000	838000	664000	886000	4190000	7800000	4080000	5310000	5900000	4460000	1.67514	2.47806	--	1.59	2.71	**	Phenolic acids
40	Lmhp008337	C19H40NO7P	LysoPE 14:0(2n isomer)	1570	1040	784	940	1250	940	941	9	1350	2480	2080	2170	3010	4830	4790	1.65448	1.1039	**	1.07	2.46	*	Lipids
41	pme0321	C21H20O10	Kaempferol-7-O-rhamnoside	110000	104000	53900	208000	94900	46000	227000	237000	102000	439000	547000	493000	604000	667000	382000	1.51184	2.08202	**	1.39	1.55	*	Flavonoids
42	pmb2654	C19H27NO12	Anthranilate-1-O-Sophoroside	410000	386000	742000	693000	761000	1060000	465000	367000	507000	1350000	1940000	2140000	2090000	2290000	3220000	1.54748	1.11277	*	1.58	2.5	*	Phenolic acids
43	Lmyp005932	C21H20O9	Apigenin-6-C-fucoside	522000	526000	127000	898000	432000	157000	968000	1160000	397000	1750000	1440000	1910000	1920000	1580000	1010000	1.40248	1.7775	*	NA	NA	NA	Flavonoids
44	Lmgp003335	C21H20O10	4',5-Dihydroxyisoflavone-7-O-galactoside*	137000	298000	106000	186000	342000	496000	280000	137000	99600	126000	117000	122000	75600	293000	140000	1.47225	-1.48553	--	NA	NA	NA	Flavonoids
45	Lmrn001951	C9H10O4	(S)-2-Hydroxy-3-(4-Hydroxyphenyl)Propanoic Acid*	27300	26100	24600	23700	23400	23700	24200	27300	19500	9	9	9	38500	34700	44800	1.72175	-11.3561	**	NA	NA	NA	Phenolic acids
46	pme0075	C7H11NO5	N-Acetyl-L-glutamic acid	9	19800	16100	6510	6860	7070	12700	13700	12700	9	9950	9	23400	19900	15500	1.14346	-1.03525	--	NA	NA	NA	Amino acids and derivatives
47	pmb2507	C5H11O7P	2-Deoxyribose-1-phosphate	55200	46300	46700	20300	20800	30400	40600	48900	56800	9	9	9	74300	57500	82400	1.72063	-11.37	*	NA	NA	NA	Nucleotides and derivatives
48	pme2566	C8H14N2O5	5-L-Glutamyl-L-amino acid	12000	10100	23300	9	9	16600	14300	6670	29600	27000	11700	6610	14000	11100	14100	1.1804	1.44924	--	NA	NA	NA	Amino acids and derivatives
49	pmb0490	C13H18N2O2	p-Coumaroylputrescine	187000	774000	357000	232000	693000	1530000	293000	365000	493000	270000	276000	123000	392000	594000	362000	1.14234	-1.87887	--	NA	NA	NA	Alkaloids
50	pma1840	C14H20NO3+	4-Coumaroylcholine	34900	96300	24800	55500	58100	25900	60800	120000	34900	150000	56500	105000	34000	82900	30700	1.21372	1.1613	--	NA	NA	NA	Alkaloids
51	Zmhn001926	C13H16O8	1-O-Salicyloyl-β-D-glucose*	403000	276000	144000	260000	191000	180000	212000	243000	171000	381000	521000	382000	683000	178000	393000	1.58647	1.02602	*	NA	NA	NA	Phenolic acids
52	mws1589	C18H32O16	D-Panose	26100	23000	16700	25500	20400	25000	23900	29800	23400	46700	94000	62600	46600	38200	24200	1.59453	1.51988	--	NA	NA	NA	Others
53	pmn001382	C25H24O12	Isochlorogenic acid A*	425000	167000	291000	702000	334000	150000	831000	229000	331000	1130000	926000	412000	1680000	1840000	385000	1.05504	1.05705	--	NA	NA	NA	Phenolic acids
54	HJN083	C26H34O11	Lariciresinol-4'-O-glucoside	52000	47500	34500	45800	50400	53400	9	29500	9	9	39400	9	9	9	9	1.22208	-1.92547	--	NA	NA	NA	Lignans and Coumarins
55	pma2088	C27H30O17	Quercetin-3,4'-O-di-glucoside	10300	9950	10500	9	9	9	9	9	9	9960	5910	8060	9	9	9	1.71898	9.79188	*	NA	NA	NA	Flavonoids
56	Xmyp004678	C32H38O19	Kaempferol-3-O-(2-O-Xylosyl-6-O-Rhamnosyl)Glucoside	10500	8230	4900	11200	4910	2490	28600	9	34300	9	9	9	38800	14900	7350	1.70655	-9.42975	--	NA	NA	NA	Flavonoids
57	Hmcp001589	C34H42O21	Isorhamnetin-3-O-rutinoside-4'-O-glucoside	4790	11700	3430	4820	3430	4820	8940	11800	9670	13300	11700	12400	12400	9680	13800	1.67845	1.51862	**	NA	NA	NA	Flavonoids
58	pmb3075	C16H16O7	3-O-p-Coumaroylshikimic acid	48500	59700	44700	86900	47000	84600	40200	62600	47500	30200	39900	35600	38700	25400	38300	1.45724	-1.04672	--	NA	NA	NA	Phenolic acids
59	mws0874	C10H14N5O7P	3'-Adenylic Acid	24900	25300	21500	5040	13200	5770	20800	32400	20200	9	9	9	13100	26500	18200	1.71472	-9.79825	--	NA	NA	NA	Nucleotides and derivatives
60	mws2108	C16H18O9	Cryptochlorogenic acid (4-O-Caffeoylquinic acid)	12400000	26900000	10000000	9	9	9	17800000	11900000	11900000	22200000	60500000	15800000	22900000	26700000	14200000	1.72086	21.7973	--	NA	NA	NA	Phenolic acids
61	pme3188	C9H13N2O9P	Uridine 5'-monophosphate	26100	54600	28600	26000	27800	28300	26300	40600	28400	15000	12100	9860	33300	59100	30100	1.64554	-1.15208	**	NA	NA	NA	Nucleotides and derivatives
62	pme0010	C3H7NO3	L-Serine	15200	21900	21800	10300	14500	15300	13100	16400	16200	10600	28600	24000	34800	40900	69000	NA	NA	NA	1.49	1.66	--	Amino acids and derivatives
63	pme0006	C5H9NO2	L-Proline	596000	678000	655000	557000	465000	582000	614000	537000	610000	843000	1100000	1170000	1900000	1900000	2100000	NA	NA	NA	1.6	1.74	**	Amino acids and derivatives
64	pmb1096	C8H7N	Indole	78200	112000	94800	93700	87200	102000	88300	130000	54400	162000	196000	172000	245000	216000	359000	NA	NA	NA	1.43	1.59	*	Alkaloids
65	pme0490	C6H5NO2	Nicotinic acid (Vitamin B3)	238000	189000	308000	186000	131000	105000	268000	262000	298000	164000	163000	128000	134000	132000	128000	NA	NA	NA	1.59	-1.07	**	Others
66	pme1216	C6H5NO2	2-Picolinic acid	72700	62000	127000	40000	32500	42300	146000	125000	99200	32400	47700	25700	23200	28000	29600	NA	NA	NA	1.57	-2.19	*	Organic acids
67	Rfmb319	C6H11NO2	L-Pipecolic Acid	200000	177000	147000	170000	139000	190000	176000	176000	135000	277000	200000	328000	258000	332000	392000	NA	NA	NA	1.48	1.01	*	Organic acids
68	mws0258	C6H13NO2	L-Isoleucine*	15400000	21400000	17500000	26400000	15700000	19600000	16000000	16500000	20000000	35200000	47800000	36900000	45600000	45700000	58300000	NA	NA	NA	1.57	1.51	*	Amino acids and derivatives
69	pmp001198	C6H13NO2	6-Deoxyfagomine	1370000	1550000	1440000	1750000	1550000	1590000	1390000	1470000	1500000	2750000	3570000	3170000	3990000	4340000	6480000	NA	NA	NA	1.55	1.77	*	Alkaloids
70	Lmmn000806	C5H8O4	Dimethylmalonic acid*	5580	11200	10200	13200	10900	11100	12600	11800	11700	21800	13900	16700	22800	26500	35400	NA	NA	NA	1.53	1.23	*	Organic acids
71	pme0243	C5H8O4	Glutaric acid*	59600	75900	73600	101000	85500	87700	90800	94500	80300	147000	115000	84100	146000	226000	345000	NA	NA	NA	1.42	1.43	--	Organic acids
72	Lmgn000160	C4H8N2O3	3-Ureidopropionic Acid	1120	2060	5380	1570	1750	1330	2210	871	1330	1610	3570	2010	13200	13300	24300	NA	NA	NA	1.55	3.52	--	Organic acids
73	mws0219	C4H7NO4	L-Aspartic Acid	1200000	1030000	1250000	983000	1320000	1460000	1200000	1090000	977000	2360000	2560000	2170000	2860000	2850000	3080000	NA	NA	NA	1.59	1.43	**	Amino acids and derivatives
74	Wmzn000227	C6H10O4	2,2-Dimethylsuccinic acid	2570	5650	4820	1970	2610	1670	2860	3670	1980	3110	4240	3670	5340	5640	10700	NA	NA	NA	1.36	1.35	--	Organic acids
75	pme0193	C5H10N2O3	L-Glutamine	465000	573000	493000	440000	469000	558000	429000	478000	401000	557000	488000	527000	819000	1050000	1510000	NA	NA	NA	1.49	1.37	--	Amino acids and derivatives
76	pme0026	C6H14N2O2	L-Lysine	523000	522000	540000	460000	509000	686000	478000	530000	495000	608000	523000	529000	977000	937000	1500000	NA	NA	NA	1.5	1.18	--	Amino acids and derivatives
77	Zmzn000113	C5H9NO4	L-threo-3-Methylaspartate	371000	324000	372000	494000	468000	551000	403000	319000	342000	798000	914000	791000	867000	974000	1050000	NA	NA	NA	1.58	1.44	**	Amino acids and derivatives
78	Lmgp000796	C8H7NO2	4-Hydroxymandelonitrile	891000	1280000	1070000	1030000	741000	785000	825000	845000	924000	1660000	1740000	1450000	1970000	2050000	2650000	NA	NA	NA	1.57	1.36	*	Alkaloids
79	mws0847	C6H7N5	1-Methyladenine	109000	61200	66600	44500	93500	41700	9	9	9	48700	40900	61200	46500	83100	108000	NA	NA	NA	1.6	13.1	*	Nucleotides and derivatives
80	pme0256	C5H4N4O2	Xanthine	39400	61500	19200	41200	70200	31500	86900	40800	51800	82800	88300	83700	128000	180000	278000	NA	NA	NA	1.42	1.7	--	Nucleotides and derivatives
81	mws4002	C8H11NO2	Dopamine	817000	1360000	1450000	621000	699000	685000	1450000	807000	1030000	451000	549000	566000	9	9	9	NA	NA	NA	1.6	-16.9	*	Alkaloids
82	pmb0819	C10H8N2	3-Indoleacetonitrile	16100	23500	10800	24700	13000	24200	12900	16600	13400	20400	31700	25800	32800	27500	39700	NA	NA	NA	1.53	1.22	*	Alkaloids
83	Hmmp001310	C11H9NO2	3-Indoleacrylic acid	9820000	14800000	13100000	14300000	13300000	14500000	11400000	15800000	9590000	26100000	28900000	26200000	38900000	33200000	49500000	NA	NA	NA	1.53	1.72	*	Alkaloids
84	Hmgp002327	C11H9O2N	3-amino-2-naphthoic acid	13100000	21300000	17700000	23000000	18100000	19700000	18400000	23000000	12900000	33300000	39100000	33200000	50600000	42700000	58000000	NA	NA	NA	1.51	1.48	**	Alkaloids
85	pme0122	C8H16N2O3	N6-Acetyl-L-lysine	120000	112000	146000	123000	113000	100000	121000	89000	131000	285000	193000	165000	202000	257000	331000	NA	NA	NA	1.47	1.21	*	Amino acids and derivatives
86	Lmyp003387	C10H9NO3	2-Oxo-3,4-dihydro-1H-quinoline-3-carboxylic acid	167000	132000	158000	130000	111000	160000	129000	175000	138000	277000	278000	218000	313000	345000	312000	NA	NA	NA	1.55	1.14	**	Alkaloids
87	Zmbp002538	C11H12N2O2	1-Methoxy-indole-3-acetamide	628000	1070000	826000	1150000	931000	1020000	928000	1150000	612000	1670000	2080000	1730000	3090000	2480000	4640000	NA	NA	NA	1.49	1.92	--	Alkaloids
88	mws0282	C11H12N2O2	L-Tryptophan	1760000	2270000	2390000	2780000	2300000	2990000	2340000	3450000	1600000	4500000	6010000	4780000	7130000	6140000	10600000	NA	NA	NA	1.46	1.69	*	Amino acids and derivatives
89	pmb0323	C13H18N2O3	N-Caffeoylputrescine	27400	156000	117000	53900	68300	85200	71500	98700	39100	84700	45100	20900	9	9	9	NA	NA	NA	1.6	-12.9	--	Alkaloids
90	mws0120	C8H20NO6P	Choline Alfoscerate	107000	118000	11900	97000	77300	92600	73900	87800	19000	142000	148000	100000	218000	247000	128000	NA	NA	NA	1.27	1.72	*	Lipids
91	pme1184	C10H13N5O4	2'-Deoxyguanosine	38100	91500	88600	22700	30000	24400	34200	20200	33600	22100	48800	23000	42700	95300	46700	NA	NA	NA	1.21	1.07	**	Nucleotides and derivatives
92	pmp000571	C15H10O5	Apigenin; 4',5,7-Trihydroxyflavone	22000	16900	18500	25400	14900	14000	19500	21800	21000	14800	13000	17700	10400	11000	9040	NA	NA	NA	1.58	-1.03	**	Flavonoids
93	mws0914	C15H12O5	Pinobanksin*	32000	47100	22900	40700	29500	28900	30000	37400	27000	32300	15400	38100	12000	20200	7660	NA	NA	NA	1.35	-1.24	*	Flavonoids
94	Lmyn012331	C18H34O2	Petroselinic acid	378000	512000	654000	694000	433000	352000	9	9	9	439000	521000	497000	875000	450000	317000	NA	NA	NA	1.6	15.9	--	Lipids
95	Lmmp004504	C15H10O6	2'-Hydroxygenistein	30600	30700	28700	48800	27800	24100	44100	48100	28700	36600	21300	24900	16900	19500	12000	NA	NA	NA	1.44	-1.32	*	Flavonoids
96	pme0088	C15H10O6	Luteolin (5,7,3',4'-Tetrahydroxyflavone)	182000	190000	166000	288000	191000	155000	298000	282000	191000	242000	136000	147000	117000	161000	88000	NA	NA	NA	1.37	-1.07	*	Flavonoids
97	Lmbn005443	C18H30O3	13-KODE; (9Z,11E)-13-Oxooctadeca-9,11-dienoic acid	15900	13600	11200	11300	11000	9880	17900	6260	20700	7650	15800	9200	4170	6720	7090	NA	NA	NA	1.12	-1.32	--	Lipids
98	pme1474	C11H15N5O3S	5'-Deoxy-5'-(methylthio)adenosine	10700000	11500000	11400000	17000000	15200000	15800000	12000000	11200000	11100000	23200000	21700000	21600000	23100000	23300000	23300000	NA	NA	NA	1.6	1.02	**	Nucleotides and derivatives
99	MWSHY0069	C16H12O6	Hispidulin (5,7,4'-Trihydroxy-6-methoxyflavone)*	584000	675000	561000	761000	535000	532000	583000	677000	521000	478000	338000	364000	252000	381000	253000	NA	NA	NA	1.46	-1.01	**	Flavonoids
100	Zmhp003514	C16H12O6	6,7,8-Tetrahydroxy-5-methoxyflavone*	578000	719000	542000	730000	561000	540000	607000	699000	524000	513000	353000	382000	274000	375000	264000	NA	NA	NA	1.49	-1	*	Flavonoids
101	Hmcn002875	C15H10O7	6-Hydroxyluteolin	4930	3780	4560	5850	4460	1680	7220	9710	10200	5690	3750	6600	4630	5960	2780	NA	NA	NA	1.34	-1.02	*	Flavonoids
102	pme3967	C12H17N5O5	2-(Dimethylamino)guanosine	33200	56800	61000	47800	50300	49700	48900	54500	60000	39000	42400	49100	139000	193000	121000	NA	NA	NA	1.53	1.47	*	Nucleotides and derivatives
103	Lmhn001477	C13H12O9	2-Caffeoyl-L-tartaric acid (Caftaric acid)	16800	26100	21100	22000	23100	27100	15500	15800	15400	11200	15200	14700	9	9	9	NA	NA	NA	1.6	-10.8	**	Phenolic acids
104	mws1433	C18H19NO4	N-Feruloyltyramine	99800	127000	115000	32800	37700	29200	49800	99800	37500	25600	302000	72300	195000	174000	163000	NA	NA	NA	1.42	1.51	*	Alkaloids
105	pmn001421	C16H18O8	3-O-p-Coumaroylquinic acid	961000	1050000	769000	2210000	1040000	1750000	1320000	1200000	1560000	1210000	1680000	1590000	523000	909000	477000	NA	NA	NA	1.41	-1.09	*	Phenolic acids
106	pmb3068	C16H18O8	1-O-p-Coumaroylquinic acid	991000	1490000	807000	2180000	1780000	1310000	1970000	2040000	1260000	2840000	1360000	1990000	9	9	9	NA	NA	NA	1.6	-17.6	*	Phenolic acids
107	pmb0981	C10H14N5O7P	Adenosine 5'-monophosphate	8420000	7990000	8620000	2620000	2000000	1730000	8400000	8660000	8140000	2080000	1960000	1270000	2180000	2750000	1910000	NA	NA	NA	1.58	-1.88	**	Nucleotides and derivatives
108	Lmhp011562	C21H36O4	1-α-Linolenoyl-glycerol	1990000	2550000	1530000	3520000	2360000	2510000	1650000	2090000	2180000	3610000	6750000	3650000	3660000	4190000	6120000	NA	NA	NA	1.48	1.24	--	Lipids
109	Lmhp011388	C21H36O4	2-α-Linolenoyl-glycerol	2090000	2940000	1760000	4010000	2580000	2610000	1940000	2360000	2360000	4130000	7320000	3920000	3890000	4650000	6760000	NA	NA	NA	1.47	1.2	--	Lipids
110	mws0097	C20H22O6	Pinoresinol	12600	8970	11500	8580	8600	7870	7740	15000	10800	5420	3080	7780	6840	3770	5540	NA	NA	NA	1.31	-1.05	--	Lignans and Coumarins
111	pma6218	C21H22O9	O-MethylNaringenin-8-C-arabinoside*	134000	151000	104000	254000	238000	102000	195000	346000	207000	223000	172000	220000	38100	196000	28100	NA	NA	NA	1.19	-1.51	--	Flavonoids
112	pmb0744	C24H18O8	Tricin-4'-O-Benzoic Acid	699000	479000	715000	731000	808000	601000	639000	907000	601000	367000	547000	463000	278000	235000	305000	NA	NA	NA	1.53	-1.39	*	Flavonoids
113	pmb0862	C20H42NO7P	LysoPC 12:0	1820	3630	5610	3720	2200	3090	5910	4080	4930	6100	6610	5160	12300	10600	11700	NA	NA	NA	1.55	1.21	**	Lipids
114	mws4053	C30H48O3	Ursolic acid*	2160	2170	1510	2900	2340	1790	9	9	9	3710	2160	2860	3120	2190	2210	NA	NA	NA	1.6	8.12	*	Terpenoids
115	pmb3054	C23H22O10	O-p-Coumaroyl-O-salicyloyl quinic acid	27000	3180	18600	14500	18600	39300	1180	9660	24100	31800	37400	45900	86200	76000	31800	NA	NA	NA	1.2	2.47	--	Phenolic acids
116	MWSHY0121	C21H18O12	Luteolin-7-O-glucuronide	256000	352000	189000	414000	420000	224000	353000	827000	250000	467000	361000	450000	133000	288000	94200	NA	NA	NA	1.15	-1.47	--	Flavonoids
117	pmd0130	C22H46NO7P	LysoPC 14:0	96800	97200	65100	70400	74000	64100	102000	80600	125000	91200	125000	116000	232000	204000	213000	NA	NA	NA	1.51	1.08	**	Lipids
118	Zmhn002508	C21H28O12	4-p-Cumaroyl-rhamnosyl-(1→6)-D-glucose	55400	74500	33000	80800	69000	58100	147000	63200	60500	167000	166000	63400	9	9	64000	NA	NA	NA	1.15	-2.08	--	Phenolic acids
119	pmp000583	C22H20O12	Diosmetin-7-O-glucuronide	20400	40200	22800	50200	59400	34400	26000	70500	33300	41600	44200	26900	16900	10600	15500	NA	NA	NA	1.35	-1.6	--	Flavonoids
120	pmb0863	C24H46NO7P	LysoPC 16:2(2n isomer)	9020	11000	8390	5400	6680	7580	8910	7340	11900	8390	10900	10500	19700	16100	20900	NA	NA	NA	1.46	1.01	**	Lipids
121	Lmgp004829	C23H24O12	5,7,4'-Trihydroxy-6,8-dimethoxyisoflavone-7-O-galactoside*	135000	114000	9	132000	183000	75200	114000	116000	91200	123000	241000	167000	266000	286000	263000	NA	NA	NA	1.58	1.34	**	Flavonoids
122	Lmgp003546	C23H24O12	4',5'-Dihydroxy-6,8-dimethoxyisoflavone-7-O-galactoside*	78200	137000	49200	110000	124000	103000	106000	102000	86900	157000	198000	185000	236000	321000	208000	NA	NA	NA	1.54	1.38	*	Flavonoids
123	Lmhp206353	C23H24O12	Tricin-4'-O-glucoside*	88900	118000	58600	99100	160000	85800	79800	142000	102000	143000	148000	172000	192000	247000	276000	NA	NA	NA	1.44	1.14	*	Flavonoids
124	pmb0736	C23H24O12	Tricin-7-O-Glucoside*	91200	95000	48000	115000	146000	85900	72600	166000	62200	173000	162000	187000	201000	310000	307000	NA	NA	NA	1.36	1.44	*	Flavonoids
125	pmb1466	C26H22O11	Tricin-4'-O-syringic acid	87100	39900	40000	47700	53300	41800	79700	61500	42300	28700	42800	32100	30300	20000	30000	NA	NA	NA	1.39	-1.19	--	Flavonoids
126	pmn001384	C25H24O12	Isochlorogenic acid C*	106000	78700	93000	223000	44800	60700	236000	128000	115000	267000	219000	150000	580000	617000	157000	NA	NA	NA	1.1	1.5	--	Phenolic acids
127	Hmbn002692	C22H30O14	6'-O-Feruloyl-D-sucrose	15000	19100	17500	15100	12700	32200	28300	57600	19100	21500	22600	20500	9	9	9	NA	NA	NA	1.6	-11.9	--	Phenolic acids
128	pmd0136	C26H54NO7P	LysoPC 18:0(2n isomer)	32400	29300	29100	34500	31700	31000	34600	36100	42900	51500	67100	51100	108000	87700	122000	NA	NA	NA	1.56	1.49	*	Lipids
129	Lmjp003822	C26H26O12	3,5-O-Dicaffeoylquinic Acid Methyl Ester	17500	34500	28200	26400	13200	14400	26600	6730	19200	28200	32400	35000	47200	47600	68300	NA	NA	NA	1.33	1.63	*	Phenolic acids
130	Zmzp006857	C29H28O12	Tricin-4'-O-[β-guaiacyl-(9''-O-acetyl)glycerol]ether	6650000	7880000	8770000	6730000	9910000	7770000	6870000	9050000	7530000	2760000	5360000	5400000	2290000	2820000	4840000	NA	NA	NA	1.42	-1.24	*	Flavonoids
131	pme3005	C3H7NO	N,N-Dimethylformamide	296300	309810	336810	333710	261190	311900	329750	332060	317490	326860	268180	252920	229620	293990	268550	0.525	-0.0968		1.32	-0.306		Alkaloids
132	MWSmce460	C5H9NO	2-Piperidone	69421	59422	143230	45393	47653	53356	88920	39275	172660	185480	73280	45794	82709	180260	129200	0.969	1.06		0.595	0.382		Alkaloids
133	Lmqp000873	C4H4O3	Succinic anhydride	154030	162200	143910	196850	201150	183850	149950	136450	178520	200460	176590	166100	113440	136000	116440	0.861	-0.0993		1.24	-0.346		Organic acids
134	Lmgn000219	C4H6O3	Succinic semialdehyde	21019	36860	19685	38310	37575	22936	28196	37882	25665	25368	26065	23861	29585	21043	26756	1.01	-0.392		0.763	-0.246		Organic acids
135	MWSmce585	C4H9NO2	Methyl 3-aminopropanoate	5646300	4619900	10553000	6043200	6718700	8341200	5204500	5081800	5913600	8132800	5550700	5543900	5034200	6060900	7373500	0.523	-0.134		0.725	0.189		Amino acids and derivatives
136	pme3017	C4H9NO2	2-Aminoisobutyric acid	3907300	3292000	7213400	4433900	4735300	5892000	3818200	3496200	4120800	6100600	3869600	3979400	3619400	4472500	5463700	0.452	-0.111		0.847	0.245		Organic acids
137	pme3033	C4H9NO2	N,N-Dimethylglycine	282490	269380	517950	340990	320760	406920	252900	251060	317630	402130	253350	316090	311890	319700	375870	0.594	-0.137		1.16	0.294		Amino acids and derivatives
138	pme1975	C3H4O4	Malonic acid	9	9	9	30685	76359	220180	61140	137050	46775	98222	116600	106550	55519	80780	77945	0.427	-0.026		0.0824	-0.193		Organic acids
139	pmb0484	C5H14NO+	Choline	52916000	45573000	93033000	58163000	60482000	77656000	50817000	48919000	54486000	76973000	50675000	52775000	48036000	59463000	66305000	0.489	-0.122		0.788	0.172		Alkaloids
140	mws0255	C4H5N3O	Cytosine	71569	83767	103850	58989	67732	69613	64301	86891	82170	73806	86687	67376	79677	92058	141230	1.11	0.215		0.912	0.423		Nucleotides and derivatives
141	pme0257	C4H4N2O2	Uracil	82897	63495	46637	46345	45836	44098	57167	47544	50077	47198	48920	52289	71393	32743	38931	1.34	0.123		0.435	-0.114		Nucleotides and derivatives
142	pme0151	C4H6N2O2	5,6-Dihydrouracil	33945	38906	29766	35545	22352	31722	32896	33381	34880	15272	34278	37021	46994	34366	44422	0.232	-0.0499		1.16	0.314		Nucleotides and derivatives
143	pme0120	C5H11NO2	5-Aminovaleric acid	24036	5827.3	25371	17821	6345	14653	22368	4797.5	42396	28661	11836	10647	4341.4	26579	38842	0.477	0.398		0.00162	0.00416		Organic acids
144	MWSmce548	C5H11NO2	Betaine	1723400	2457100	1701300	2146300	2107400	2670100	2339900	2107000	2371700	2606500	2261200	2070900	2643900	2474600	2259900	0.0359	0.00308		0.882	0.114		Alkaloids
145	pme1730	C4H6O4	D-Erythronolactone	49588	38918	34986	46373	43044	45810	40255	51103	37739	36757	33611	38889	30339	30850	28966	1.58	-0.308		1.41	-0.518		Organic acids
146	mws0192	C4H6O4	Succinic acid*	9	2343400	2049100	3000000	2829000	2754600	1949200	1852000	2189900	3400000	2268400	4335500	3716000	2987800	1309300	0.485	0.221		0.476	0.42		Organic acids
147	mws0470	C4H6O4	Methylmalonic acid*	2276600	2843300	2297800	3276400	3194500	3034100	2343400	2280800	2490900	1962300	2870200	4945000	3995600	3782200	1439200	0.15	0.0408		0.379	0.373		Organic acids
148	pme3096	C3H5NO4	Aminomalonic acid	84279	96888	73630	115420	107400	101440	77575	76347	87346	110120	89943	164280	147170	113220	54462	0.371	0.168		0.47	0.384		Organic acids
149	MWS4305	C4H8O4	Erythrose	387990	605700	355570	337550	356170	437490	468200	364440	390350	424250	9	456520	410440	380660	331930	0.768	-0.361		0.624	-0.123		Others
150	Lmbp000728	C8H8O	(S)-2-Phenyloxirane	14269000	24534000	33683000	16587000	15996000	17224000	24978000	14476000	20872000	17955000	13632000	15648000	17600000	20761000	21033000	0.598	-0.0765		0.0413	-0.0225		Others
151	pmb0069	C7H7NO	Benzamide	49258000	44154000	70937000	38439000	59575000	64278000	53352000	51376000	53132000	52915000	39061000	53451000	25013000	43230000	43034000	0.43	-0.158		1.15	-0.504		Phenolic acids
152	MWSslk106	C8H11N	2-Phenylethylamine	39558000	36687000	57275000	18151000	46682000	51654000	41605000	43293000	44873000	44007000	31823000	40513000	18798000	36387000	35176000	0.211	-0.00178		1.09	-0.522		Alkaloids
153	pme0241	C7H6O2	Benzoic acid	138020	174320	199800	105520	120250	106080	112970	197050	109650	134720	120460	91727	123050	154920	197770	0.248	0.064		0.476	0.181		Phenolic acids
154	Lmgp002593	C7H6O2	3-hydroxybenzaldehyde	113930	179420	129790	126710	122820	135930	117820	141830	106720	118760	117270	131720	98371	115040	123700	0.784	-0.0679		0.555	-0.12		Phenolic acids
155	mws0133	C6H6N2O	Nicotinamide	562100	508420	687420	555810	520320	540120	519020	504330	495920	725690	566180	563970	550710	676080	539460	1.04	0.199		1.14	0.217		Others
156	ML10179289	C8H10O	2-Phenylethanol	47009000	58883000	68289000	36731000	56073000	62021000	49394000	52165000	50946000	50775000	37133000	47532000	24697000	41079000	42984000	0.528	-0.193		1.14	-0.488		Phenolic acids
157	Lmbp000668	C6H5NO2	Isonicotinic acid	235520	212990	303760	249600	129670	135960	303380	279010	316770	225870	184050	129520	150430	160080	187030	0.219	0.0662		1.55	-0.854		Others
158	mws0572	C5H7N3O	5-Methylcytosine	345090	402820	444890	408100	368610	357190	404860	341440	410050	437250	399780	373080	331970	366800	393490	0.805	0.0938		0.542	-0.0823		Nucleotides and derivatives
159	MWSmce448	C5H6N2O2	Imidazol-1-yl-acetic acid	598170	556590	770350	767550	619510	865730	501810	781030	648140	1473400	556360	519910	611200	681810	634490	0.0231	0.179		0.0698	-0.0026		Organic acids
160	Zmgn000217	C5H6O4	Methylenesuccinic acid	10054000	11099000	10420000	8490300	8135900	8905100	10897000	8933200	9221800	8554500	8315900	9009600	9851300	8955200	8183900	0.314	0.0196		0.644	-0.106		Organic acids
161	pme2693	C6H14N2O	N-Acetylputrescine	34108	31397	35914	33428	21234	26880	28686	24395	31849	21234	26654	18297	33655	37948	36140	0.868	-0.301		1.31	0.343		Alkaloids
162	pmb0501	C5H14N4	Agmatine	33332	38007	35130	31654	25900	31895	32134	22063	34411	29137	28416	23142	41843	45680	43042	0.781	-0.149		1.32	0.559		Alkaloids
163	mws0473	C5H8O4	2-Methylsuccinic acid*	52796	53032	73039	73318	45728	70729	79952	79518	67411	89945	59423	61202	96520	158760	86278	0.435	0.15		1.12	0.59		Organic acids
164	pmc0682	C8H8N2	4-Aminoindole	24648	31212	31823	22145	9	22603	19854	9	13518	21703	19891	9	29161	30462	40976	0.00306	-0.105		0.867	1.59		Alkaloids
165	mws0341	C6H12O3	2-Hydroxyisocaproic acid	75866	92026	101890	70867	58565	83169	84292	60041	95946	105900	61820	165910	48340	67422	57089	0.896	0.65		1.1	-0.475		Organic acids
166	MWS1709	C4H6O5	D-Malic acid*	7630300	5159900	10819000	6231800	6812200	7205100	6472800	6601000	6828900	6566300	8144300	7449600	7314300	7750500	9909300	0.885	0.13		1.21	0.327		Organic acids
167	Lmbn000198	C4H6O5	3-Dehydro-L-Threonic Acid*	7478900	5300100	10303000	6556400	6709600	7063500	6531300	6287900	6715400	6193100	7282800	7104000	7512400	7022700	9385400	0.172	0.0177		1.18	0.292		Others
168	Zmgn000503	C5H10O4	2,3-Dihydroxy-3-Methylbutanoic Acid	234890	205040	344790	9	9	9	319630	163840	287900	9	9	9	363130	216360	83007	NA	NA		0.451	-0.22		Organic acids
169	pmb0374	C5H5N5	2-Aminopurine	148790	113060	185850	34166	53953	53163	170130	134640	133200	34203	29934	39512	250920	317770	241940	1.14	-0.447		1.5	0.888		Nucleotides and derivatives
170	mws0889	C4H8O5	D-Threonic Acid	255840	290090	345360	437870	387250	402750	401870	426370	309930	385590	301640	382430	236880	357530	279570	1.1	-0.199		1.04	-0.381		Others
171	pme0033	C5H4N4O	Hypoxanthine	339640	449680	495410	280290	299110	241890	517360	275880	363750	212600	280120	249330	347130	303510	366830	0.772	-0.146		0.39	-0.185		Nucleotides and derivatives
172	MWS2099	C8H8O2	4-Methylbenzoic acid	169840	200760	185530	190380	195020	187860	178570	169870	185240	160470	185270	188880	183010	158160	140350	0.972	-0.101		0.9	-0.148		Phenolic acids
173	MWS1852	C8H8O2	4-Methoxybenzaldehyde	59118	61589	62811	56997	44772	59818	65414	54510	54109	54379	50143	50261	53537	63173	58169	0.327	-0.0621		0.0895	0.007		Phenolic acids
174	mws1336	C7H7NO2	4-Aminobenzoic acid	172180	218300	171200	272360	172380	147860	144880	124280	284640	184550	135970	88871	123470	184600	135980	0.96	-0.534		0.464	-0.319		Phenolic acids
175	Lmgn001670	C7H6O3	Salicylic acid	234550	227940	181060	226410	222990	274830	276820	220540	167540	323830	196970	160570	261260	225850	206620	0.386	-0.088		0.302	0.0612		Phenolic acids
176	mws0749	C7H6O3	4-Hydroxybenzoic acid	164280	142740	145910	132420	135730	135400	152300	123450	154670	138180	158340	154320	149630	139590	122320	1.37	0.16		0.362	-0.0647		Phenolic acids
177	mws2368	C8H10O2	Tyrosol; 4-Hydroxyphenylethanol	27340	29888	22514	29441	33009	32941	36715	26551	20425	47744	24529	23449	20295	40729	42444	0.193	0.005		0.512	0.306		Phenolic acids
178	pme2828	C6H5NO3	4-Nitrophenol	25761000	26802000	27631000	26312000	28314000	26103000	26352000	25727000	26274000	24855000	27763000	31974000	27122000	28292000	27812000	0.443	0.0674		1.45	0.087		Phenolic acids
179	pme1137	C6H5NO3	6-Hydroxynicotinic acid	39225	63284	68357	55760	58841	61823	56101	55739	54333	57753	87272	65919	67303	51580	59166	0.966	0.258		0.597	0.0996		Alkaloids
180	pma2987	C6H11N3O	Histidinol	12504000	11915000	13793000	13250000	13004000	13807000	13600000	13345000	12484000	12465000	11587000	11581000	11783000	13098000	13136000	1.53	-0.169		0.601	-0.0526		Alkaloids
181	pmp000966	C7H13NO2	Stachydrine	1993400	1947200	1825900	2752600	2645000	2739400	1819300	1685300	1614000	2237400	2358600	1913900	2238600	2193000	2813700	1.49	-0.322		1.43	0.501		Alkaloids
182	mws0340	C6H8O4	2,3-Dimethylsuccinic acid	183030	216440	234880	155680	134510	161420	250380	243500	163860	140300	110010	131210	149120	208440	164790	1.19	-0.243		0.864	-0.333		Organic acids
183	Rfmb318	C7H14NO2+	D-Proline betaine	89739	79425	75269	61029	83583	103010	79374	83593	80993	166520	96607	62528	69953	88776	91042	0.557	0.395		0.168	0.034		Amino acids and derivatives
184	mws0851	C8H16O2	Valproic Acid	2349600	2829500	3452900	2405100	1949400	2535400	3025400	2293800	2612100	2821600	2073700	2229000	2336600	2986300	2719100	0.205	0.0483		0.132	0.02		Organic acids
185	Lmyn008503	C8H16O2	Octanoic acid	5690.3	8243.4	8394.1	5363.1	5220.8	7935	8179.9	5353.1	6943.1	7754.8	6192.8	5669.7	6366.7	7850.2	7966.6	0.352	0.0831		0.495	0.116		Lipids
186	mws0567	C5H11N3O2	4-Guanidinobutyric acid	172560	170320	143640	127250	126610	172240	170960	124000	143320	145250	149230	168080	154250	180580	166780	0.648	0.118		0.92	0.195		Organic acids
187	Lmgn000224	C5H6O5	2-Methyl-3-oxosuccinic acid	31335	20799	24580	15586	16661	20442	30408	26790	27859	23639	17652	17337	30408	32600	27449	0.636	0.154		0.71	0.0888		Organic acids
188	mws1012	C9H6O2	Coumarin	294240	325800	476540	269160	230780	296730	367230	266700	354360	323400	290640	252290	252720	335460	343860	0.66	0.121		0.311	-0.0845		Lignans and Coumarins
189	pme0014	C5H9NO4	L-Glutamic acid	1574600	1509300	1532800	2250000	1812700	2071600	1732500	2233900	2060000	2957900	2950500	2879300	2979700	3299600	3281700	1.63	0.519		1.51	0.666		Amino acids and derivatives
190	mws1050	C5H9NO4	O-Acetylserine	77195	82813	67045	43275	36698	48474	67851	63953	65419	46228	43968	34923	54970	69926	52967	0.182	-0.0379		0.839	-0.149		Amino acids and derivatives
191	pmp001285	C8H4O3	Phthalic anhydride	2382400	2418100	2449400	2060800	2087900	2254000	2423900	2211100	3473700	3740000	3253800	3046600	2988500	2932500	2887500	1.65	0.649		0.543	0.119		Phenolic acids
192	pmb2826	C5H8O5	L-Citramalic acid	404770	157540	325490	169330	119250	131190	220700	155010	136530	188060	179600	155730	214840	222040	183650	1.2	0.318		0.913	0.277		Organic acids
193	Zmyn000247	C5H8O5	2-Hydroxyglutaric Acid	230980	121330	208440	97267	91609	73484	148410	110270	104060	150950	78858	68758	148070	185130	150770	0.242	0.187		1.21	0.416		Organic acids
194	pme3154	C6H12O4	Mevalonic acid	41832	23449	69344	47499	47913	37608	17740	37118	51503	50490	61609	54799	51657	69794	68429	1.32	0.327		1.12	0.836		Organic acids
195	mws1499	C5H10O5	D-Arabinose	109300	142590	104970	142400	134800	122820	112290	121660	119310	116670	102930	116380	110380	106310	116100	1.43	-0.252		1.05	-0.0861		Others
196	Zmgn000173	C5H10O5	D-Ribose	73769	36355	75163	109310	49417	47014	81105	56305	41563	69698	55325	41092	66003	75600	67141	0.419	-0.309		0.712	0.222		Others
197	Lmxp001668	C9H10O2	2-Methoxy-4-ethenylphenol	584040	693960	647040	458640	515010	575050	674680	562530	542690	339370	424620	550620	624210	510120	725480	0.869	-0.236		0.255	0.0634		Phenolic acids
198	mws0921	C9H10O2	p-Coumaryl alcohol	27781	20270	20922	7051	5010.2	19423	20194	42023	20017	10028	9014.5	11499	40395	22502	34271	0.284	-0.0439		0.501	0.241		Phenolic acids
199	Lmxn006423	C7H5NOS	2(3H)-Benzothiazolone	44470	65958	86871	39360	29273	55048	53612	56414	57344	42576	54538	41448	37570	70984	88420	0.574	0.164		0.321	0.235		Alkaloids
200	pme1109	C5H5N5O	Guanine	58690	82753	68498	92229	68507	67778	69774	55715	84123	74966	69224	40344	85092	93588	78617	0.81	-0.308		1.03	0.296		Nucleotides and derivatives
201	mws4177	C8H9NO2	Methyl Anthranilate	7157.4	10772	12014	3061.1	4399.2	6237.8	6238.7	5638.5	5447.1	5509	3126	3023.3	2573.1	4025.5	2845	0.467	-0.233		1.45	-0.875		Phenolic acids
202	mws0458	C8H8O3	Vanillin; 4-Hydroxy-3-Methoxybenzaldehyde*	335590	345100	397330	316550	470590	364540	375870	400620	321030	315450	340810	296870	279440	294610	282690	0.998	-0.273		1.39	-0.357		Phenolic acids
203	Zmgn004894	C8H8O3	Methyl 4-hydroxybenzoate*	52127	51364	75632	62637	62637	57559	50613	52718	53609	42889	47967	42898	46110	40292	38939	1.64	-0.451		1.45	-0.324		Phenolic acids
204	pme0513	C5H12O5	Xylitol	138550	146510	130370	119240	108590	125530	135010	111040	128200	177570	173680	170480	121590	97953	106150	1.68	0.562		1.01	-0.2		Others
205	mws0213	C5H12O5	Ribitol*	243380	162990	149230	177520	166880	183350	170580	151420	172470	260040	243530	212660	142400	140750	150100	1.59	0.441		1.31	-0.191		Others
206	mws0437	C5H12O5	D-Arabitol*	188720	168310	133560	161160	132860	165310	168140	145890	134340	259950	252240	206350	156100	125860	122360	1.58	0.646		0.735	-0.149		Others
207	mws0596	C7H7NO3	3-Hydroxyanthranilic acid	378530	564270	882070	799680	689230	897450	423380	709540	452280	611250	484610	626040	461680	884500	847730	1.43	-0.471		0.817	0.469		Alkaloids
208	Hmlp000935	C8H11NO2	Vanillylamine	3387200	5155100	6262300	2873300	2965300	2645400	6392000	3220900	4437200	2343800	3272000	2590300	3084300	2613000	4020400	0.318	-0.048		0.943	-0.532		Alkaloids
209	mws0254	C6H9N3O2	L-Histidine	50255000	62708000	53650000	52376000	50100000	76473000	38708000	58869000	38348000	98553000	69106000	64337000	57810000	70202000	92418000	0.981	0.375		1.25	0.698		Amino acids and derivatives
210	Lmbn001467	C7H13NO3	5-Acetamidopentanoic Acid	51176	40228	54531	31379	25935	45810	38163	28927	51748	30962	14826	25664	33700	22605	22340	0.996	-0.529		1.11	-0.596		Organic acids
211	pme3382	C6H11NO4	N-Acetyl-L-threonine	32294	13269	20222	16617	35876	10625	17411	16441	10445	14344	36100	10800	14950	14258	12249	0.0502	-0.0435		0.194	-0.0956		Amino acids and derivatives
212	mws1346	C6H11NO4	DL-2-Aminoadipic acid	160630	190400	107210	143920	97376	136990	212200	145470	210840	162110	107940	119490	146320	162540	113740	0.13	0.0423		1.07	-0.428		Alkaloids
213	MWS0559	C6H10O5	1,6-anhydro-β-D-glucose	177890	240820	155090	259940	258480	221080	184970	209090	176630	161400	166370	164910	144390	133950	172830	1.66	-0.586		1.27	-0.339		Others
214	pme2914	C6H10O5	3-Hydroxy-3-methylpentane-1,5-dioic acid	488070	120260	243020	148900	72663	94052	165720	111240	117140	127130	84339	122780	164480	118500	47475	0.276	0.0828		0.542	-0.254		Amino acids and derivatives
215	pmf0440	C10H10O2	4-MethoxycinnaMaldehyde	118630	126420	134900	100210	85953	119170	126670	120380	130490	140610	115720	103720	100140	143950	103670	0.93	0.238		0.592	-0.119		Phenolic acids
216	pme1419	C6H13NO2S	L-Methionine methyl ester	39538	45137	38561	44747	53994	40767	34537	44929	37396	49685	45799	50189	52698	53473	55720	0.456	0.0624		1.44	0.47		Amino acids and derivatives
217	Lmbp000123	C6H13NO2S	L-Homomethionine	7083500	5729300	9755200	7890300	6821000	5736500	6945800	6117300	6654700	7606600	7436600	6840100	7952200	8449300	13858000	0.619	0.0979		1.19	0.618		Amino acids and derivatives
218	pme1439	C9H8O3	p-Coumaric acid	224850	251620	278260	280110	288690	309120	221760	291220	191510	244360	222950	284980	269760	269620	330610	1.25	-0.223		0.997	0.304		Phenolic acids
219	mws0159	C9H8O3	Phenylpyruvic acid	25180	29671	29657	15460	19254	16627	24932	21398	19436	23235	28684	18134	23153	20334	21575	1.24	0.448		0.0546	-0.0155		Organic acids
220	pmb0142	C9H8O3	Caffeic aldehyde	132600	141280	179370	148350	122420	138050	145980	140940	136570	101490	92580	82394	100890	112330	94798	1.59	-0.564		1.52	-0.459		Phenolic acids
221	pme2529	C6H12O5	1,5-Anhydro-D-glucitol	24296	19787	17274	23717	6556.1	31241	16914	21739	16518	23143	14520	16229	19688	26189	22856	0.063	-0.191		1.09	0.317		Others
222	Lmyp003547	C8H7NO3	4-Hydroxy-1,4-benzoxazin-3(4H)-one (D-DIBOA)	7014100	10902000	11453000	10442000	8116000	9814100	6136200	8344900	8842100	10161000	9079100	7553200	7660100	9573600	10630000	0.42	-0.0826		0.825	0.257		Alkaloids
223	Lmyp002964	C8H7NO3	2-Hydroxy-1,4-benzoxazine-3(2H)-one (HBOA)	7014100	10902000	11453000	10442000	8116000	9814100	6136200	8344900	8842100	10161000	9079100	7553200	7660100	9573600	10630000	0.42	-0.0826		0.825	0.257		Alkaloids
224	mws1368	C8H7NO3	Coixol; 6-Methoxy-2-benzoxazolinone; MBOA	1135200	828670	1706500	848530	1325000	1213000	852930	735560	1236200	950110	1657200	1246000	854380	1001300	1967900	0.495	0.186		0.634	0.437		Alkaloids
225	pme3083	C8H7NO3	2-(Formylamino)benzoic acid	211580	195800	231090	165560	196830	208650	188380	195210	163180	157110	190360	157690	182500	213060	200510	0.917	-0.177		0.856	0.125		Phenolic acids
226	pme2617	C5H11NO3S	L-Methionine Sulfoxide	540280	539000	594740	605260	512470	540230	602220	643990	561210	532560	547550	594080	595780	674250	589860	0.149	0.0141		0.388	0.0413		Amino acids and derivatives
227	pmb0037	C10H15NO	Hordenine	165020	210070	272440	146460	157070	136450	326880	161090	195650	164710	214560	180830	217220	193850	285350	1.4	0.348		0.184	0.0268		Alkaloids
228	pme0282	C8H6O4	Phthalic acid	29666	27425	36438	33242	31325	38036	28902	35946	42517	52206	42364	38995	79760	63728	58170	1.34	0.38		1.45	0.909		Phenolic acids
229	mws0344	C5H10O6	D-Xylonic acid	750690	615640	748770	709100	702810	872420	748510	653670	710580	936980	816610	680530	739130	924300	882140	0.441	0.0916		1.23	0.269		Others
230	mws0467	C9H10O3	3-(4-Hydroxyphenyl)-propionic acid	34008	47020	58858	41024	37246	47491	39020	65875	39944	62155	48634	29150	31766	24311	38865	0.249	0.154		1.1	-0.609		Phenolic acids
231	MWSmce165	C6H14O5	L-Fucitol	89423	86346	91452	91650	80232	106420	96397	83975	94061	114720	86436	86328	100740	118470	102970	0.201	0.0468		1.24	0.231		Others
232	Lmdp003146	C10H14O2	Rhododendrol	541660	727570	340400	499430	491140	551420	444320	454080	481950	395440	344270	346140	271300	377480	257270	1.64	-0.506		1.39	-0.607		Phenolic acids
233	MWSmce315	C7H5NS2	2-Mercaptobenzothiazole	15254	37668	28758	21263	15606	24576	29414	29402	26144	24314	18822	17487	17606	31188	32270	0.0319	-0.0194		0.304	-0.0677		Alkaloids
234	NK10253223	C8H9NO3	2-Amino-3-methoxybenzoic acid	132260	125570	76789	167740	63139	109700	168760	239650	127600	108820	72147	130170	63665	165360	168480	0.128	-0.13		0.683	-0.431		Phenolic acids
235	Zmjp000624	C8H9NO3	Pyridoxal	303160	208120	95994	122900	120410	86152	324010	175970	154620	151280	83973	84704	124830	192230	207750	0.223	-0.0422		0.497	-0.319		Others
236	Lmmp003042	C8H8O4	Protocatechuic Acid Methyl Ester	9	121760	113900	143280	130220	80836	140570	187490	99898	202740	147670	200080	121010	191230	87381	1.27	0.636		0.23	-0.0988		Phenolic acids
237	Hmbp001276	C8H8O4	Gallacetophenone	555050	679160	504990	653090	623670	622070	771830	692120	566030	500770	615610	701310	614870	553400	612620	0.448	-0.063		0.849	-0.189		Phenolic acids
238	pme1292	C8H8O4	Homogentisic acid	81320	104410	270260	195130	46034	75338	101640	87343	54262	148740	120990	166990	122200	177770	59423	0.846	0.464		0.656	0.563		Phenolic acids
239	pme0181	C7H11N3O2	3-Methyl-L-Histidine	1985600	2298600	743830	2198700	1742000	1729300	1730300	2419400	2000500	2236800	1965200	1872300	1762500	1637400	2026500	0.609	0.0994		0.747	-0.181		Amino acids and derivatives
240	mws0024	C7H6O5	Gallic acid	622240	338420	657290	532310	586350	467310	792140	612880	424840	812490	808390	394110	284760	571190	535900	0.635	0.345		0.698	-0.395		Phenolic acids
241	ML10176345	C7H8O5	3-Dehydroshikimic acid	64034	62616	45685	67842	62216	57928	52203	63443	76414	54091	54612	52688	41790	48596	36965	1.46	-0.22		1.34	-0.593		Organic acids
242	Lmbn003524	C9H16O3	9-Oxononanoic acid	9096.4	5868.9	7031.6	4420.8	5862.3	8734.2	7406.2	5510.6	4229.2	4075.8	7829.6	3419.8	3495.5	3204.1	4729.7	0.586	-0.311		1.11	-0.585		Organic acids
243	pme0253	C8H15NO3	N-Acetyl-L-leucine	135490	121610	155490	153710	113910	187900	138110	179010	153690	93475	108750	83906	142570	141920	130150	1.38	-0.671		0.975	-0.183		Amino acids and derivatives
244	pme2550	C6H6O6	Cis-Aconitic acid	1613700	1576200	716280	1365000	1384100	845880	1356000	1868700	1220500	1748700	1756100	1831000	952890	1041800	1049300	1.36	0.57		1.29	-0.546		Organic acids
245	MA10039492	C6H6O6	Dehydroascorbic acid	1107400	418080	883920	531920	914500	478330	480640	1059400	532450	511620	949860	1204500	833460	571850	775190	0.736	0.47		0.288	0.0733		Others
246	mws0154	C7H10O5	Shikimic acid	219330	336510	127650	363200	250890	143110	270900	562570	238740	279600	285830	368250	174330	208040	176960	0.73	0.302		1.16	-0.939		Organic acids
247	pme0008	C6H13N3O3	L-Citrulline	46366	44248	67619	42169	33859	35825	49932	52634	57362	40269	39206	36235	64881	41877	56469	0.429	0.0489		0.0176	0.0295		Amino acids and derivatives
248	MWSmce690	C6H8O6	Erythorbic Acid; Isoascorbic Acid	1859900	1838000	1293000	1716700	1948900	1146700	2471300	2167800	1829800	1790100	1456200	1863700	1829400	2239200	1354100	0.357	0.0866		0.77	-0.255		Others
249	mws4175	C6H8O6	D-Glucurono-6,3-lactone	437150	779500	701850	706210	688600	647230	879970	812700	632140	674140	633900	755680	601130	613840	562040	0.101	0.0152		1.24	-0.388		Others
250	pmb3101	C7H12O5	2-Isopropylmalic Acid	4292200	851350	1332800	631300	616840	731960	866070	517920	501050	1183600	1243100	879900	760180	1125100	892930	1.56	0.74		1.13	0.56		Organic acids
251	mws1500	C11H12O2	Ethyl cinnamate	11109	10833	12855	12850	8460.1	10316	11746	10440	11346	8872.2	6248	11826	8650.9	14203	6567.1	0.672	-0.231		0.585	-0.189		Phenolic acids
252	pme2253	C6H10O6	L-Gulono-1,4-Lactone	29830	41522	23003	29860	32561	28690	41850	42118	31977	35547	30291	41222	43322	37994	25719	1.06	0.233		0.405	-0.115		Others
253	Lmgn000242	C6H10O6	4,5,6-Trihydroxy-2-oxohexanoic acid	85699	75295	76768	68905	55175	45152	77854	73521	72545	80921	81111	85849	74744	79297	59539	1.46	0.551		0.458	-0.0682		Organic acids
254	pmb2795	C10H10O3	4-Methoxycinnamic acid	50082	66693	49011	63495	70024	52939	60791	57587	53531	67988	68496	59859	61291	75929	66461	0.507	0.0745		1.22	0.245		Phenolic acids
255	mws1195	C10H10O3	p-Coumaric acid methyl ester	81579	99601	82134	106980	105520	78977	94604	105130	85441	97094	115260	97430	100090	103660	111370	0.496	0.0879		0.975	0.144		Phenolic acids
256	mws0981	C6H5N5O2	Isoxanthopterin	3433.2	10279	9043.3	10287	6136.4	6748	11359	11154	6289.4	6999.3	6330.8	12024	10444	11672	868.67	0.228	0.13		0.576	-0.326		Nucleotides and derivatives
257	pmb0786	C6H13NO5	D-Glucosamine	496170	435190	457030	461020	409050	390800	427790	439000	414610	411510	370150	371300	359430	330910	373720	1.02	-0.129		1.48	-0.268		Others
258	mws2212	C9H8O4	Caffeic acid	5421900	4909700	3700100	4061600	4327700	4125100	5071700	5302000	4838100	4068100	5191700	5427000	5910700	5172100	5632500	1.1	0.231		1.12	0.136		Phenolic acids
259	mws1164	C6H12O6	D-Fructose*	4524400	7224100	3562600	8129500	7817500	5979900	6011000	5750800	5360500	4676600	4691100	4544000	4547500	4267800	5289000	1.58	-0.656		1.29	-0.28		Others
260	mws4170	C6H12O6	D-Glucose*	4726300	7448400	3663200	8158100	8265500	5537700	5868100	5971700	5547000	4577900	4902100	5119400	4346300	4420100	4837700	1.42	-0.589		1.52	-0.354		Others
261	Hmln000297	C6H12O6	Inositol*	4774900	7436200	3566400	7977700	7523000	5580900	5784900	5958400	5209400	4111700	4939000	4763700	4647700	4066700	5201900	1.48	-0.61		1.24	-0.285		Others
262	mws0093	C10H12O3	Coniferyl alcohol	15159	12428	20559	15129	8703.3	11927	12529	19445	9221.5	7573.4	8137	13031	19985	14049	19524	0.757	-0.315		0.833	0.379		Phenolic acids
263	Hmcp009963	C11H18NO+	Candicine	378440	539840	643150	367700	280490	406870	487960	537640	490880	485170	427740	363350	378360	635510	651700	0.996	0.275		0.297	0.135		Alkaloids
264	Lmyp001801	C8H7NO4	2,7-Dihydroxy-1,4-benzoxazin-3(4H)-one (DHBOA)	14407000	21868000	15669000	12110000	13612000	15055000	14870000	13313000	13330000	12518000	13296000	12582000	11564000	13631000	14046000	0.668	-0.0868		0.595	-0.0812		Alkaloids
265	Lmlp001436	C9H10O4	Dihydrocaffeic acid	96110	104820	306860	86592	102720	154400	79383	46368	60714	94796	61899	77860	52707	269080	98843	1.14	-0.551		0.85	1.17		Phenolic acids
266	mws1350	C9H10O4	Syringaldehyde; 4-Hydroxy-3,5-Dimethoxybenzaldehyde	14441	10964	28267	17758	13268	18861	15623	33717	17308	10387	12631	10958	18522	20575	16732	1.43	-0.554		0.378	-0.256		Phenolic acids
267	mws0214	C6H14O6	D-Sorbitol	91236	93589	59908	96056	85293	93573	81086	83529	97524	144640	110950	105810	118520	71545	79925	1.35	0.395		0.0239	0.0426		Others
268	mws1155	C6H14O6	D-Mannitol*	34492	36406	27799	28776	30505	35635	36406	23766	35678	54361	36406	43538	38698	29368	28781	1.35	0.501		0.0881	0.0149		Others
269	pme2237	C6H14O6	Dulcitol*	121240	111210	96030	107300	92124	123970	121250	89349	124460	170860	148700	153650	136830	107820	104800	1.54	0.549		0.259	0.0607		Others
270	pme2596	C8H9NO4	4-Pyridoxic acid	287490	317470	275500	314980	370630	310750	265230	327480	279410	408300	533920	425380	387470	396630	442860	1.46	0.457		1.47	0.492		Others
271	pmb1754	C5H15NO4P+	O-Phosphocholine	355120	385270	331660	396990	371010	276660	9	9	9	424150	212950	234410	9	9	9	0.718	-0.261		NA	NA		Alkaloids
272	MWS1816	C11H20O2	10-Undecenoic acid	30420	30471	30292	29348	29818	29818	30146	29812	29217	33902	32314	29947	30603	30960	31786	1.25	0.112		1.36	0.066		Lipids
273	mws0752	C11H22O2	Undecylic Acid	476100	512050	582320	426260	412100	491770	514710	487110	503850	495200	489620	459610	440780	563600	549360	1.02	0.119		0.27	0.0453		Lipids
274	pme2006	C9H16O4	Diethyl glutarate	12917	16739	20399	14058	11147	11632	15638	12386	16349	13236	10574	11645	9828.4	16004	12251	0.343	-0.0552		0.709	-0.221		Organic acids
275	mws0237	C9H16O4	Azelaic acid	384880	258290	237650	167660	223830	220570	209830	158230	320900	146730	240480	175480	183780	156810	188610	0.443	-0.121		0.756	-0.381		Organic acids
276	mws0736	C8H16N2O3	N-Glycyl-L-leucine	187190	175130	177200	177950	159060	179020	217740	152400	193500	174990	160070	146690	207840	236020	233200	0.822	-0.0992		1.05	0.265		Amino acids and derivatives
277	Zmjp000182	C7H16N4O2	N-Monomethyl-L-arginine	248860	56889	9	9	9	9	55139	9	9	9	9	9	9	238140	1974700	NA	NA		0.712	5.33		Amino acids and derivatives
278	mws0193	C7H15N3O3	L-Homocitrulline	15862	20769	19368	25536	17641	19493	18331	31812	20079	26548	28222	14290	22595	44672	33544	0.249	0.14		0.904	0.522		Amino acids and derivatives
279	MWSmce041	C12H14O2	Butylphthalide	458930	436220	510510	358900	308170	408740	505690	371090	384350	459690	347640	351130	342690	451010	355100	0.481	0.107		0.509	-0.135		Others
280	Zmyn000453	C6H8O7	Isocitric Acid	9226200	12095000	9094500	11338000	12399000	11749000	7772300	9261200	10079000	10301000	11316000	10161000	10343000	10176000	13471000	1.35	-0.159		1.09	0.326		Organic acids
281	Zmjn003263	C10H8O4	6,8-Dihydroxy-3-methylisocoumarin	10335	12466	13547	11356	15274	10334	13792	9901.3	15347	12612	12050	10610	11882	12661	9813.1	0.229	-0.0676		0.574	-0.184		Lignans and Coumarins
282	pme2993	C10H8O4	Scopoletin (7-Hydroxy-6-methoxycoumarin)	217380	294100	180580	232150	250370	192620	267370	333920	209320	224300	280590	247590	247590	244800	105050	0.832	0.156		0.794	-0.44		Lignans and Coumarins
283	Lmyp003024	C9H7NO4	(2-Oxo-3H-1,3-benzoxazol-6-yl)acetate	17977000	23673000	23074000	24767000	20785000	20203000	17778000	19358000	19705000	24729000	22446000	21262000	15069000	22791000	26276000	0.449	0.0577		0.439	0.174		Alkaloids
284	pme2743	C10H11NO3	N-Phenylacetylglycine	341230	567470	716030	526090	647590	427780	716030	645570	439120	585670	484680	391470	588610	496030	564340	0.446	-0.132		0.332	-0.127		Amino acids and derivatives
285	mws1189	C6H10O7	D-Galacturonic acid*	39645	60928	28235	71017	70429	62327	48242	66150	55736	84981	62094	55950	41531	59116	48337	0.12	-0.00531		0.707	-0.191		Others
286	pme3705	C6H10O7	D-Glucoronic acid*	68123	89615	53531	131060	97131	74082	68420	86972	76948	91784	88211	95886	61623	81885	84130	0.339	-0.132		0.164	-0.0295		Others
287	mws0014	C10H10O4	Ferulic acid	606730	519500	569100	459960	471390	535380	581220	594810	615950	583950	599510	674230	678010	656520	734220	1.51	0.341		1.42	0.207		Phenolic acids
288	MWSslk097	C10H10O4	Dimethyl phthalate	252240	279700	310990	224280	207880	256090	272790	230680	235590	280530	207170	230670	211930	285930	220900	0.292	0.0618		0.233	-0.0402		Phenolic acids
289	Lmyp002912	C9H9NO4	2-Hydroxy-7-methoxy-1,4-benzoxazin-3(2H)-one (HMBOA)	728280	767290	798010	779940	1042200	974170	967400	775690	824930	763170	999770	915450	717790	899640	1110400	0.286	-0.0622		0.287	0.0871		Alkaloids
290	Lmyp003317	C9H9NO4	6,7-Dimethoxy-2-benzoxazolinone (DMBOA)	1127800	886520	1174400	1195500	915440	1546300	897380	1014100	1027700	1434200	1427500	1232300	1067900	1127700	873290	0.672	0.163		0.335	0.0623		Alkaloids
291	MWS1771	C10H13NO3	L-Tyrosine methyl ester	97663	133550	97390	135430	134920	139450	109260	106030	98784	107220	109110	109500	143750	128960	161650	1.71	-0.331		1.46	0.468		Amino acids and derivatives
292	pme0534	C6H12O7	Gluconic acid	187150	188850	205530	227530	229180	221430	241170	191130	220730	252420	209990	216670	220930	240490	256330	0.0394	0.002		0.842	0.136		Others
293	pme3827	C9H11NO4	3,4-Dihydroxy-L-phenylalanine (L-Dopa)	83304	96324	277930	111690	83441	96512	99766	91848	127450	176960	88497	101150	97318	116950	122540	0.645	0.33		0.377	0.0781		Amino acids and derivatives
294	mws0027	C9H10O5	Syringic acid	23598	16795	35945	13538	23664	16795	32734	14069	24058	9025.3	14447	18945	17403	8913.3	12185	0.745	-0.348		1.1	-0.88		Phenolic acids
295	Zmzn000079	C4H9O7P	D-Erythrose-4-phosphate	111770	140400	107520	156840	154200	150060	120230	86412	108620	122880	92011	84639	90850	101820	94231	1.53	-0.622		0.605	-0.136		Others
296	pmb2640	C12H24O2	Dodecanoic acid (Lauric acid)	946800	811440	1114000	895300	728330	816150	811060	855740	870300	565270	644120	634190	723780	901330	684490	1.53	-0.404		0.803	-0.136		Lipids
297	mws5037	C9H18N2O3	L-Alanyl-L-leucine	226500	331230	167090	232450	251840	225830	215230	180150	206830	176890	179960	194960	153020	144120	125510	1.63	-0.364		1.46	-0.511		Amino acids and derivatives
298	MWS5164	C8H18N4O2	N,N'-Dimethylarginine;SDMA	923630	893610	1277400	985770	878400	962110	1093100	1168800	1257300	882750	691170	531580	688760	699910	834210	1.24	-0.425		1.53	-0.663		Amino acids and derivatives
299	mws0018	C10H26N4	Spermine	11830000	10768000	11881000	11609000	11924000	12369000	12087000	11457000	10384000	10610000	10973000	10058000	11138000	11968000	12363000	1.53	-0.182		0.641	0.0641		Alkaloids
300	Lmyp003025	C11H11NO3	Coixlactam	18978	22565	26004	25282	14634	22393	10767	10816	19023	27402	30330	13171	22357	20486	22393	0.273	0.186		1.27	0.684		Alkaloids
301	pme1261	C9H19NO4	D-Panthenol	337050	155810	232750	248790	541160	338840	285200	392190	478810	196260	333380	145090	237810	404320	229550	1.05	-0.742		0.853	-0.408		Others
302	Lmln010063	C14H22O	2,6-Di-tert-butylphenol	476230	521540	512040	462920	440720	478280	486740	461920	475650	492260	477290	457620	484140	456670	436220	0.788	0.0465		0.731	-0.0487		Phenolic acids
303	mws1014	C10H8O5	Fraxetin (7,8-Dihydroxy-6-methoxycoumarin)	188910	9	215700	267920	266270	177510	147640	305750	238050	223290	334380	9	312240	275100	334220	0.721	-0.352		0.941	0.414		Lignans and Coumarins
304	Lmbp002962	C10H8O5	Isofraxetin	17811	29901	47563	28707	27068	23411	29506	31876	36287	16481	40704	29757	41877	26598	31457	0.113	0.135		0.0285	0.033		Lignans and Coumarins
305	MA10107783	C10H8O5	3-[(1-Carboxyvinyl)oxy]benzoic acid	19404	29149	25380	13846	29149	28049	17248	20189	33233	31898	28049	21250	11558	15554	13828	0.535	0.193		1.23	-0.788		Phenolic acids
306	pme3443	C11H12O4	Sinapinaldehyde	84408	92975	127700	62912	100180	137940	90231	96649	89380	58264	60573	73496	69800	59266	87379	1.11	-0.646		1.19	-0.352		Phenolic acids
307	mws1212	C11H12O4	Ferulic acid methyl ester	145310	133110	134830	139710	133100	117780	153440	143590	140960	187620	288340	198170	241490	219050	215930	1.52	0.787		1.57	0.627		Phenolic acids
308	pmb2620	C11H12O4	3,4-Dimethoxycinnamic acid	49377	49266	50599	51813	51418	52825	45352	52432	50552	78765	115280	77413	83118	93638	76922	1.56	0.799		1.55	0.774		Phenolic acids
309	mws1731	C15H12O	Chalcone	10109	12144	11338	8865.9	12879	10567	10855	16686	5967.4	15007	10051	11943	9147.2	16371	13458	0.657	0.195		0.477	0.218		Flavonoids
310	Zmpn000199	C6H10O8	D-Galactaric acid*	245650	290560	277660	380190	575920	321890	314960	443270	302930	514420	525950	421280	404310	408470	525940	0.685	0.194		1.01	0.335		Others
311	Zmyn000108	C6H10O8	D-Saccharic acid*	180050	276560	233050	361000	365410	308800	257970	391320	283460	391540	442910	414060	380190	297090	383430	1.42	0.27		0.655	0.185		Others
312	mws0853	C11H14O4	Sinapyl alcohol	26557	11882	24886	14026	11358	10805	23963	24845	14036	12980	16745	18134	15080	11348	9	1.26	0.403		0.814	-1.25		Phenolic acids
313	pme1654	C12H18O3	Jasmonic acid	74734	158430	53956	85826	65824	45822	131980	69827	232750	31141	23557	58055	87372	72063	71513	1.19	-0.808		0.957	-0.912		Organic acids
314	Lmyp003026	C9H9NO5	2,4-Dihydroxy-7-methoxy-1,4-benzoxazin-3(4H)-one (DIMBOA)	21307000	29823000	33226000	33479000	35411000	31477000	25896000	32335000	30349000	34668000	28484000	26923000	28449000	33306000	33561000	0.964	-0.156		0.639	0.106		Alkaloids
315	Hmcp001824	C12H8N2O2	Ailanindole	32002	36900	98425	52000	80934	77543	22288	29113	37144	47867	51841	55527	22624	70583	60534	1.2	-0.439		0.828	0.796		Alkaloids
316	pme0170	C8H16N4O3	N-Acetyl-L-Arginine	200320	264930	305520	348930	172080	201810	230400	175700	396190	248140	216670	151410	242460	245580	220440	0.421	-0.23		0.231	-0.179		Amino acids and derivatives
317	mws0677	C12H14N2O2	N-Acetyl-5-hydroxytryptamine	18075	44893	20321	9	9	9	33096	28544	37713	9	9	9	35491	22146	29018	NA	NA		0.693	-0.197		Alkaloids
318	Lmrj001698	C9H18N2O4	L-Seryl-L-Isoleucine	64278	60467	56908	44806	48093	45344	61451	61062	63117	34177	11203	41356	12861	53654	58346	1.05	-0.673		0.817	-0.572		Amino acids and derivatives
319	MWSmce257	C9H17NO5	D-Pantothenic Acid	330930	546040	591540	526050	303480	321520	598630	568120	407020	389610	356810	443010	382790	795730	391580	0.264	0.0473		0.131	-0.00337		Others
320	pme1228	C11H12N2O3	5-Hydroxy-L-tryptophan	124970	99272	135810	126130	97070	116870	126170	133720	119930	144140	126860	134420	146340	170340	132100	1.24	0.254		1.15	0.241		Amino acids and derivatives
321	Hmyp002656	C11H11NO4	Methyl dioxindole-3-acetate	3960100	3413900	3534100	3058200	3774500	3679800	3488900	3169300	3087600	3330400	3508700	3227200	2997800	4069600	3379000	0.451	-0.0626		0.515	0.1		Alkaloids
322	mws2608	C8H15NO6	N-Acetyl-D-galactosamine	363080	436890	361680	439530	389030	464310	413190	447800	389310	348530	348830	295550	361880	361600	312340	1.48	-0.381		1.33	-0.272		Others
323	pme2755	C8H15NO6	N-Acetyl-D-glucosamine	805400	901140	717320	892300	632150	847040	714630	814940	789180	648620	596280	601930	745430	813960	739350	1.27	-0.361		0.137	-0.0125		Others
324	mws5042	C11H14N2O3	L-Glycyl-L-phenylalanine	86899	84992	117020	81646	85573	87238	89772	158780	76851	79678	96469	76450	174170	135370	174880	0.111	-0.0106		1.09	0.574		Amino acids and derivatives
325	mws4085	C11H12O5	Sinapic acid	18659	30745	16374	21637	27330	9682.9	52296	24830	46272	28462	27448	19885	24704	33584	28625	0.769	0.37		0.842	-0.506		Phenolic acids
326	pme0220	C13H20O3	Methyl jasmonate	14444	15813	15588	14050	10219	14908	13821	13139	14756	21836	16367	16900	17124	17627	17160	1.3	0.492		1.53	0.315		Organic acids
327	Lmyp003772	C10H11NO5	2-Hydroxy-4,7-dimethoxy-1,4-benzoxazin-3(4H)-one (HDMBOA)	12263000	18887000	10252000	5632400	13278000	8636600	8823200	10180000	13432000	9837200	15176000	10656000	8906200	12509000	11636000	0.825	0.373		0.112	0.0271		Alkaloids
328	Cmsp002787	C11H14O5	3,4'-Dihydroxy-3',5'-dimethoxypropiophenone	579650	579910	651750	693120	637590	557050	418940	482760	506390	680690	773480	813660	785260	805960	768090	1.28	0.265		1.56	0.745		Phenolic acids
329	pme1194	C9H13N3O4	2'-Deoxycytidine	120020	141490	134200	97189	109540	115270	154420	130070	130310	80581	97112	69625	108080	81818	82001	1.32	-0.381		1.43	-0.609		Nucleotides and derivatives
330	Zmjn003398	C12H20O4	2-Dodecenedioic acid	6092.6	6463.8	9	6206.3	7371.8	7931.6	8537.3	5234.4	8651.8	7820.1	6628.7	7076.3	8092.6	7297.6	7493.1	0.03	0.00103		0.213	0.0293		Lipids
331	Lmhp001461	C11H20N2O3	L-Prolyl-L-Leucine	424190	466160	419680	415800	393360	488400	467460	433010	420180	390680	331680	359710	448470	538060	382250	1.29	-0.262		0.218	0.0516		Amino acids and derivatives
332	mws0474	C12H22O4	Dodecanedioic aicd	1761.8	592.88	1396.2	990.02	1468.7	2031	2296.1	1717.2	1385	1673	1624.4	1663	1564.1	1071.2	1743.1	0.56	0.144		0.71	-0.302		Lipids
333	Lmhp001670	C11H22N2O3	L-Valyl-L-Leucine	93323	82777	98777	78673	82305	80714	96109	74914	99318	70837	56994	63737	70263	89780	79452	1.52	-0.335		0.733	-0.175		Amino acids and derivatives
334	pmb0962	C10H22N2O4	L-Lysine-Butanoic Acid	1458000	1288000	1882400	1538200	1363500	1413900	1408600	1722300	1538400	1298400	1114000	955090	917230	1102600	1272900	1.37	-0.358		1.36	-0.504		Amino acids and derivatives
335	Jmbn003202	C10H20O6	Butyl Beta-D-Fructopyranoside	53722	74394	77599	49105	49473	52882	64819	64200	74047	59396	49899	54393	67664	76676	78580	0.955	0.112		0.929	0.135		Others
336	Lmyn000160	C8H14O8	Mucic acid Dimethyl Ester	560400	484050	487070	666660	592390	614410	572410	552180	511500	698550	581540	574120	582020	706860	585490	0.164	-0.0149		1.1	0.196		Phenolic acids
337	pmn001669	C12H14O5	Methyl sinapate	6019.3	7172.4	3916.7	5384	5756.4	3978.2	9233.6	7423.7	7821.9	10005	11245	8622	10749	11873	9840.9	1.6	0.982		1.38	0.407		Phenolic acids
338	Lmzn001925	C12H16O5	3,4'-Dihydroxy-3'-methoxybenzenepentanoic acid	14314	22867	14528	18845	17320	10442	12068	10398	13917	16462	12427	9945	13982	13966	9408	0.592	-0.263		0.0803	0.0381		Phenolic acids
339	MWS0552	C15H28O2	Cis-10-Pentadecenoic Acid(C15: 1)	419740	504110	534030	429030	422930	407280	582300	541720	492760	464040	473790	352090	371290	581090	411860	0.158	0.0347		0.857	-0.245		Lipids
340	pme3732	C9H13N3O5	Cytidine	54547	60146	40996	29432	21109	23120	86430	59131	70527	16420	10388	23454	77337	79068	58783	1.12	-0.551		0.00417	-0.00602		Nucleotides and derivatives
341	ML10180524	C9H13N3O5	Cytarabine	351570	373790	417750	172400	127460	123560	446120	321820	480170	134310	100530	101480	463860	489610	349450	1.08	-0.332		0.23	0.062		Nucleotides and derivatives
342	mws0248	C9H12N2O6	Uridine	52100	46016	33726	9659.5	22243	14472	60368	32209	107680	26918	30353	16272	63787	67966	88080	1.08	0.665		0.422	0.135		Nucleotides and derivatives
343	pme2266	C10H16N2O3S	Biotin	101770	104030	127460	99157	94947	89979	79150	76984	94970	106040	87531	120540	129900	156860	104030	0.715	0.145		1.36	0.638		Others
344	MWS5231	C13H24O4	Tridecanedioic acid	155170	152870	143210	148020	143580	152130	166290	144420	148180	149530	145890	145620	163710	145240	150620	0.267	-0.00877		0.0361	0.00214		Lipids
345	Lmhp002031	C12H24N2O3	L-Leucyl-L-Leucine	146920	90864	189900	187530	220190	209090	238730	142830	179160	237620	188140	194030	172630	70900	140580	0.00811	0.00695		0.91	-0.546		Amino acids and derivatives
346	pmb2591	C13H14N2O3	N-Acetyl-L-Tryptophan	550130	569480	762310	498460	639140	672230	625880	513320	812240	639790	574070	534070	779450	568900	754080	0.228	-0.0502		0.373	0.108		Amino acids and derivatives
347	Lmrj002087	C10H18N2O5	L-Isoleucyl-L-Aspartate	47702	57763	40084	19596	45929	32379	45116	44398	50817	21519	23089	21237	37078	30688	19580	0.964	-0.572		1.28	-0.684		Amino acids and derivatives
348	MWSmce116	C10H13N5O3	5'-Deoxyadenosine*	58373	61741	42204	31151	38047	32029	53136	42848	38170	40557	40975	43238	62741	71487	62986	1.46	0.302		1.42	0.556		Nucleotides and derivatives
349	pme3961	C10H13N5O3	2'-Deoxyadenosine*	102800	104660	117930	37006	51781	49530	95259	74030	126270	40342	80786	45101	92613	116450	100980	0.527	0.265		0.311	0.069		Nucleotides and derivatives
350	pmp000479	C16H29NO	N-Isobutyl-2E,4E-dodedienamide	3244.3	3161.6	5924.6	3464.1	2894.7	2807.6	5390.9	3391.2	3441.4	4540.2	4283.2	4240.2	6422.5	4022.1	3752.5	1.6	0.511		0.489	0.216		Alkaloids
351	Lmhn002629	C11H10O7	Benzoyltartaric acid	17553	14216	12223	15762	12514	9866.4	26463	17045	32731	22847	13986	27225	19421	14238	34044	1.22	0.748		0.37	-0.171		Phenolic acids
352	MWSHY0030	C15H10O4	4',5-Dihydroxyflavone	11040	9252.4	10522	12424	8568.8	10464	10327	10975	10518	11091	9588.5	9942.6	10468	8000.2	8802.9	0.137	-0.0388		1.14	-0.223		Flavonoids
353	pma3101	C11H14NO6+	Nicotinate D-ribonucleoside	291400	302060	199970	210740	220180	256620	286150	220830	232900	167620	206200	217010	259930	335020	258970	1.05	-0.219		0.853	0.207		Others
354	mws1488	C16H32O2	Palmitic acid	14470	12778	16208	14448	14605	14475	12199	13513	15119	12811	13560	12081	15199	14752	11410	1.5	-0.179		0.0489	0.0186		Lipids
355	Zmyn000110	C6H14NO8P	D-Glucosamine 1-phosphate	62984	55060	59707	88247	59706	73506	54355	61256	53793	97677	78113	73329	85616	94756	97445	0.678	0.17		1.56	0.714		Others
356	mws0866	C6H13O9P	D-Glucose 6-phosphate*	5499700	4606000	5488600	10580000	10361000	11094000	4148200	6920600	4132800	9899600	7531600	6588100	4650100	5051200	4876200	1.34	-0.415		0.0555	-0.0605		Others
357	mws1090	C6H13O9P	Glucose-1-phosphate*	4843800	4721000	4855100	10804000	10386000	10039000	4106900	6266900	4073700	9729200	7406900	6072600	4449600	4328200	4574500	1.29	-0.428		0.321	-0.114		Others
358	MWS2442	C6H13O9P	D-Fructose 6-Phosphate*	4718000	3783400	5065100	10309000	9813600	9075300	3988800	5768100	3471900	8239100	6671600	6084700	3733600	4634400	4680800	1.49	-0.476		0.0294	-0.0198		Others
359	pmp000626	C15H20N2O2	Baptifoline	47053	45037	25942	62285	78638	118630	50461	42012	40385	59833	51177	53102	51423	63530	82923	1.27	-0.661		1.26	0.575		Alkaloids
360	Zmpn000095	C6H15O9P	Sorbitol-6-phosphate	51760	54500	57141	108990	99112	85546	54875	69836	50867	87727	66650	54465	42471	62211	53617	1.3	-0.492		0.537	-0.149		Others
361	Lmhp001732	C14H18N2O3	L-Prolyl-L-Phenylalanine	94106	83747	62646	90322	101010	91629	89844	88501	102290	78360	65586	62333	108460	135240	99971	1.55	-0.456		1.12	0.292		Amino acids and derivatives
362	Lmtn004049	C15H20O4	Abscisic acid	6455.4	6238.7	5907	4012.6	4779.8	6113.8	5201.3	7071.3	5573.1	6791.2	6591.2	8022	7291.5	9595.8	10039	1.39	0.522		1.34	0.593		Organic acids
363	Lmhp002001	C14H20N2O3	L-Valyl-L-Phenylalanine	38006	73624	82014	70846	49713	68845	86259	77117	91216	25074	52486	54025	46083	69320	62755	1.02	-0.525		1.3	-0.515		Amino acids and derivatives
364	Lmlp003161	C14H20N2O3	N-Feruloylputrescine	88347	31944	39315	106410	58911	71839	38850	82375	31364	37519	77942	111110	69536	47407	116960	0.258	-0.0659		0.794	0.616		Alkaloids
365	pme0230	C10H13N5O4	Adenosine	44573000	31362000	49376000	9210700	14625000	15084000	46165000	37630000	37368000	11113000	9972100	11172000	60274000	67440000	60387000	0.777	-0.271		1.52	0.635		Nucleotides and derivatives
366	mws0037	C16H12O4	Formononetin (7-Hydroxy-4'-methoxyisoflavone)	2237.5	1578.5	2029.9	2218.1	1383.1	2597.4	1923.2	2144.5	2401.4	1657.7	2567.1	1958.6	1715.9	1319.9	2971.7	0.0708	-0.00354		0.41	-0.107		Flavonoids
367	mws0383	C17H32O2	10-Heptadecenoic Acid	9	73923	78206	71484	52276	50034	54261	54584	60759	70395	86961	56097	111040	63020	69260	0.9	0.297		1.08	0.521		Lipids
368	mws1297	C13H18O6	Benzyl glucoside	26407	32445	20669	23129	26476	18076	20101	30884	20105	21686	26055	22505	24091	14161	29825	0.322	0.0537		0.213	-0.0625		Phenolic acids
369	pme0376	C15H12O5	Naringenin (5,7,4'-Trihydroxyflavanone)*	296000	357960	194820	315370	209030	311440	214120	260420	239000	178980	121440	137180	107750	226830	106910	1.51	-0.934		1.16	-0.693		Flavonoids
370	Lmmn003323	C16H32O3	2-Hydroxyhexadecanoic acid	147080	131040	127930	123830	188560	149770	114150	150500	243720	98204	122690	118460	325550	112180	118990	1.25	-0.446		0.00322	0.131		Organic acids
371	Lmlp012720	C16H22O4	Dibutyl phthalate*	33764000	32969000	34751000	28995000	29618000	31546000	34152000	30427000	40551000	45630000	42104000	38089000	39620000	37830000	37819000	1.63	0.481		0.796	0.133		Phenolic acids
372	Lmxp011770	C16H22O4	Diisobutyl phthalate*	32784000	32960000	34602000	28741000	29066000	30556000	33239000	30450000	41912000	44653000	41029000	38193000	38346000	37674000	37411000	1.66	0.487		0.611	0.103		Phenolic acids
373	mws5035	C15H22N2O3	L-Leucyl-L-phenylalanine	51778	61354	41234	61553	47350	41606	37844	32606	71816	51996	21417	58456	51029	33520	28570	0.534	-0.191		0.523	-0.331		Amino acids and derivatives
374	pmb1650	C18H30O2	Octadeca-11E,13E,15Z-trienoic acid	19119000	17743000	20212000	17094000	16488000	17927000	19419000	17327000	27081000	28888000	25714000	22986000	23766000	22113000	22497000	1.63	0.591		0.474	0.0993		Lipids
375	MWSmce692	C18H30O2	γ-Linolenic Acid	258340	163430	264290	204490	209590	210410	194010	172340	242950	190410	296000	220260	158120	175440	229440	0.676	0.178		0.423	-0.114		Lipids
376	Lmbn005923	C18H30O2	Crepenynic acid	261540	167640	257720	225790	218900	225990	206930	180480	234230	197160	304890	212150	171010	190520	226730	0.305	0.0907		0.393	-0.0796		Lipids
377	Lmhn002926	C13H12O7	p-Coumaroylmalic acid	114230	111660	147320	106030	134080	136390	127350	116810	110260	176100	151540	150600	165380	199080	234060	1.35	0.345		1.48	0.756		Phenolic acids
378	Lmbn006152	C18H32O2	(9Z,11E)-Octadecadienoic acid	9228.5	8030.9	8961.9	11673	5170.6	9716.9	7093.1	7933.6	11508	10213	14628	10616	11110	9651.5	8852.7	0.906	0.417		0.572	0.158		Lipids
379	mws1491	C18H32O2	Linoleic acid	6358700	5035800	5189200	7653800	6370100	5843700	6329000	5113800	7433600	6494700	10535000	7075400	8842400	7029700	5848500	0.817	0.279		0.619	0.202		Lipids
380	YC512118	C18H35NO	Oleamide (9-Octadecenamide)	13142	9004.6	10625	7140.8	7577.5	12674	10337	17411	10447	9319.9	8051.9	8831.8	8428.3	10197	21742	0.0528	-0.064		0.00261	0.0798		Lipids
381	mws0396	C18H34O2	Elaidic Acid	98937	92849	84101	96062	96909	93522	93897	98416	96261	97794	102010	92984	93118	84810	97656	0.616	0.0314		0.777	-0.0664		Lipids
382	mws2623	C18H34O2	11-Octadecanoic acid(Vaccenic acid)	2509900	2401400	3032800	3545500	3078400	3049300	2339500	2544800	2692500	2507000	2939900	2445500	3601200	2426200	1995300	1.37	-0.294		0.111	0.0825		Lipids
383	pme1178	C10H13N5O5	Guanosine	1919400	2556700	3023600	1356600	926820	759040	2619700	2381800	3593800	1694700	1112800	1283900	5501400	5461500	4534000	1.01	0.427		1.45	0.85		Nucleotides and derivatives
384	Zmzp005934	C18H37NO	Stearamide	1322.4	1567.7	1558.5	1340.9	1489.1	1257.8	1493.5	1805.8	1412.6	1417.2	1481.9	1176.5	1306.2	1648.4	1613.7	0.0353	-0.00431		0.222	-0.0447		Alkaloids
385	mws0051	C16H12O5	Acacetin	2622.9	4973.5	2450.3	1140	1571.4	823.78	2332.3	855.29	1139.4	642.75	713.51	14050	980.6	19443	1970.1	0.38	2.12		0.722	2.37		Flavonoids
386	mws1068	C15H10O6	Kaempferol (3,5,7,4'-Tetrahydroxyflavone)	40628	35100	25104	64038	46542	18789	51032	55013	64907	65739	41254	49078	43838	43042	29602	0.585	0.271		1.29	-0.553		Flavonoids
387	mws1521	C13H18O7	Salicin	33605	29841	24465	28266	24764	26886	25924	21697	27794	34537	43626	33386	35316	36877	49369	1.51	0.481		1.41	0.689		Phenolic acids
388	MWSslk132	C16H30O4	Hexadecanedioic acid	27618	24477	21911	21162	23059	22530	20385	19821	20135	21420	21879	21244	22437	23088	19236	0.885	-0.0485		0.816	0.102		Lipids
389	Lmsp004137	C15H12O6	3,4,2',4',6'-Pentahydroxychalcone	58049	65753	86255	81494	68516	118460	69248	61951	64694	34546	29423	78996	42004	71953	43361	1.24	-0.909		0.913	-0.316		Flavonoids
390	Hmhn000927	C12H16O8	Phloroglucinol-1-O-β-D-glucopyranoside	48389	34766	27954	33758	59041	38457	34199	35777	53167	66660	65908	43664	10328	13496	55392	0.998	0.425		0.882	-0.636		Phenolic acids
391	pmb3081	C6H11PO11	Glucarate O-Phosphoric acid	1310900	1715000	946270	1313400	1070700	977710	1191600	1081900	1513300	900070	1011000	1268200	1095800	1275300	705910	0.382	-0.0805		0.786	-0.299		Others
392	pme3163	C7H15O10P	D-Sedoheptuiose 7-phosphate	1235300	1450500	737470	1029000	963630	845030	953350	1038200	1071500	870590	869430	986680	824840	998010	723330	0.462	-0.0575		1.11	-0.267		Others
393	pmb0885	C18H26O3	4-Oxo-9Z,11Z,13E,15E-Octadecatetraenoic Acid	46707	31365	53692	32371	33903	44956	42625	36301	43338	35834	37098	35787	29573	32504	36226	0.0924	-0.0329		1.28	-0.315		Lipids
394	mws2120	C13H8O8	Brevifolin carboxylic acid	60220	58314	67141	59784	69271	66788	65543	94703	67964	56895	108670	88367	100630	88695	95054	0.878	0.375		1.1	0.317		Phenolic acids
395	pmb2893	C14H20N4O3	N-p-Coumaroylhydroxyagmatine	30393	29736	10012	18251	28132	28000	22251	12697	23110	15899	27850	15104	16580	20994	28939	0.777	-0.338		0.448	0.196		Alkaloids
396	Zmpn003368	C18H30O3	13S-Hydroxy-9Z,11E,15Z-octadecatrienoic acid	568170	210150	574070	314300	394700	254820	455050	203940	626300	307700	860260	351120	171780	258850	305690	0.814	0.656		0.867	-0.804		Lipids
397	Zmyn004676	C18H30O3	17-Hydroxylinolenic acid	59632	45280	55013	45265	63333	41380	63763	38219	90538	56718	104160	52121	64804	65612	61020	0.935	0.506		0.166	-0.00815		Lipids
398	pmb2786	C18H30O3	9-Hydroxy-10,12,15-octadecatrienoic acid	14831	13225	9326.9	13371	11019	10708	17879	4883.3	22258	8034.6	16449	8005.2	4255.6	5950.4	8660.8	0.419	-0.111		0.921	-1.25		Lipids
399	Lmcn009539	C19H34O2	E,E,Z-1,3,12-Nonadecatriene-5,14-diol	42084	14477	18574	19781	15964	14727	15695	11355	18602	12783	27339	15846	26376	14611	16302	0.227	0.149		0.657	0.328		Lipids
400	Lmhn102068	C13H12O8	2-O-Caffeoylmalic acid	51178	33503	68925	193900	44758	54846	47313	70821	62404	248040	63593	48954	60071	52986	227380	0.197	0.297		0.631	0.915		Phenolic acids
401	Hmqp005411	C18H32O3	9-Oxo-12Z-Octadecenoic acid	50519	45315	43831	41230	47748	38516	41747	40703	57981	38180	37484	37000	45645	43051	40724	1.18	-0.178		0.466	-0.118		Lipids
402	Hmqp005455	C18H32O3	15(R)-Hydroxylinoleic Acid	42281	37110	49216	37568	40709	33122	37355	31537	54112	28334	37088	27754	36975	25595	29559	1.08	-0.258		0.946	-0.417		Lipids
403	pmb2799	C18H32O3	12,13-Epoxy-9-Octadecenoic Acid	9086.8	6265.4	7268	7653.8	9682.3	7644.9	9423.1	7400.5	8682.8	7321.5	9712.6	6532.1	8144.1	3227.2	6929.7	0.367	-0.0841		0.909	-0.479		Lipids
404	Lmbn005369	C18H32O3	13(S)-HODE;13(S)-Hydroxyoctadeca-9Z,11E-dienoic acid	253100	175810	232440	179760	254550	164310	240380	146330	333490	197140	358020	199810	202280	219460	202760	0.716	0.335		0.293	-0.206		Lipids
405	Lmbn009444	C18H34O3	Ricinoleic acid	17019	20847	18430	18687	16129	21109	13400	21318	16649	13217	14260	15361	13584	20733	17037	1.43	-0.385		0.0123	-0.000365		Lipids
406	pmf0297	C20H42O	1-Eicosanol	12446	18925	14997	15873	12606	18031	11314	17844	15024	10833	13034	11691	13457	15894	15396	1.27	-0.387		0.144	0.0183		Lipids
407	mws0058	C16H12O6	Diosmetin (5,7,3'-Trihydroxy-4'-methoxyflavone)	1194400	1426500	1165800	1447400	1154300	1110200	1306100	1503600	1029500	1009700	742840	870470	600450	792520	556460	1.42	-0.501		1.45	-0.978		Flavonoids
408	Lmjp004941	C16H12O6	Rhamnocitrin (7-Methylkaempferol)*	543850	709000	550110	700250	567930	541200	598320	678070	533350	510080	348720	387710	272040	363040	277990	1.4	-0.538		1.52	-0.987		Flavonoids
409	pmc1990	C17H16O5	4'-Hydroxy-5,7-dimethoxyflavanone	10292000	10446000	11108000	9200200	7663300	10808000	10484000	8661100	9447700	9935100	9231100	8319500	7886100	11257000	8593400	0.0105	-0.00972		0.241	-0.0439		Flavonoids
410	pme2816	C20H28O2	4-Oxoretinol	13123	13182	14762	11643	11777	12744	9199	9650.4	10641	10619	11966	11163	10505	10718	11369	1.04	-0.0998		1.14	0.144		Others
411	MWS5235	C18H36O3	12-Hydroxyoctadecanoic acid	51098	59070	51760	51662	118930	52371	53295	55555	50395	53542	51456	51732	52223	50671	50902	0.76	-0.509		0.792	-0.0502		Lipids
412	Zmyn005384	C18H36O3	2R-Hydroxyoctadecanoic Acid	81489	81420	74361	63140	94202	76164	70692	97549	74392	54159	71440	53184	67620	44716	57500	1.12	-0.385		1.22	-0.515		Lipids
413	Hmyp002315	C15H10O7	3,5,7,4'-Tetrahydroxy-Coumaronochromone	74975	58350	50470	163050	58842	51440	62116	132000	201970	109620	64536	136730	155640	88307	61689	0.418	0.186		0.418	-0.374		Others
414	pme2954	C15H10O7	Quercetin	134840	54911	115330	69217	119700	119980	146440	80063	88690	97570	108180	134560	94765	52254	48358	0.476	0.14		1.05	-0.69		Flavonoids
415	mws0463	C16H14O6	3',5,7-Trihydroxy-4'-Methoxyflavanone	60521	38168	76349	41711	44198	58567	40912	34633	44134	38487	26365	29722	25632	18470	23194	1.4	-0.611		1.48	-0.831		Flavonoids
416	Cmsp004086	C16H14O6	Dihydrokaempferide	59791	61220	59836	138790	127880	38616	88319	147720	152550	130770	79654	90206	96802	117740	53458	0.195	-0.0222		0.898	-0.536		Flavonoids
417	Cmsp007228	C16H14O6	7-O-Methyleriodictyol	14722	16378	21952	19928	25372	17767	16871	22969	14471	16297	14653	17036	12783	16717	19010	1.31	-0.394		0.451	-0.163		Flavonoids
418	Zmhn000892	C13H18O8	4-O-Glucosyl-3,4-dihydroxybenzyl alcohol	136870	46438	72148	67564	152140	122030	42436	63802	98291	129250	141970	132280	97197	46737	105680	0.714	0.24		0.408	0.287		Phenolic acids
419	MWSmce549	C17H34O4	1-Monomyristin	837080	826290	909020	794380	751310	748900	814380	810310	635660	786070	548460	694830	676880	701400	782560	0.93	-0.177		0.325	-0.065		Lipids
420	mws1375	C12H21N3O6	Nicotianamine	75606	60957	55761	74660	93797	163730	130890	53870	38750	82496	185790	128530	98096	176250	58360	0.47	0.256		0.675	0.574		Alkaloids
421	pme1086	C10H17N3O6S	Glutathione reduced form	716700	1300800	1650400	412110	726200	743580	1349300	961590	767070	938720	753830	923130	1294300	1360100	1018200	1.13	0.475		0.761	0.255		Amino acids and derivatives
422	MWSmce231	C19H16O4	Bisdemethoxycurcumin	14663	15902	13288	10543	17125	11387	17046	7829.3	19654	11155	20115	11239	11753	8180.1	10133	0.259	0.122		0.767	-0.567		Phenolic acids
423	pmn001610	C20H36O2	Eicosadienoic acid	14161	13084	12396	12860	12921	13675	13998	14652	15711	14355	15694	16794	16515	16666	15650	1.49	0.248		1.24	0.139		Lipids
424	pmb2857	C11H19NO9	L-Glutamic acid-O-glycoside	12924	7352.1	7842	9143.6	15165	11976	11344	9120.9	12717	13424	10383	12966	15381	9797.1	22050	0.134	0.0193		0.827	0.509		Amino acids and derivatives
425	Lmhn003074	C14H14O8	Feruloylmalic acid	631430	424270	759130	557620	581150	584650	684490	588200	608490	659290	615910	700280	752480	630550	835720	1.47	0.197		1.04	0.238		Phenolic acids
426	Zmzn003953	C18H30O4	13(s)-hydroperoxy-(9z,11e,15z)-octadecatrienoic acid	402920	393370	351440	272560	428020	260330	380870	277750	386580	286770	289340	318290	362210	399400	373700	0.249	-0.103		0.621	0.119		Lipids
427	Lmap001823	C14H17NO7	Dhurrin	275140	308730	266900	92865	218820	286740	243560	208070	281290	332100	240360	233260	287680	337050	207840	0.822	0.429		0.522	0.184		Alkaloids
428	Lmsn002887	C14H16O8	1-O-Caffeoyl xylose	4495400	4629500	5023400	3612800	5474600	5053800	5051000	4148100	4739200	6499600	5284100	5238900	4673700	4545600	5485500	0.962	0.268		0.5	0.0772		Phenolic acids
429	Jmbn003691	C15H20O7	3,4-dihydroxy-allylbenzene-3-O-β-D-glucopyranoside	1068900	888470	530760	567380	544510	402120	559180	733960	513130	594840	684540	656250	790740	549500	887340	1.27	0.354		0.778	0.302		Others
430	Rfmb087	C18H32O4	9-Hydroxy-13-oxo-10-octadecenoic Acid	14338	21045	16328	12626	14712	12995	17441	15146	28736	11542	23388	10991	14860	14133	15493	0.265	0.187		0.948	-0.463		Lipids
431	Lmbn004685	C18H32O4	5S,8R-DiHODE; (5S,8R,9Z,12Z)-5,8-Dihydroxyoctadeca-9,12-dienoate	11084	9850	12929	10592	8466	10442	14959	10052	11907	10637	9649.8	8506.6	8439.7	11541	8911.9	0.199	-0.035		0.99	-0.354		Lipids
432	Zmjn004133	C18H32O4	9S-Hydroperoxy-10E,12Z-octadecadienoic acid	38536	59808	34352	44551	66126	35738	82675	33806	97219	56731	85780	61888	26344	73670	71117	1.08	0.481		0.365	-0.32		Lipids
433	pmb2804	C18H32O4	13S-Hydroperoxy-9Z,11E-octadecadienoic acid	8016.2	7053.6	7986.1	6356.9	6781.2	7322.8	9517.2	5471.6	12945	7287.8	8146.5	5846.1	8887.5	7243	8229.8	0.281	0.0567		0.253	-0.197		Lipids
434	Lmyp001375	C13H15NO8	BOA-6-O-glucoside	97441	92518	80268	28577	87018	139610	87984	77825	69219	36279	54768	87258	78276	128740	97847	0.364	-0.517		0.989	0.375		Alkaloids
435	Lmtn001630	C14H19NO7	2-Glucosyloxy-2-phenylacetic acid amide	2025500	2888700	2735400	2069600	2052400	2004600	1938400	1652400	1493200	1841400	1600700	1970400	1478900	2755900	2025500	1.26	-0.179		0.695	0.3		Alkaloids
436	Lmmn002179	C14H18O8	Methyl salicylate-2-O-glucoside	118020	109530	151780	83983	108900	131850	121470	88581	122990	106000	103260	112940	122130	105120	132360	0.0538	-0.0113		0.499	0.111		Phenolic acids
437	Lmbn007891	C18H34O4	Hydroxy ricinoleic acid	3427.9	3890.7	3066.3	2645.1	3305.7	2452.7	3580.1	3116.1	3940.5	3566.6	3402.1	3423.5	3497.7	3012.4	3075.3	1.33	0.306		0.85	-0.15		Lipids
438	Lmbn005487	C18H34O4	12,13-DHOME; (9Z)-12,13-Dihydroxyoctadec-9-enoic acid	10707	9713.4	6468.5	7214.5	8496.3	7243.4	6304.9	6433.6	8123.3	7387.1	6868.9	6206.3	7262.3	8567.2	7530.4	1.05	-0.166		0.831	0.163		Lipids
439	mws0066	C16H12O7	Isorhamnetin	9162.4	11165	3849.8	9978.8	11043	7597.9	12823	12570	13716	12208	11564	13560	10539	9639.9	9846.7	1.28	0.383		1.55	-0.381		Flavonoids
440	pmb2871	C13H16O9	1-O-Gentisoyl-β-D-glucoside*	866050	563450	378220	464910	654390	613520	706190	419550	641560	1070600	906370	699670	748010	488370	857170	1.38	0.627		0.538	0.244		Phenolic acids
441	pmn001367	C13H16O9	Protocatechuic acid-4-O-glucoside*	216380	216520	324720	196180	156410	178050	165910	149720	175210	148380	200650	260120	390320	104100	253540	0.536	0.199		0.54	0.608		Phenolic acids
442	Zmtn001661	C14H20O8	Vanilloloside*	1508300	216120	329710	191010	1144100	1026700	165470	175560	1134500	1715600	1634900	1192600	1350100	99855	514950	1.05	0.944		0.18	0.413		Phenolic acids
443	Jmwn002172	C14H20O8	3,4-dihydroxyphenylethanol-β-D-glucopyranoside	55521	46918	53125	31489	45809	40114	40071	53308	37181	31956	51244	32611	52318	26412	61880	0.096	-0.0198		0.063	0.107		Phenolic acids
444	Hmtn001120	C14H20O8	5-(2-Hydroxyethyl)-2-O-glucosylphenol	979040	942410	1199400	637340	848660	789720	890860	890990	749130	611980	853360	619610	978790	511780	1288400	0.521	-0.126		0.075	0.135		Phenolic acids
445	pme2074	C18H29NO4	Jasmonoyl-L-Isoleucine	17356	36235	14120	14569	9534.1	7969.8	31604	28690	86137	6461.2	5623.3	12726	39120	34446	30801	0.754	-0.37		0.468	-0.489		Amino acids and derivatives
446	Lmbp003825	C15H16O8	Skimmin (7-Hydroxycoumarin-7-O-glucoside)	181570	149960	201440	365380	131500	129060	310400	190670	9	273780	293340	224600	362930	550580	164710	0.776	0.339		0.773	1.11		Lignans and Coumarins
447	Hmhn003067	C15H18O8	Phenylpropionic acid-O-β-D-glucopyranoside	350050	383960	222920	970130	538300	336070	554660	602170	631020	892420	697770	728610	435960	954320	236910	0.764	0.33		0.476	-0.136		Phenolic acids
448	pmn001419	C15H18O8	1-O-p-Coumaroyl-β-D-glucose	990850	1025900	610250	2182300	1121600	762160	1413700	1615000	1415200	2005600	1473500	1613600	859510	1974700	431790	0.746	0.325		0.779	-0.444		Phenolic acids
449	Hmlp002408	C14H17NO8	2-Hydroxy-1,4-benzoxazine-3(2H)-one glucoside (HBOA glucoside)	2080500	2615400	2810500	1942900	1740700	2120800	2026200	1513300	1991500	2007600	1978400	1593200	1776700	2711500	1826600	0.356	-0.0571		0.562	0.191		Alkaloids
450	Lmjp007790	C18H16O6	5-Hydroxy-3,7,4'-trimethoxyflavone	9130.1	13893	9104.4	9675.8	10520	9450.2	12566	9593.9	12566	9261.4	9451	10519	16024	10118	7818.8	0.257	-0.0203		0.214	-0.0321		Flavonoids
451	Hmsn002272	C15H20O8	Demethyl coniferin	208080	178210	163520	153560	189230	246650	249620	165630	244500	255460	212110	247670	198740	223970	241500	0.986	0.279		0.12	0.00972		Phenolic acids
452	pmn001691	C18H32O5	9,12,13-Trihydroxy-10,15-octadecadienoic acid	36835	38607	33773	28165	40837	23560	79056	22977	80464	24751	44725	35599	32561	28244	34985	0.451	0.183		0.824	-0.93		Lipids
453	mws0371	C22H32O2	Cis-4,7,10,13,16,19-Docosahexaenoic Acid	1886.5	2115.6	2082.6	2141.6	2113.7	1621.4	2327	2106.4	4051.1	1549.8	1686	1391.7	1516.6	2675.3	1667.3	1.27	-0.345		0.893	-0.534		Lipids
454	Lmzp004885	C17H14O7	Tricin (5,7,4'-Trihydroxy-3',5'-dimethoxyflavone)	5410100	6330000	5908300	6403400	5965300	6027500	6006200	7657100	4920600	5253500	5538300	5123400	3501800	3962600	3581500	1.57	-0.209		1.41	-0.751		Flavonoids
455	Lmcp004369	C17H14O7	Quercetin-3',4'-dimethyl ether	13893	16440	14012	17510	25378	7067.1	10504	22609	13128	20055	14013	16640	18391	29649	38375	0.277	0.0216		1.14	0.902		Flavonoids
456	Lmtn002565	C14H18O9	1-O-Vanilloyl-D-Glucose*	398110	454460	363880	532620	568010	292240	595500	674420	367650	735690	567690	695240	421350	634610	300090	1.13	0.521		0.527	-0.272		Phenolic acids
457	Lmmn003663	C14H18O9	5-Glucosyloxy-2-Hydroxybenzoic acid methyl ester*	73327	65412	46603	111120	94302	62116	90711	103040	81090	136170	92738	121070	76896	74675	46156	0.96	0.388		1.12	-0.475		Phenolic acids
458	Lmbn004240	C18H34O5	9,10-Dihydroxy-12,13-epoxyoctadecanoic acid	6419	5385.3	6799.3	3550.4	5111.4	4441.1	5810.8	4114.3	7997.6	10739	7642	5239.9	9763.7	6149.1	6229.2	1.33	0.85		0.654	0.305		Lipids
459	pmn001694	C18H34O5	9,10,13-Trihydroxy-11-Octadecenoic Acid	84855	89497	56971	51081	70255	47870	116260	51452	140940	37990	83045	72674	71307	59934	78019	0.314	0.195		0.702	-0.561		Lipids
460	pmp001284	C19H38O4	Monopalmitin	122830	86447	121490	124990	118820	101880	104710	100480	84505	97648	97025	78794	101420	89604	109340	1.34	-0.338		0.341	0.0522		Lipids
461	pmb0789	C14H21NO8	Pyridoxine-5'-O-glucoside	42856	53654	93639	30606	29539	44393	37043	30800	78788	38676	32043	38331	35839	26939	37129	0.322	0.061		0.734	-0.554		Others
462	pmc0066	C10H13N4O7P	2'-Deoxyinosine-5'-monophosphate	2322700	1996000	2003100	1710400	1721000	1766100	2182500	1921800	1923000	1992200	1765300	1773000	1623800	1466200	1401100	1.02	0.0896		1.48	-0.424		Nucleotides and derivatives
463	Lmfn000604	C13H16O10	6-O-Galloyl-D-glucose	1582400	1313500	1475800	1439100	2263200	2455300	1373000	1535600	2340100	2482800	2633700	2275700	1860400	1090700	2843600	0.9	0.264		0.116	0.143		Phenolic acids
464	Lmsp008443	C17H16O7	3,3',5-Trihydroxy-4',7-dimethoxyflavanone	93365	68477	116060	94346	104680	117380	103250	97774	95132	86878	93828	109350	78531	74965	87550	0.742	-0.125		1.43	-0.297		Flavonoids
465	Jmwn002117	C14H20O9	2-(3,4-dihydroxyphenyl)ethanediol 1-O-β-D-glucopyranoside	117290	147930	141470	178480	110320	101680	177760	196790	94633	96267	98851	106070	66399	186660	77394	0.936	-0.375		0.727	-0.506		Phenolic acids
466	pmb1207	C19H14O6	O-Feruloyl 3-hydroxycoumarin	2315500	1799900	1654700	2148200	2159200	1201100	1999400	1958900	1571700	1318500	1967200	1388300	1729400	1001100	1725200	0.505	-0.237		0.837	-0.312		Lignans and Coumarins
467	Zmyn000083	C6H14O12P2	D-Glucose 1,6-bisphosphate	23607	26532	21853	29863	30311	20096	30214	33389	26786	21873	26949	23311	21996	21383	20762	0.513	-0.154		1.49	-0.495		Others
468	pma0149	C15H16O9	Sinapoyl malate	459860	492640	553130	353650	414820	599960	490220	512690	496000	386780	459780	530320	496220	509710	661850	0.111	0.00888		0.752	0.154		Phenolic acids
469	Lmbn001162	C15H16O9	Esculetin-7-O-glucoside	32422	24402	20125	31416	29387	35143	20659	33363	26443	26832	37127	35388	33754	19348	24971	0.22	0.0503		0.157	-0.0435		Lignans and Coumarins
470	Lmsn002548	C15H18O9	1-O-Caffeoyl-β-D-glucose*	478780	538230	356480	504990	422390	621500	548220	454020	457780	994040	1063500	921920	836970	811680	588190	1.63	0.944		1.37	0.615		Phenolic acids
471	Jmwn002620	C15H18O9	Vanillic Acid-4-O-Glucuronide*	468510	592050	333210	523060	412510	702890	521460	447160	449180	1052700	1028700	854250	820180	879250	600650	1.51	0.841		1.41	0.698		Phenolic acids
472	MA10039641	C12H22O11	Lactobiose*	415790	960450	768560	1671800	956900	1119000	759970	1072200	771830	810420	1009200	802390	837900	928450	1108200	1.16	-0.515		0.568	0.143		Others
473	mws1333	C12H22O11	Melibiose	5973500	6375200	5997500	8160100	7389900	7946400	6371100	6283400	7226000	6163900	8057800	9143700	8040000	6336700	5304000	0.13	-0.00807		0.155	-0.0146		Others
474	mws0264	C12H22O11	D-Trehalose*	7433100	9937200	7148900	10168000	8625500	11901000	8033700	8002000	7700000	8601300	10360000	11911000	10394000	7251400	8958800	0.0344	0.00833		0.698	0.165		Others
475	pme0519	C12H22O11	D-Sucrose*	12924000	13456000	11279000	19248000	14680000	17134000	13621000	13834000	11525000	16177000	16283000	17409000	16319000	12099000	11037000	0.197	-0.0341		0.00425	0.0175		Others
476	mws1080	C12H22O11	Galactinol	11917000	13342000	12090000	14536000	13925000	15151000	13640000	10314000	12398000	13475000	15957000	17256000	12528000	14450000	13657000	0.656	0.0983		0.869	0.161		Others
477	Lmsn000381	C12H22O11	D-Maltose*	12529000	10751000	10054000	16909000	12527000	15660000	11330000	11697000	11931000	13543000	14222000	19452000	15031000	10890000	11590000	0.224	0.0663		0.452	0.102		Others
478	mws5038	C12H22O11	Isomaltulose*	12248000	12160000	10049000	15424000	15195000	15749000	10737000	10521000	10303000	14345000	13966000	14313000	16077000	12173000	11680000	1.64	-0.121		1.19	0.339		Others
479	mws0906	C16H22O8	Coniferin	1395400	1160600	922030	1403100	1198100	1124400	1084300	1286300	1046400	996240	932190	1386200	991520	1011600	1105900	0.741	-0.169		0.857	-0.136		Phenolic acids
480	Lmyp001747	C14H17NO9	2-O-Glucosyl-7-hydroxy-1,4(2H)-benzoxazin-3-one (DHBOA glucoside)	7133200	9560400	5744500	5099200	7334000	5575200	5131100	4733200	4267800	5143900	5737500	6401300	4822400	5339200	4622500	0.225	-0.0593		0.531	0.0651		Alkaloids
481	Lmyp001815	C14H17NO9	2,4-Dihydroxy-1,4-benzoxazin-3(4H)-one glucoside (DIBOA glucose)	806020	1344400	732120	574100	782060	834680	1051300	594180	680870	679850	671150	799690	763160	601130	596150	0.0646	-0.0267		0.569	-0.247		Alkaloids
482	HJAP050	C19H21NO5	N-Feruloyl-3-methoxytyramine	17855	10068	15038	7454.2	6145.8	3359.2	6676.3	8081.8	8105.4	6698.5	7683	7263.9	7530.9	7458	9531.4	0.892	0.352		0.489	0.101		Alkaloids
483	Zmln000899	C15H20O9	Syringaldehyde-4-O-glucoside*	51640	45845	71150	33243	9	65250	44216	31668	55896	72843	49174	49103	37926	41570	50517	0.807	0.797		0.0228	-0.0195		Phenolic acids
484	Lmmn000774	C15H20O9	Dihydrocaffeoylglucose*	6280800	6122200	5261600	6392100	6913000	5873400	6231800	7505600	6376800	6087700	6291800	6501200	5442600	5476000	5151100	0.237	-0.0226		1.4	-0.324		Phenolic acids
485	mws0609	C10H12N5O7P	Guanosine 3',5'-cyclic monophosphate	45674	114400	111380	35368	36243	26592	81424	70951	61378	26692	26707	29808	100170	189780	76769	1.04	-0.239		1.04	0.779		Nucleotides and derivatives
486	pmb0801	C14H19NO9	4-Pyridoxic acid-O-glucoside	94142	42124	124980	97369	106580	62906	80284	83558	77323	100360	64753	89897	51122	79125	40554	0.171	-0.0655		1.11	-0.498		Others
487	mws1002	C17H14O8	Syringetin	26798	31217	31120	31445	28518	31217	29514	39977	26207	22803	26593	25617	17834	19531	16364	1.49	-0.282		1.44	-0.833		Flavonoids
488	Lmgn002933	C18H18O7	5,7-Dihydroxy-2',3',4'-trimethoxydihydroisoflavone	19286	26536	20737	27901	22349	26190	22332	29894	19005	18594	17669	17561	13183	15819	12328	1.6	-0.506		1.39	-0.785		Flavonoids
489	mws4108	C21H20O5	1-Methoxyphaseollin	15737	10244	18381	15481	16604	17903	16138	13164	14664	18669	28860	19829	16523	18545	23174	1.23	0.43		1.23	0.406		Lignans and Coumarins
490	mws0748	C16H18O9	1-Caffeoylquinic acid*	2805700	2622500	2196000	3665800	2594100	1941200	3192700	3107700	2927900	3504000	3117100	3331500	3029300	3158500	1990900	0.883	0.279		0.68	-0.174		Phenolic acids
491	Lmhp012042	C21H38O4	2-Linoleoylglycerol	299940	354240	258830	592360	367210	406450	273020	370410	294150	478620	660830	372990	362910	342710	409000	0.386	0.147		1.03	0.25		Lipids
492	Lmhp112042	C21H38O4	1-Linoleoylglycerol	276390	353300	254350	595200	327760	370160	245160	359320	272260	439640	674380	353410	335960	330220	404910	0.413	0.182		0.993	0.289		Lipids
493	pmb0296	C21H40O4	1-Oleoyl-Sn-Glycerol	70572	62252	98693	95942	101970	73144	94655	74208	86040	113820	119570	111250	93541	87922	122780	1.32	0.346		0.912	0.255		Lipids
494	Lmyp002919	C15H19NO9	2-Hydroxy-7-methoxy-1,4-benzoxazin-3(2H)-one glucoside (HMBOA glucoside)	24129000	30781000	35985000	30354000	28683000	33971000	29122000	28606000	34707000	31378000	32791000	32633000	28833000	30789000	28156000	0.658	0.0577		0.555	-0.0746		Alkaloids
495	Lmyp003301	C15H19NO9	4-O-Methyl-DIBOA-Glucoside	29349000	29683000	35309000	26407000	30989000	33774000	30513000	30485000	26790000	30389000	33064000	31951000	32312000	33635000	29552000	0.547	0.0655		0.958	0.121		Alkaloids
496	Zmhn003082	C15H18O10	5-O-Galloyl-methyl quinine ester	10138	2948.3	6983.3	7679.8	5291	3785.4	6657.9	7947.5	8033.3	9364.5	9223.7	8289.7	10939	13521	14856	1.34	0.682		1.49	0.796		Phenolic acids
497	Hmhp007382	C19H18O7	Altisin	14654	15354	8860	12006	11350	12490	11235	12218	9137.7	12518	10767	14444	17915	9427	10904	0.393	0.0739		0.456	0.231		Flavonoids
498	pmb3107	C15H20O10	Glucosyringic Acid	233310	181570	221440	171870	319550	274990	199420	159390	182160	222830	196810	200750	229930	168520	263600	0.733	-0.305		0.864	0.291		Phenolic acids
499	Lmgp003270	C16H16O10	Scopoletin-7-O-glucuronide	1669800	1566200	1356900	3304700	1373700	818350	2323700	1551300	1486300	3120000	3059200	2920700	1582400	3295200	1645200	1.09	0.727		0.454	0.283		Lignans and Coumarins
500	pmb0752	C17H20O9	3-O-Feruloylquinic acid*	3639900	3845600	2495900	7988600	4060000	1642600	5488600	6326200	3770000	8352100	5611900	4950200	4002800	7093300	3143500	0.772	0.466		0.336	-0.13		Phenolic acids
501	Lmyn002540	C16H19NO9	Dioxindole-3-acetyl-3-O-glucoside	323440	227090	387020	262600	332810	388610	262090	297960	374010	367320	369630	437670	339870	186680	362010	1.01	0.255		0.285	-0.072		Alkaloids
502	pmn001695	C16H20O10	Trihydroxycinnamoylquinic acid	618230	620560	690850	657670	547970	725790	698940	552840	775930	828190	606920	552440	547680	670030	720070	0.116	0.0413		0.253	-0.0654		Phenolic acids
503	Hmgn002833	C20H20O7	4-Ketopinoresinol	310660	341860	284780	340710	343090	266220	307280	415470	280870	223250	305580	312340	185370	197760	180190	0.72	-0.176		1.47	-0.833		Others
504	mws0055	C20H20O7	Tangeretin (4',5,6,7,8-Pentamethoxyflavone)	6060.5	4905.4	3983.8	3567.7	4120.4	2133.3	2843.5	2889.8	3715.7	1937.6	3339.5	2703.6	8036.1	5050.9	4021.9	0.606	-0.299		1.25	0.857		Flavonoids
505	Hmgn004139	C20H22O7	Isohydroxymatairesinol	23576	27730	23291	27869	29543	20932	31014	29332	28164	27139	27125	28056	20187	17269	22159	0.461	0.0714		1.49	-0.57		Lignans and Coumarins
506	mws0232	C17H20N4O6	Riboflavin (Vitamin B2)	40321	52471	49243	62166	43915	62157	72661	65365	64578	48676	68677	38534	77110	68242	115760	0.355	-0.11		0.92	0.366		Others
507	pmb0891	C16H23N5O6	Cis-Zeatin-7-N-glucoside	454270	455170	483810	324970	394520	560900	598190	394740	504680	537140	343680	416950	556440	545420	582160	0.0869	0.0195		0.768	0.169		Alkaloids
508	pmb0892	C16H23N5O6	Trans-Zeatin-1-O-Glucoside	269190	301360	205210	323220	277430	268860	283050	340660	360770	245840	239020	256000	307750	278220	299660	1.38	-0.231		0.884	-0.153		Alkaloids
509	pme3337	C14H17N5O8	Succinyladenosine	330390	336040	392270	363890	325920	371550	371920	358270	385980	366310	368220	342500	503280	424490	516950	0.297	0.0211		1.42	0.372		Nucleotides and derivatives
510	Lmjp003090	C17H20O10	Isofraxidin-7-O-glucoside	256550	254430	583150	283360	260760	232070	272570	311700	298430	227090	288590	224260	328930	235640	316230	0.407	-0.069		0.0956	-0.00311		Lignans and Coumarins
511	pmb2940	C17H22O10	1-O-Glucosyl sinapate	1573700	2659700	506790	995120	1412800	694710	1997300	1289800	1751400	1976900	2321400	1856400	2301500	2279400	1595600	1.48	0.988		0.81	0.294		Phenolic acids
512	Lmyp003775	C16H21NO10	2-Hydroxy-4,7-dimethoxy-1,4-benzoxazin-3(4H)-one glucoside (HDMBOA glucoside)	391250	713800	383110	253870	392440	268350	328190	323970	396830	380430	574610	293990	407120	497540	383460	0.921	0.45		1.13	0.296		Alkaloids
513	Lmzn001582	C18H28O9	5'-Glucosyloxyjasmanic acid	7819100	9390600	8039500	8398200	8058300	4627900	7811000	8613700	7623800	6189900	8880600	7925500	9055300	9179400	7774800	0.422	0.125		0.816	0.113		Phenolic acids
514	pma0110	C18H22O10	4-O-Sinapoylquinic acid	279870	318640	132960	322520	289310	136840	271760	347060	290920	339890	349670	275780	218440	237850	101240	0.844	0.367		1.12	-0.706		Phenolic acids
515	pmb0681	C20H18O9	Apigenin-8-C-Arabinoside	176040	268020	189390	334890	197340	204940	173800	384120	142200	113330	142680	119260	156170	123550	131320	1.5	-0.974		0.927	-0.768		Flavonoids
516	mws0043	C21H22O8	Nobiletin (5,6,7,8,3',4'-Hexamethoxyflavone)	9639.6	8429.8	5663.3	4875.6	8898.4	5156.1	3031.4	7309.7	5742	4623.8	4430.9	3958.9	9567.7	7512.5	5173.5	1.12	-0.541		0.77	0.468		Flavonoids
517	pme3007	C9H14N2O12P2	Uridine 5'-diphosphate	52947	44220	65503	43857	28377	30979	59682	79398	46926	23296	34904	28792	52601	45392	40450	0.723	-0.247		1.01	-0.426		Nucleotides and derivatives
518	pmb3031	C20H20O9	Tricin-4'-O-glycerol	762690	601380	992360	648390	946010	949260	738970	869070	724570	551400	863290	889170	696860	620800	1088200	0.435	-0.143		0.0168	0.0446		Flavonoids
519	pmn001319	C22H22O8	1-O-Feruloyl-3-O-p-Coumaroylglycerol	33033	39511	15519	7144.5	13476	13218	13476	34422	6385.1	1004	69444	7383.3	10193	18549	9661.2	0.186	1.2		0.231	-0.499		Phenolic acids
520	mws0071	C21H20O9	Apigenin-4'-O-rhamnoside	6047.3	9261.4	3119.5	8591.1	6248.9	9488.6	4528.9	6247.2	7586.1	7142.4	5122.7	5693.2	3091.3	6034.1	9	1.18	-0.438		0.802	-1.01		Flavonoids
521	Hmgp003664	C21H20O9	Apigenin-6-C-rhamnoside	256290	417890	185080	448710	347070	257950	298280	356890	277520	288500	253420	246890	174510	238020	129820	1.08	-0.418		1.33	-0.782		Flavonoids
522	HJAP012	C20H18O10	Luteolin-8-C-arabinoside*	33343	23439	27689	28342	54069	30946	23327	9	23686	23845	31657	20007	20273	19434	21124	1.05	-0.586		0.686	0.371		Flavonoids
523	Lmbp003668	C20H18O10	Kaempferol-3-O-arabinoside	307090	250640	234310	343780	294380	160650	310640	403960	390730	511320	277410	334590	436940	441620	315560	0.881	0.492		0.394	0.111		Flavonoids
524	Lmyp004617	C21H22O9	Pinocembrin-7-O-glucoside (Pinocembroside)	24160	30320	11731	38600	19714	37922	20614	33806	15116	26801	14389	13094	7452.3	15324	12411	1.17	-0.826		1.15	-0.983		Flavonoids
525	mws2523	C12H23O14P	Trehalose 6-phosphate	134680	124310	140340	161730	138840	154610	172720	167460	129030	109500	127760	124130	122710	134690	101430	1.49	-0.333		1.16	-0.387		Others
526	Cmyp005063	C21H28O9	Grandidentatin	83649	71275	60762	115280	80378	90533	67504	139490	74262	47210	77633	59645	71103	95590	105950	1.34	-0.633		0.0306	-0.0449		Phenolic acids
527	Lmhp005784	C24H28N2O5	p-Coumaroylferuloylcadaverine	19970	17312	23350	15868	25434	17893	19941	20854	15209	18274	16462	18515	14760	14953	14798	0.494	-0.153		1.18	-0.331		Alkaloids
528	pmb0864	C19H40NO7P	LysoPE 14:0	20361	20769	10571	15993	16763	13884	23987	14868	25871	17578	21055	21475	43730	39616	43521	1.43	0.366		1.43	0.971		Lipids
529	pmp001249	C20H30NO9+	Caffeoylcholine-3-O-glucoside*	167520	136420	53114	19679	123850	117330	127830	116320	68075	23541	41810	89843	120780	78760	111370	0.454	-0.749		0.0605	-0.00609		Alkaloids
530	pmp001248	C20H30NO9+	Caffeoylcholine-4-O-glucoside*	167520	136420	53114	19679	123850	117330	127830	116320	68075	23541	41810	89843	120780	78760	111370	0.454	-0.749		0.0605	-0.00609		Alkaloids
531	Zmhp002776	C21H18O10	Chrysin-7-O-Glucuronide	12684	22970	15999	10362	18542	14158	9419.3	7695.5	8105.4	11435	10103	9879.3	10667	8735.2	10792	1.1	-0.455		1.12	0.26		Flavonoids
532	Cmbn007148	C22H22O9	1-O-Feruloyl-3-O-caffeoylglycerol	109820	84475	55119	131800	100720	58570	136350	127430	100480	150560	183430	129600	162880	165020	126400	1.21	0.671		1.06	0.319		Lipids
533	pmp000413	C21H20O10	Genistein-8-C-glucoside	8087700	11022000	5485400	10606000	9933700	10791000	10847000	10558000	9837000	13081000	9141600	6482200	8041200	12123000	8865000	0.506	-0.126		0.511	-0.106		Flavonoids
534	MWSHY0181	C21H20O10	Apigenin-8-C-Glucoside (Vitexin)	5536000	8228300	3992000	8093400	6454000	6621600	6473300	6932100	6595700	10847000	5489900	4504400	5069000	8550800	3604700	0.264	-0.0225		0.619	-0.216		Flavonoids
535	mws1434	C21H20O10	Apigenin-6-C-glucoside (Isovitexin)	6632800	9993700	5574800	8737100	9133900	8963200	7999200	11548000	8056900	13234000	6580200	5389100	3943500	8130200	4448500	0.431	-0.0905		1.17	-0.74		Flavonoids
536	Lmgp004731	C21H20O10	Genistein-7-O-galactoside*	85867	130810	72285	183530	113190	91319	105600	109990	88291	151320	133410	99072	64089	139510	56140	0.0653	-0.0158		0.595	-0.226		Flavonoids
537	Lmtn002324	C19H28O11	Benzyl-(2''-O-glucosyl)glucoside*	143120	140680	88324	137490	108670	77241	129710	125390	107110	107460	128410	111880	146620	114730	170410	0.46	0.105		0.868	0.253		Phenolic acids
538	Lmyn003028	C19H28O11	Benzyl-β-gentiobioside*	191940	152710	90653	152260	121860	118650	159390	200330	106010	168950	176050	159830	195710	159970	194870	1.44	0.362		0.719	0.241		Phenolic acids
539	Lmdp003509	C20H18O11	Quercetin-3-O-xyloside	371710	285360	451500	535720	475160	191740	557260	1090700	732600	630820	375080	645730	670100	627460	435130	0.771	0.458		0.86	-0.458		Flavonoids
540	Cmzn005251	C21H22O10	6-O-Caffeoylarbutin	385430	496460	273600	557090	548270	346580	326420	383640	291950	376890	368570	365090	441100	418270	388000	1.07	-0.387		1.26	0.316		Phenolic acids
541	mws1179	C21H22O10	Naringenin-7-O-glucoside	255430	359260	337410	273870	318870	525780	255140	220010	341620	169280	175730	229570	141940	207060	162700	1.42	-0.961		1.29	-0.675		Flavonoids
542	pme1611	C21H22O10	Isohemiphloin	338140	394940	226140	389520	332720	361350	349570	441530	312600	575480	283410	244480	172810	318630	193950	0.175	0.0261		1.21	-0.687		Flavonoids
543	Lmhp008440	C20H40NO7P	LysoPE 15:1	4802.2	5426.8	4979.4	3409.4	3222.3	3051.4	4635.6	3585.9	4881.4	3264.6	3760.8	5779.5	10675	11038	3959.6	0.989	0.403		1.02	0.97		Lipids
544	Lmhp008273	C20H40NO7P	LysoPE 15:1(2n isomer)	3515.8	5089.1	2649.5	4494.3	3344	2882.5	5360.2	3281	6324.3	3928.5	4002.1	3243.1	5011.4	4831.6	6175.2	0.318	0.0597		0.362	0.0981		Lipids
545	Lmhp008885	C20H42NO7P	LysoPE 15:0(2n isomer)	23598	26247	18606	21924	23598	19056	27260	24597	41497	23751	24176	26092	46591	39922	53074	1.22	0.197		1.21	0.58		Lipids
546	Lmhp009187	C20H42NO7P	LysoPE 15:0	28723	22726	18914	21577	24988	18759	31458	27138	43797	24293	26708	26936	47217	39541	50521	1.23	0.255		1.11	0.423		Lipids
547	Lmhp005550	C24H28N2O6	N,N'-Diferuloylputrescine	32396	48626	50559	34214	30348	43063	41958	65458	37069	26390	26140	19646	54703	28466	64429	1.39	-0.576		0.0185	0.0308		Alkaloids
548	Hmbp006861	C23H24O9	1,2-O-Diferuloylglycerol*	3710500	2611300	858330	583890	1044900	1160900	1287500	3067800	609910	136630	2153100	1023200	598420	1560200	931340	0.269	0.248		0.467	-0.684		Phenolic acids
549	pmp000091	C23H24O9	1,3-O-Diferuloylglycerol*	4732700	3196800	1072500	783480	1330800	1586600	1608000	3810500	787450	176030	2976800	1384800	754760	2193300	1269500	0.253	0.294		0.379	-0.557		Phenolic acids
550	pme1014	C31H40O2	Menatetrenone (Vitamin K2)	252500	314600	331270	288110	232550	276210	323730	301700	245450	269570	271970	232230	218200	321460	253300	0.271	-0.0424		0.518	-0.135		Others
551	mws0052	C21H18O11	Baicalin	7702.9	39807	13172	20188	14708	42972	9	9	9	7021.7	22501	9465.2	9	9	9	1.02	-0.998		NA	NA		Flavonoids
552	Hmcp002316	C21H20O11	Isorhamnetin-3-O-arabinoside	24328	20454	18067	40478	32392	24057	36129	52169	27446	31789	29449	61043	47340	48586	40398	0.56	0.335		0.723	0.236		Flavonoids
553	Xmyp005654	C21H20O11	Kaempferol-4'-O-glucoside*	1553800	1804200	789830	2246800	1751300	850170	1748900	3366900	2369800	2711900	1667100	1789100	2248400	2061800	1456800	0.694	0.347		0.754	-0.376		Flavonoids
554	Lmlp003531	C21H20O11	Luteolin-3'-O-glucoside*	1707300	1859000	833800	2446100	1813100	777660	1911600	3154800	2568600	2583600	1710500	1911700	2069600	2217400	1354100	0.643	0.301		0.944	-0.437		Flavonoids
555	mws1608	C21H20O11	Luteolin-6-C-glucoside (Isoorientin)	11362000	10795000	8418000	13406000	13550000	9910800	15265000	16112000	13386000	14567000	12108000	12330000	11166000	12542000	6864400	0.434	0.0813		1.17	-0.55		Flavonoids
556	MWSHY0136	C21H20O11	Kaempferol-3-O-glucoside (Astragalin)*	1677300	1823300	795520	2506500	1737100	765990	1839600	3382500	2611400	3005700	1735200	1824200	2064500	2104000	1354400	0.692	0.39		0.966	-0.504		Flavonoids
557	mws0089	C21H20O11	Kaempferol-7-O-glucoside	9059600	10598000	4836600	13513000	8985400	5231400	9867700	14697000	12036000	12826000	9116200	11705000	12743000	9732500	7987000	0.675	0.279		0.766	-0.265		Flavonoids
558	mws1299	C21H20O11	Luteolin-8-C-glucoside (Orientin)	16930000	16606000	12981000	24365000	16376000	14689000	23542000	23752000	20706000	27139000	19523000	17910000	18968000	22867000	12148000	0.639	0.22		0.898	-0.333		Flavonoids
559	MWSHY0104	C21H20O11	Luteolin-7-O-glucoside (Cynaroside)*	265710	213530	200730	576860	390840	179950	322020	448150	385730	419680	366760	288910	461050	346870	222440	0.0716	-0.0939		0.501	-0.166		Flavonoids
560	mws1361	C21H22O11	Taxifolin-3-O-rhamnoside (Astilbin)	3159000	3005800	3664900	3313700	2829300	3828100	2692300	2702500	2678100	2215600	2140100	2493500	1995700	1605500	2259000	1.52	-0.542		1.37	-0.462		Flavonoids
561	HJN086	C21H22O11	Eriodictyol-3'-O-glucoside*	2042200	2685300	3179300	1725600	2848200	2863300	1875600	3101600	1977500	1100700	975820	1666200	1602000	1234500	1448700	1.43	-0.991		1.28	-0.699		Flavonoids
562	Lmmn004625	C21H22O11	Dihydrokaempferol-7-O-glucoside*	1537600	1543700	2687000	1482200	1451600	2476900	1674700	1495000	1800500	1139200	853150	1307700	1456400	1075600	1352300	1.29	-0.713		1.23	-0.356		Flavonoids
563	pmb3023	C21H22O11	Eriodictyol-8-C-glucoside	142720	108330	103420	104530	158020	70486	156830	193810	75020	217020	155560	166150	261810	310780	241600	1.23	0.694		1.24	0.936		Flavonoids
564	MWSmce674	C31H46O2	Phylloquinone (Vitamin K1)	36536	34825	29319	32046	34665	33705	32721	34614	32577	31930	30833	32070	34422	34922	30902	1.27	-0.0825		0.0401	0.00481		Others
565	Lmhp008763	C21H42NO7P	LysoPE 16:1(2n isomer)	26157	30144	19839	17218	26626	21800	33699	21760	36388	25085	23222	13453	38448	35069	41326	0.278	-0.088		0.948	0.322		Lipids
566	Lmhp009034	C21H42NO7P	LysoPE 16:1	26157	30144	19839	17218	26626	21800	33699	21760	36388	25085	23222	13453	38448	35069	41326	0.278	-0.088		0.948	0.322		Lipids
567	Li512113	C20H20O12	Maleoyl-caffeoylquinic acid	45223	46787	14301	66590	57516	16209	19602	57169	50842	50962	54183	51799	19248	24817	53219	0.506	0.162		0.463	-0.392		Phenolic acids
568	pmd0160	C21H44NO7P	LysoPE 16:0(2n isomer)	136780	153880	109520	172430	173580	151490	155520	177650	226940	182390	204390	222230	316380	242890	365410	1.39	0.292		1.33	0.723		Lipids
569	pmb0876	C21H44NO7P	LysoPE 16:0	3064400	3325900	2626300	3648300	3837000	3068200	3936400	3413100	4901300	2833800	3039700	3025300	4760200	3680600	4911400	1.31	-0.246		0.476	0.124		Lipids
570	MWS5083	C17H21N4O9P	Flavin Single Nucleotide(FMN)	729750	825840	786710	857750	822060	818830	784960	782290	843500	700070	847830	780110	669350	728210	703590	0.914	-0.102		1.43	-0.198		Nucleotides and derivatives
571	Zmjn014062	C30H48O3	(23S)-3β-hydroxydammara-21-oic acid 21,23-lactone*	1407.5	1964.3	1783.5	2559.6	2799.2	1788.8	2637	1863.6	3013.1	3062.4	2919.8	1741.5	2177.1	3349.1	4185.5	0.257	0.112		0.726	0.37		Terpenoids
572	mad2085	C22H18O11	Caffeoyl-p-coumaroyltartaric acid	2127700	1496300	1120000	3924100	1694400	857790	4370100	2438900	3595700	4321500	3116100	3088900	5576600	8133800	1906600	1.01	0.701		0.451	0.586		Phenolic acids
573	pmn001702	C21H18O12	Tetahydroxyflavone-7-O-glucuronide*	198860	361990	135900	364400	366770	244460	283480	681420	153700	495480	337370	300410	124810	270880	125980	0.571	0.216		0.859	-1.1		Flavonoids
574	Lmzn001894	C21H18O12	Kaempferol-3-O-glucuronide*	177980	353100	127300	381320	423800	210730	299080	667710	183970	389550	307320	334780	131590	290380	93902	0.194	0.0223		0.972	-1.16		Flavonoids
575	Lmjp003655	C22H22O11	6-C-MethylKaempferol-3-glucoside	903110	1105700	668250	1043300	1199000	807110	989970	1106900	855330	877180	953510	996030	823170	1247500	823870	0.442	-0.109		0.16	-0.0285		Flavonoids
576	pmp000120	C22H22O11	Diosmetin-6-C-glucoside	451850	492970	348850	182460	419400	402320	570300	515210	374690	687310	548460	503870	573710	693520	482490	1.26	0.793		0.803	0.261		Flavonoids
577	Lmnp002845	C22H22O11	Hispidulin-8-C-glucoside*	328270	368690	252110	465200	422990	319090	390770	452210	321960	738760	430550	429610	413890	624330	315830	0.887	0.405		0.429	0.217		Flavonoids
578	HJAP011	C22H22O11	Chrysoeriol-8-C-glucoside (Scoparin)*	327300	458820	197020	581860	320040	335350	289140	505050	215940	425680	552930	504730	499330	339120	365560	0.794	0.262		0.603	0.253		Flavonoids
579	pmp000233	C22H22O11	Swertiajaponin	231740	270550	193980	335810	463720	272520	383700	447650	289510	514300	364850	260210	290470	451850	278990	0.165	0.0879		0.382	-0.134		Flavonoids
580	Lmdp003286	C21H20O12	Isohyperoside*	1004800	949810	808430	1973500	1136000	542480	1601500	2923300	2037600	1662100	1330600	2467900	1841100	1702000	905350	0.874	0.58		0.936	-0.561		Flavonoids
581	mws1329	C21H20O12	Quercetin-7-O-glucoside	16679000	16579000	12835000	25828000	18972000	9475600	25370000	34699000	31532000	26950000	20279000	25702000	23079000	23196000	13927000	0.871	0.426		1.21	-0.606		Flavonoids
582	mws0061	C21H20O12	Quercetin-3-O-galactoside (Hyperin)	1686100	1522400	1147400	2473900	1622600	659340	2403400	3875700	3186400	2532600	1919600	2854800	2369500	2162800	1278500	0.955	0.62		1.17	-0.704		Flavonoids
583	mws0091	C21H20O12	Quercetin-3-O-glucoside (Isoquercitrin)	19354000	19560000	17004000	33643000	24033000	10189000	30981000	41674000	36333000	28915000	25029000	32943000	29950000	28149000	18787000	0.742	0.356		1.18	-0.503		Flavonoids
584	pmp001309	C21H20O12	6-Hydroxykaempferol-7-O-glucoside*	196450	95146	152610	155430	156590	125560	176160	285430	238330	195210	136660	211630	190850	223970	95853	0.935	0.313		0.835	-0.455		Flavonoids
585	Smgp004575	C21H20O12	Quercetin-5-O-β-D-glucoside*	21202000	23719000	20117000	29126000	24765000	13519000	33695000	49635000	39575000	43401000	27650000	35783000	33716000	34168000	20288000	1.16	0.664		1.04	-0.479		Flavonoids
586	Hmcn001884	C21H20O12	6-Hydroxyluteolin 5-glucoside	18360000	19484000	13407000	25492000	21095000	10462000	24650000	41069000	31200000	26626000	21378000	30251000	27857000	28665000	17073000	0.92	0.456		0.858	-0.397		Flavonoids
587	pme1598	C22H24O11	Hesperetin-5-O-glucoside	18441000	20279000	14656000	24993000	22835000	10608000	27572000	38753000	32370000	28150000	20758000	29443000	28895000	28763000	16540000	0.865	0.423		0.954	-0.412		Flavonoids
588	Lmhp009464	C22H44NO7P	LysoPE 17:1(2n isomer)	7113.9	6863.7	5128.6	5734.6	7278.5	5682.7	6949.8	5260.3	8931.8	5514.8	6846.2	5517.6	9150.1	10366	7004	0.318	-0.0645		0.838	0.327		Lipids
589	Lmhp009769	C22H44NO7P	LysoPE 17:1	6920.8	8558.5	5211	6049.6	6471.9	5266.8	6723.3	6821.3	7448.4	4964.7	5568.9	5317.6	8344.8	8454.5	8262.6	1.08	-0.166		1.5	0.256		Lipids
590	Xmsn002700	C21H22O12	Taxifolin-3'-O-glucoside	1018700	1199200	733920	1480800	1274800	698580	1459100	2006900	2449800	1453100	1963500	1539400	1306200	1242000	1350900	1.09	0.521		1.28	-0.601		Flavonoids
591	pmb1912	C20H23N7O7	10-Formyltetrahydrofolic Acid	266870	320870	348170	303960	238890	322930	322890	244580	324470	221820	237040	235840	259460	335480	256750	1.28	-0.318		0.273	-0.0666		Alkaloids
592	Lmhp008233	C23H40NO7P	LysoPE 18:4	2707.4	2350.3	2963.1	2738.5	2963.1	1688.1	3573.5	1059.5	3738.1	1870.7	2600.8	2491.9	2771.4	2452.3	2274.9	0.169	-0.0857		0.0576	-0.159		Lipids
593	pmp000191	C23H22O11	6''-O-Acetylgenistin*	17333	14230	8602.3	22571	12132	8129.4	13834	15340	6883.2	33275	17878	13848	18623	17255	11482	0.829	0.602		0.757	0.393		Flavonoids
594	pmp000581	C23H22O11	Apigenin-7-O-(6''-acetyl)glucoside*	17333	14230	8602.3	22571	12132	8129.4	13834	15340	6883.2	33275	17878	13848	18623	17255	11482	0.829	0.602		0.757	0.393		Flavonoids
595	pmn001727	C24H29NO9	N-(4-O-(Glucosyl)-E-feruloyl)-tyramine	192370	285230	194870	139880	240600	128460	122520	129660	138810	304510	245330	241040	175690	174960	178620	1.29	0.636		1.55	0.437		Alkaloids
596	Lmhp008801	C23H42NO7P	LysoPE 18:3	973920	1098800	671440	1006100	1203800	948350	1351600	685600	1414900	830750	899430	964520	1407300	1334400	1684500	1.17	-0.229		0.826	0.359		Lipids
597	Lmhp008589	C23H42NO7P	LysoPE 18:3(2n isomer)	868700	1082600	667090	925540	1045200	949090	1256900	680530	1355100	750280	782110	1087900	1263800	1366700	1598400	0.775	-0.156		0.859	0.361		Lipids
598	pmb0881	C23H44NO7P	LysoPE 18:2	1394700	1764500	1097700	1493700	1549100	1235600	1730700	1347600	2351000	1180000	1244500	1214500	1419200	1659500	1678100	1.27	-0.234		0.495	-0.191		Lipids
599	pmb0874	C23H44NO7P	LysoPE 18:2(2n isomer)	1307400	1268000	1012900	1465100	1435700	1057600	1713800	1052000	1762400	1029500	1049800	1048500	1335800	1377300	1447400	1.26	-0.34		0.272	-0.122		Lipids
600	Lmfn003760	C21H18O13	Quercetin-4'-O-glucuronide	49396	33700	23904	84828	35891	32085	69573	92942	88565	76672	79119	74105	56774	62535	49417	1.09	0.589		1.4	-0.573		Flavonoids
601	pma6640	C22H22O12	3'-O-Methyltricetin-7-O-glucoside*	211530	188720	189640	254100	305700	203660	232420	342810	202760	260430	286130	291720	353550	501420	337330	0.681	0.135		1.18	0.616		Flavonoids
602	Lmjp003295	C22H22O12	6-Methoxykaempferol-3-O-glucoside*	145430	224800	131250	691450	212630	265280	325500	816820	405130	330710	714410	748560	461390	610230	518880	0.843	0.617		0.274	0.0396		Flavonoids
603	pma0249	C22H22O12	3'-O-Methyltricetin-5-O-glucoside	247840	233340	196990	307680	301150	216710	234540	337900	220460	305180	289920	327370	368520	522790	380640	0.776	0.16		1.3	0.682		Flavonoids
604	Lmjp003044	C22H22O12	Isorhamnetin-3-O-Glucoside*	806780	1105600	486350	1416400	1417900	710060	1188000	2324800	1897700	1642200	1249600	2016700	1247300	1059800	971610	0.933	0.47		1.2	-0.723		Flavonoids
605	Jmwn002057	C20H30O13	2-(3-β-D-glucopyranosyloxy-4-hydroxyphenyl)ethanol-1-O-β-D-glucopyranoside	132240	44809	50011	53614	135790	98025	34932	40767	125330	199280	169610	148290	129380	45726	122410	1.3	0.847		0.632	0.566		Phenolic acids
606	pmb0856	C23H46NO7P	LysoPE 18:1(2n isomer)	34682	40249	28662	54439	41710	41025	55146	35780	58178	42990	56304	53732	71184	78710	58762	0.71	0.158		1.13	0.485		Lipids
607	pmb2260	C23H46NO7P	LysoPC 15:1	36540	39028	30022	25990	27562	17740	32126	27378	38813	26665	36467	29837	56578	39123	48490	1.11	0.383		1.26	0.552		Lipids
608	mws0289	C23H46NO7P	LysoPE 18:1	58489	61327	53887	103780	80457	71558	76724	58056	85854	78773	79632	99454	92874	112070	105690	0.0766	0.0116		1.3	0.494		Lipids
609	Lmln001856	C21H20O13	5,7-Dihydroxy-4-oxo-2-(3,4,5-trihydroxyphenyl)-4H-chromen-3-yl-alloside	259370	212440	244450	191990	244630	240700	184710	347630	161940	137910	194120	235640	175610	172640	213960	0.837	-0.255		0.488	-0.304		Others
610	pmb2319	C23H48NO7P	LysoPC 15:0	113790	108910	88997	83172	95347	73883	127360	97108	149350	92417	114030	97316	189980	148690	221850	1.2	0.267		1.22	0.584		Lipids
611	Lmhp009129	C23H48NO7P	LysoPC 15:0(2n isomer)	5639.2	6882.9	7834	5416.8	7251.5	5127.6	8639.8	6297.7	7246.9	6958.3	9514.8	8204.6	11497	11001	17350	1.32	0.472		1.38	0.845		Lipids
612	pmb0883	C23H48NO7P	LysoPE 18:0	28692	30215	20266	32197	27886	24331	28588	24943	36910	29557	28560	29930	53790	39149	51870	0.477	0.0608		1.34	0.679		Lipids
613	pmb3066	C22H26O12	5-O-p-Coumaroylshikimic acid O-glucoside	26111	34175	37334	23419	26136	26851	37824	33423	23875	26600	30753	28686	22352	39028	28957	1.23	0.171		0.201	-0.0745		Phenolic acids
614	Hmyn007168	C22H45O9P	LysoPG 16:0	6757.1	4766.5	7151.2	7450	7796.3	3442.2	4204.9	4288.7	5786.2	4582.1	5761.3	7885.8	6779.5	10164	7207.6	0.0283	-0.0359		1.36	0.758		Lipids
615	pmb2723	C21H26O13	4-Hydroxycoumarin di-glucoside	61535	39728	37460	30285	33078	45854	60626	53848	36637	40609	37485	34873	39751	31172	48068	0.313	0.0487		0.804	-0.345		Lignans and Coumarins
616	Lmmn003398	C23H22O12	Kaempferol-3-O-(6''-acetyl)glucoside	43633	71137	34613	65223	65922	25225	46825	83810	77487	78946	38453	62812	56290	69641	53164	0.393	0.205		0.494	-0.217		Flavonoids
617	pma1303	C24H46NO7P	LysoPC 16:2	7619.4	13511	8612.1	7853.6	10862	11221	13729	6011.6	8663	8673.5	11192	11923	18291	17269	17341	0.361	0.0866		1.32	0.897		Lipids
618	pmb2984	C23H24O12	Eriodictyol-7-O-(6''-acetyl)glucoside	17521	15846	18779	12933	11322	14980	11205	11303	11324	15567	13729	15887	18436	23409	12930	1.05	0.204		1.28	0.695		Flavonoids
619	Lmhp008833	C24H48NO7P	LysoPC 16:1(2n isomer)	114030	142780	102470	104210	120670	91083	153860	154660	160410	108090	123600	109020	167220	147520	159190	0.697	0.109		0.177	0.0153		Lipids
620	pmp001270	C24H48NO7P	LysoPC 16:1	114030	142780	102470	104210	120670	91083	153860	154660	160410	108090	123600	109020	167220	147520	159190	0.697	0.109		0.177	0.0153		Lipids
621	Lmsn004321	C22H22O13	1-O-Caffeoyl-3-O-galloyl-β-D-glucose	39642	37024	29172	57705	26968	15668	58724	39944	21333	60471	77768	34077	37691	50775	35596	0.993	0.78		0.28	0.048		Phenolic acids
622	Lmtn002997	C22H22O13	Mearnsetin-3-O-glucoside	1685000	1685900	710690	2216400	1376100	528350	2082500	1692200	1184100	2536000	3013600	1457600	1939100	1967100	1436900	0.972	0.766		0.381	0.108		Flavonoids
623	pmd0132	C24H50NO7P	LysoPC 16:0(2n isomer)	17618000	17419000	15242000	13137000	17494000	13751000	20353000	17849000	24422000	12314000	15988000	14322000	25042000	19497000	22732000	0.264	-0.0583		0.475	0.103		Lipids
624	pmb0855	C24H50NO7P	LysoPC 16:0	17631000	17483000	15489000	15003000	17645000	14287000	20604000	20740000	25998000	13506000	15994000	14098000	24928000	19671000	25053000	0.683	-0.106		0.222	0.0487		Lipids
625	pmb0745	C26H24O10	Tricin-4'-O-syringyl alcohol	7218100	5228200	8129500	8197400	9419000	7524000	7506200	9645900	6704800	5456800	7144200	6841600	4819100	3877100	6226000	1.33	-0.371		1.29	-0.677		Flavonoids
626	Lmgp003989	C25H22O11	Dicaffeoylshikimic acid	255600	84540	187060	350490	99190	91854	242670	132840	86687	184980	261080	220950	170040	303310	134420	0.708	0.301		0.607	0.395		Phenolic acids
627	pmb3064	C22H28O13	3-O-p-Coumaroylquinic acid-O-glucoside	55753	94661	53043	75543	71211	58784	81750	73573	87326	66136	78323	61161	75463	84461	103580	0.0218	0.000575		0.549	0.119		Phenolic acids
628	pma0825	C24H22O12	Chrysin-7-O-(6''-malonyl)glucoside	39138	33231	24622	27655	32456	27607	33436	30628	25480	38456	45568	27742	27988	39874	33822	1.03	0.35		0.706	0.183		Flavonoids
629	Lmhp009802	C25H46NO7P	LysoPE 20:3(2n isomer)	11118	13612	5212.8	12038	10912	9407.6	14161	8780.6	19603	12137	9270.1	12696	11270	13984	19244	0.309	0.0758		0.206	0.0648		Lipids
630	Lmhp010040	C25H46NO7P	LysoPE 20:3	8433.4	12547	7130	10376	12347	9026.7	13205	8243	16211	11245	9319.3	12533	13135	12810	16383	0.265	0.06		0.521	0.169		Lipids
631	pmn001642	C23H20O13	Kaempferol-3-O-(2''-O-acetyl)glucuronide	1109700	597610	217240	883840	768140	996150	548390	748500	657640	393150	429420	910730	268990	589400	700420	1.16	-0.611		0.689	-0.326		Flavonoids
632	HJAP135	C24H24O12	Pinocembrin-7-O-(6''-O-malonyl)glucoside	201480	231440	111700	295430	211480	152450	231300	283900	107590	385160	348070	195380	124360	343800	141050	0.885	0.494		0.0802	-0.0318		Flavonoids
633	pmb3000	C24H24O12	Chrysoeriol-7-O-(6''-acetyl)glucoside	44836	28350	43184	41609	52603	41077	41709	38153	24790	53759	61102	47522	58371	48102	38153	1.13	0.263		1.03	0.467		Flavonoids
634	Lmsn004970	C24H24O12	3,6-Di-O-caffeoyl glucose	41570	16593	32453	42996	21117	36924	47399	31030	28133	47259	75350	40010	51845	56667	51474	1.12	0.687		1.29	0.586		Phenolic acids
635	Lmsn002288	C21H28O14	1-O-Caffeoyl-(6-O-glucosyl)-β-D-glucose	85194	121970	67630	82818	82178	83917	102830	100870	78557	65592	86962	92035	94805	106700	112280	0.225	-0.0253		0.793	0.153		Phenolic acids
636	Lmhp010757	C25H48NO7P	LysoPE 20:2	17154	22939	12136	25251	21310	18138	21350	18606	25678	22854	23602	19944	26558	24447	26854	0.261	0.0374		1.07	0.246		Lipids
637	Lmhp008718	C25H48NO7P	LysoPC 17:2	73907	24586	37515	26974	33027	25151	37347	24292	41220	25374	38116	25711	42048	29169	34814	0.213	0.067		0.174	0.0438		Lipids
638	Lmhp010514	C25H48NO7P	LysoPE 20:2(2n isomer)	17825	21369	11705	26214	21079	16940	24248	21415	25406	26110	21634	24346	26021	23281	26930	0.714	0.166		0.74	0.101		Lipids
639	pmb3045	C23H22O13	Tricin-7-O-Glucuronide	32127	37703	42341	51034	73647	48135	47188	48725	40028	50454	54519	60779	38010	76045	41652	0.162	-0.0602		0.325	0.196		Flavonoids
640	Zmsp004363	C23H22O13	Quercetin-3-O-(6''-O-acetyl)glucoside	153700	160590	179930	153930	92451	150590	185440	208870	171710	137090	142680	312470	272780	205880	161690	0.818	0.577		0.484	0.178		Flavonoids
641	Lmhp009590	C25H50NO7P	LysoPC 17:1	30384	31136	22259	27329	13299	22259	37086	10738	20329	25810	31254	20718	23186	40711	39566	0.773	0.307		0.872	0.602		Lipids
642	Hmcp001636	C23H24O13	Limocitrin-7-O-glucoside*	1959400	2058000	1751600	1536200	1673500	1508300	1449500	1990700	2656300	3078800	1520700	1519700	1777800	1857100	2017100	0.668	0.375		0.227	-0.109		Flavonoids
643	Hmcp002399	C23H24O13	Limocitrin-3-O-glucoside*	77051	65558	82665	88644	89527	104870	76976	108080	68753	79665	84867	86283	97665	128230	107020	1.21	-0.174		1.08	0.391		Flavonoids
644	HJAP006	C23H24O13	Syringetin-7-O-glucoside*	59208	51074	69429	73446	97277	78036	47063	93111	67542	74235	104460	66173	85731	123450	120150	0.121	-0.0227		1.16	0.665		Flavonoids
645	Lmhp010515	C25H52NO7P	LysoPC 17:0(2n isomer)	207380	170600	135350	145110	156010	134370	194330	188130	243590	127790	170770	144210	316380	212390	285540	0.122	0.0239		1.05	0.379		Lipids
646	pmb2406	C25H52NO7P	LysoPC 17:0	207380	170600	135350	145110	156010	134370	194330	188130	243590	127790	170770	144210	316380	212390	285540	0.122	0.0239		1.05	0.379		Lipids
647	Lmhp009773	C27H46O9	1-α-Linolenoyl-glycerol-3-O-glucoside	263920	103870	217120	181400	200370	139730	172590	75066	183540	169400	256440	198570	140060	110970	189450	0.838	0.26		0.173	0.0307		Lipids
648	Lmhp009526	C27H46O9	2-α-Linolenoyl-glycerol-1-O-glucoside	234330	103930	205500	113920	274480	142110	145220	102460	186620	186070	243580	179650	145700	123370	182700	0.593	0.2		0.207	0.0569		Lipids
649	Hmqp006235	C26H46NO7P	LysoPC 18:4	29317	19380	19729	15646	16015	22524	19175	10507	31881	14433	16552	18812	14626	27547	37152	0.449	-0.122		0.509	0.366		Lipids
650	mws1584	C25H24O12	1,3-O-Dicaffeoylquinic Acid (Cynarin)	16337	15129	19357	16263	16040	15205	26336	11246	17216	15488	22221	18000	27229	22488	29470	1	0.23		1.02	0.531		Phenolic acids
651	Li512115	C25H24O12	Isochlorogenic acid B*	94630	82150	73271	247140	89092	43165	228530	79086	140140	297730	230470	143050	525780	623940	107580	0.994	0.823		0.912	1.49		Phenolic acids
652	Lmhp010334	C27H48O9	2-Linoleoylglycerol-1-O-glucoside	24427	25858	45567	22906	37906	17809	32241	15181	33309	31729	29741	18636	31673	27422	40783	0.142	0.027		0.67	0.307		Lipids
653	Lmhp010573	C27H48O9	1-Linoleoylglycerol-3-O-glucoside	24427	25858	45567	22906	37906	17809	32241	15181	33309	31729	29741	18636	31673	27422	40783	0.142	0.027		0.67	0.307		Lipids
654	pmn001498	C33H44N2O3	Isodendrocrepine*	303110	231700	481830	319440	388370	248720	348260	281270	360720	424880	583020	351610	425800	372940	531540	1.15	0.507		1.2	0.426		Alkaloids
655	pmn001497	C33H44N2O3	Dendrocrepine*	285650	230770	469550	319290	364380	230640	375520	252280	352790	388720	519020	338400	386190	348740	471150	1.12	0.447		0.925	0.299		Alkaloids
656	pmb0865	C26H48NO7P	LysoPC 18:3(2n isomer)	5364500	5667100	4333100	4895300	5366400	4469200	6411900	4348400	8409000	4003600	4983100	5174300	6276600	6470800	9328200	0.374	-0.0569		0.524	0.204		Lipids
657	pmb0854	C26H48NO7P	LysoPC 18:3	6885700	7441300	5031700	5536500	7322100	5757300	8825100	5107700	10051000	5045700	5705500	6877200	8728100	8535800	11587000	0.375	-0.0786		0.679	0.267		Lipids
658	pmp001273	C26H50NO7P	LysoPC 18:2	10620000	10710000	9075800	10601000	10529000	8835000	11961000	9409400	13359000	7511400	8944100	8052200	9113700	9337100	9896200	1.35	-0.29		1.08	-0.293		Lipids
659	pmp001251	C26H50NO7P	LysoPC 18:2(2n isomer)	7836500	8829900	6985900	8914000	7370200	7365600	9694600	7698600	10894000	5565100	6367000	6390600	7320700	6916800	7396300	1.47	-0.368		1.25	-0.387		Lipids
660	pma0791	C24H24O13	Naringenin-7-O-(6''-malonyl)glucoside	416240	487840	359830	498920	433610	461010	500130	373060	410190	352610	414260	416850	452960	552370	489450	1.32	-0.235		0.981	0.22		Flavonoids
661	pmn001378	C26H32O11	Pinoresinol-4-O-glucoside	95316	93142	111560	96503	129590	74630	107510	135950	68845	52046	89017	122540	56779	64189	74630	0.468	-0.19		1.13	-0.675		Lignans and Coumarins
662	Lmhp010190	C26H52NO7P	LysoPC 18:1(2n isomer)	776260	738010	716540	713510	690270	683250	923240	766470	1116200	574320	709170	761740	1068700	1130200	1095000	0.269	-0.0292		0.983	0.231		Lipids
663	pmp001281	C26H52NO7P	LysoPC 18:1	807050	749590	687280	793840	691690	692280	901350	784970	1102400	639850	717480	730170	1084800	1132100	986500	0.555	-0.0611		0.902	0.2		Lipids
664	pmb3041	C23H22O14	Tricin-7-O-saccharic acid	670770	671310	755870	603510	977480	497610	629380	695570	482530	304730	580280	655380	354040	463110	438710	0.766	-0.432		1.27	-0.525		Flavonoids
665	pmn001710	C24H26O13	Rosmarinic acid-3'-O-glucoside	243210	231390	209640	213630	227740	211950	232300	207900	288430	353740	287430	290400	339280	387230	286920	1.59	0.512		1.26	0.476		Phenolic acids
666	Lmmn002274	C26H34O11	Isolariciresinol-9'-O-glucoside*	32343	27641	51243	36196	29045	36602	42670	23590	35790	35110	25623	39044	68845	54496	66696	0.202	-0.0296		1.38	0.897		Lignans and Coumarins
667	Lmyn003971	C26H34O11	Dihydrodehydrodiconiferyl alcohol-4-O-glucoside*	71028	36967	86211	37030	70028	48288	9	42831	41817	42319	53215	49825	86683	78051	81627	0.152	-0.0959		0.825	1.54		Lignans and Coumarins
668	Lmmn003320	C26H34O11	5'-Methoxyisolariciresinol-9'-O-xyloside	64119	62002	55130	60443	45587	44610	50049	52359	69704	82671	62017	66988	65310	71513	65870	1.36	0.491		0.995	0.236		Lignans and Coumarins
669	mws0126	C26H54NO7P	LysoPC 18:0	469600	471430	358040	403350	406830	405080	464550	517180	685900	493700	505810	439560	868300	676050	912510	1.54	0.244		1.27	0.559		Lipids
670	pmb3053	C27H24O11	Tricin-4'-O-eudesmic acid	1818600	1183600	1761100	1646600	2026700	1891000	1651700	2352600	1639400	1347500	1746700	1726800	898830	1293400	1667900	0.982	-0.207		1.08	-0.548		Flavonoids
671	Lmtn003096	C26H36O11	Secoisolariciresinol 4-O-glucoside	537150	539700	613300	470330	538070	506450	574100	572590	462960	284290	398230	516450	368850	425830	403570	1.03	-0.337		1.38	-0.426		Lignans and Coumarins
672	pmp000234	C27H26O11	Salcolin A*	26406000	23495000	26149000	27664000	33273000	26300000	26845000	30650000	26965000	21020000	26465000	27613000	16403000	19842000	24005000	0.97	-0.216		1.32	-0.487		Flavonoids
673	pmb0746	C27H26O11	Tricin-4'-O-(guaiacylglycerol)ether*	29936000	23985000	26636000	30486000	34045000	30348000	27693000	33017000	27645000	21817000	27900000	32517000	15806000	21930000	25041000	0.925	-0.206		1.22	-0.493		Flavonoids
674	pmp000235	C27H26O11	Salcolin B*	26680000	24153000	27192000	27818000	32701000	26191000	26463000	31678000	27944000	20446000	26835000	27916000	16858000	20919000	23696000	0.908	-0.206		1.34	-0.486		Flavonoids
675	pmb0717	C27H26O11	Tricin-5-O-guaiacylglycerol	297210	231600	279290	154170	249170	181580	179950	252780	267080	220430	228810	159200	189730	323260	494410	0.236	0.0569		0.72	0.526		Flavonoids
676	Lmhn003801	C25H24O13	Feruloylsinapoyltartaric acid	3601	3020	6140.9	13161	14752	3787.4	12671	4784.4	1824	11889	31630	14254	6237.1	8714.9	9	0.923	0.866		0.581	-0.366		Phenolic acids
677	Lmhp007598	C27H52NO7P	LysoPC 19:2(2n isomer)	54402	53140	43132	43659	47411	28745	71773	29048	96923	50375	83294	52380	50769	51823	62225	1.21	0.635		0.154	-0.263		Lipids
678	Lmhp007840	C27H52NO7P	LysoPC 19:2	54402	53140	43132	43659	47411	28745	71773	29048	96923	50375	83294	52380	50769	51823	62225	1.21	0.635		0.154	-0.263		Lipids
679	Lmdp004892	C24H22O14	Kaempferol-3-O-(6''-malonyl)galactoside	10482	21092	19123	25290	19091	12339	23400	23336	26164	31500	30841	21557	24981	28644	24684	1.13	0.565		0.803	0.103		Flavonoids
680	pmp001110	C25H26O13	Apigenin-6-C-xyloside-8-C-arabinoside	595920	675200	728990	704010	886420	750520	611390	751000	546210	670840	826430	713790	630430	740640	688530	0.483	-0.0824		0.601	0.11		Flavonoids
681	Lmtp002942	C25H26O13	Apigenin-6,8-di-C-arabinoside*	1762000	1380300	1947300	1733500	2379500	1995600	1693400	1827700	1421900	1445900	1715100	1748200	1423900	1432400	1760500	1.2	-0.315		0.496	-0.0985		Flavonoids
682	Lmtp002822	C25H26O13	Apigenin-6-C-arabinoside-8-C-xyloside*	1896400	1311100	1939000	1437000	2038600	2213400	1792300	1792800	1301800	1478800	1843900	1580300	1452100	1734800	1616600	0.706	-0.215		0.0401	-0.0248		Flavonoids
683	Lmhp010908	C27H54NO7P	LysoPC 19:1	8821.6	7520.4	9	12288	8259.6	6071.6	9563.9	7304.6	7039.5	5530.3	7400.8	6181.7	14376	11453	15274	0.956	-0.478		1.45	0.782		Lipids
684	Cmxp004324	C24H24O14	Okanin-4'-O-(6''-O-malonyl)glucoside	384120	327060	400920	438440	373380	543980	395770	391210	314890	395170	440700	398610	387630	384370	423220	0.576	-0.135		0.768	0.117		Flavonoids
685	pmb0686	C24H24O14	Eriodictyol-7-O-(6''-malonyl)glucoside	144600	103140	120950	125790	155420	120400	165710	130480	113740	120830	104020	177870	198360	145200	182110	0.107	0.00398		1.06	0.359		Flavonoids
686	pmn001375	C26H32O12	1-Hydroxypinoresinol-1-O-Glucoside	52054	60617	40016	40289	62835	38907	39681	41340	33593	31460	59180	68298	41850	53808	47271	0.257	0.162		1.22	0.319		Lignans and Coumarins
687	Lmhp009890	C28H52NO7P	LysoPC 20:3	29529	32245	22760	30657	28114	28354	42943	31178	47760	29306	30177	33516	34087	30597	40737	0.929	0.0941		0.655	-0.209		Lipids
688	pmd0147	C28H54NO7P	LysoPC 20:2	95450	102220	73621	84733	90882	75110	106220	103400	119290	105000	105160	96659	132570	125670	119930	1.47	0.291		1.27	0.201		Lipids
689	pmd0146	C28H54NO7P	LysoPC 20:2(2n isomer)	35216	43522	36684	35881	36321	34111	43114	29850	46807	37124	44831	34280	46586	45958	50533	0.805	0.129		0.91	0.257		Lipids
690	pmb0608	C25H24O14	Chrysoeriol-7-O-(6''-malonyl)glucoside	93136	84372	95943	118250	110740	97059	108210	117630	113920	124760	124160	115220	133670	143180	105250	1.15	0.159		0.789	0.169		Flavonoids
691	Lmhp002832	C26H28O13	Chrysin-6-C-arabinoside-8-C-glucoside	423590	499290	352730	535660	447130	359830	532160	689670	545990	806660	440380	412370	341450	365960	336000	0.583	0.306		1.52	-0.761		Flavonoids
692	Lmhp011549	C28H56NO7P	LysoPC 20:1	12630	24667	15582	13436	13951	19933	26610	23178	32133	18229	29222	30668	38424	22270	33654	1.32	0.723		0.487	0.204		Lipids
693	pma0795	C24H22O15	Tricetin-5-O-(6''-malonyl)glucoside	249220	202790	289480	225900	317660	328750	303370	217320	259890	238370	207870	310180	293780	204660	322660	0.688	-0.206		0.195	0.073		Flavonoids
694	Hmmn003659	C25H26O14	Limocitrin-7-O-(6''-Acetyl)glucoside	4299.4	3857.3	5043.8	3824.1	6827.5	7604.2	4282.6	6419.4	5859.8	5040.9	6876.7	4502.5	7937.3	7941.6	8796.3	0.255	-0.153		1.36	0.575		Flavonoids
695	Hmln002355	C27H34O12	5'-Methoxymatairesinoside*	196870	140560	225400	342120	117660	149950	273620	136020	181030	253050	312540	177080	269560	245090	164900	0.629	0.285		0.493	0.202		Lignans and Coumarins
696	pmn001371	C27H34O12	Eucommin A*	183190	129640	242100	349060	131780	108300	231120	101320	202200	194640	220180	174550	261430	241120	167580	0.312	0.000563		0.674	0.326		Lignans and Coumarins
697	pmd0142	C28H58NO7P	LysoPC 20:0(2n isomer)	18717	35937	14136	10765	8730.3	11905	16594	9819.2	15227	14904	18082	17163	22860	26771	25179	1.57	0.675		1.41	0.845		Lipids
698	pmd0143	C28H58NO7P	LysoPC 20:0	60649	131840	60498	23935	23390	31719	42046	28566	44591	22792	28645	25754	33308	71835	67541	0.117	-0.0342		0.882	0.584		Lipids
699	Lmmn002260	C27H36O12	5'-Methoxyisolariciresinol-9'-O-glucoside	442560	345760	431130	346120	321540	306180	273330	547860	303630	234670	319040	329170	293100	443920	501300	0.736	-0.141		0.349	0.139		Lignans and Coumarins
700	Lmhn003802	C26H26O14	Sinapoylsinapoyltartaric acid	15496	10816	9941.9	14488	9	12991	7705.2	6844.9	9491.9	11268	9	9402	13685	9554.9	6392.9	0.0687	-0.411		0.527	0.302		Phenolic acids
701	pmb3032	C26H26O14	Tricin-7-O-(2''-Malonyl)rhamnoside	894900	782670	929380	911740	1191200	996600	892150	1177100	932950	670880	852040	1079500	536970	647020	735130	0.882	-0.252		1.4	-0.646		Flavonoids
702	Rfmb25702	C28H34O12	Pinoresinol-4-O-(6''-acetyl)glucoside	10309	9546.8	13157	9	10859	10081	14183	12148	9826.4	10297	9008.8	12923	12142	14938	12406	0.777	0.621		0.589	0.127		Lignans and Coumarins
703	mws1660	C26H28O14	Schaftoside	172040	234080	181770	212530	189660	212060	182120	197910	149780	233520	161760	189700	185500	199730	170850	0.452	-0.0704		0.447	0.0698		Flavonoids
704	mws1292	C26H28O14	Isoschaftoside	8602300	9591100	9126400	9200600	8647200	8842800	9340800	9293200	8898200	10585000	8856200	8293400	8333700	10768000	9546600	0.372	0.0554		0.372	0.0573		Flavonoids
705	pmp000236	C26H28O14	Isovitexin-8-O-xyloside	508600	531890	583380	568510	824870	599450	681120	688950	745870	929540	638190	579070	457700	687080	559610	0.305	0.107		1.1	-0.312		Flavonoids
706	Lmtp002474	C26H28O14	Apigenin-6-C-(2''-glucosyl)arabinoside	12374000	13540000	14233000	11975000	13090000	13791000	11995000	12522000	12721000	15670000	13754000	11239000	13137000	16656000	12272000	0.318	0.0656		0.83	0.176		Flavonoids
707	Lmfn005108	C28H28O13	2,4,6-Trihydroxy-3,5-dimethylbenzophenone-4-O-(6''-O-galloyl)glucoside	26332	25838	27950	48063	39805	21856	36552	52041	25733	43299	43061	45733	35586	46149	29643	0.761	0.268		0.00327	-0.0377		Phenolic acids
708	pmp000237	C26H26O15	Apigenin-6-C-(2''-glucuronyl)xyloside	14146000	22450000	15858000	17761000	17057000	16277000	17958000	19328000	20632000	27270000	17837000	14907000	21617000	23698000	19417000	0.577	0.232		0.979	0.16		Flavonoids
709	Zmxp005470	C26H26O15	Tricin-7-O-(6''-O-malonyl)glucoside	478930	377060	628330	516920	587710	603220	504090	568160	488320	465820	579060	493730	657480	666710	706380	0.928	-0.151		1.5	0.38		Flavonoids
710	Lmpp003930	C30H26O12	Apigenin-7-O-(6''-p-Coumaryl)glucoside	214290	360600	164990	371710	326460	315420	232920	407470	343740	283650	255060	201300	146150	222440	231560	1.4	-0.454		1.19	-0.714		Flavonoids
711	pme3227	C27H30O14	Vitexin-2''-O-rhamnoside	814180	1023700	694620	942430	721830	664700	826970	835850	924130	1187200	953650	707700	1028000	1298400	770720	0.799	0.291		0.731	0.26		Flavonoids
712	pmp001111	C27H30O14	Violanthin	1527200	2090900	1589000	1967500	1796100	1569700	1461200	1448900	1621700	2164100	1694400	1606500	1975200	2372600	1538300	0.147	0.0352		1.1	0.377		Flavonoids
713	Lmyp004081	C27H30O14	Isovitexin-2''-O-rhamnoside	1880700	1535600	1687400	3348900	943170	1232900	3941500	9	2066700	4323900	3218700	2169800	3911300	4443000	2040500	1.06	0.814		0.738	0.791		Flavonoids
714	Lmyp004963	C27H30O14	Apigenin-6-C-(2''-rhamnosyl)glucoside	580930	695790	443690	687030	504370	380870	513720	645700	463010	692240	675610	539670	531120	805430	345040	0.861	0.279		0.0352	0.0517		Flavonoids
715	HJAP148	C26H28O15	Kaempferol-3-O-sambubioside	327610	356650	170510	411390	337630	211240	323840	467930	304070	458470	309260	414270	373280	480480	301420	0.757	0.3		0.225	0.0761		Flavonoids
716	pmb0631	C26H28O15	Orientin-6-C-arabinoside	108660	101630	53934	149600	126080	105640	130980	132950	101940	147070	130730	97158	142890	105470	119580	0.109	-0.0243		0.0347	0.00814		Flavonoids
717	pmb0636	C26H28O15	Orientin-7-O-arabinoside	105370	147950	83475	183200	134440	103420	114770	123760	120410	179100	195010	132230	137180	167680	116060	0.765	0.266		0.905	0.23		Flavonoids
718	pmp000238	C26H28O15	Luteolin-6-C-arabinoside-7-O-glucoside	519800	516550	397150	620300	735220	509190	726240	719800	432480	679140	815870	901950	609180	944930	586970	1.18	0.362		0.466	0.189		Flavonoids
719	pmb0566	C26H28O15	Luteolin-7-O-glucoside-5-O-arabinoside	228870	155350	133390	315410	87036	173270	264790	203540	110630	366310	329110	261970	332940	472230	266700	1.09	0.734		1.18	0.889		Flavonoids
720	mws0046	C27H32O14	Naringenin-7-O-Neohesperidoside(Naringin)	249590	225400	193130	324310	308430	342130	226270	359290	340430	225960	209730	279160	223970	211740	199820	1.51	-0.448		1.24	-0.543		Flavonoids
721	Zmhn001446	C28H36O13	Syringaresinol-4'-O-glucoside	1087300	799360	1054100	683460	1281400	982050	1257500	852190	834960	564480	924640	1066400	626560	414040	705540	0.451	-0.206		1.25	-0.754		Lignans and Coumarins
722	Xmzn007677	C33H35N5O5	Ergotamine	256540	266880	216420	245960	219870	218180	271160	257810	344860	223290	232390	238270	362740	412290	357160	0.3	0.0208		1.27	0.374		Alkaloids
723	pmb0492	C34H37N3O6	N',N'',N'''-p-Coumaroyl-cinnamoyl-caffeoyl spermidine	27207	22365	14408	46630	16625	24515	20274	14095	28777	17173	19306	14924	8539.3	15017	20274	1.01	-0.772		0.809	-0.527		Alkaloids
724	Hmgp003641	C28H32O14	Chrysoeriol-6-C-rhamnoside-7-O-rhamnoside	4946400	5174400	5013800	6914400	4746100	3644400	6207600	5140100	4781200	8766800	6909600	4682300	6643500	8186000	4874200	0.836	0.412		0.776	0.289		Flavonoids
725	pmb2936	C28H32O14	Disinapoyl glucoside	18727	18129	19659	23836	17309	12511	22129	19619	16311	28428	28751	19109	27175	29878	23327	1.09	0.508		1.32	0.469		Phenolic acids
726	Rfmb056	C29H36O13	Medioresinol-4'-O-(6'''-acetyl)glucoside	42323	29154	60136	30895	35597	44978	56115	76175	44640	26726	35746	44826	48050	36951	73237	0.222	-0.055		0.392	-0.161		Lignans and Coumarins
727	pmp000239	C26H26O16	Luteolin-6-C-(5''-glucuronyl)xyloside	254150	220470	197930	222840	234090	171780	252560	219550	204270	330870	232260	214820	235930	357220	182690	0.904	0.307		0.399	0.198		Flavonoids
728	mws1290	C30H26O13	Kaempferol-3-O-(6''-p-Coumaroyl)glucoside (Tiliroside)*	120790	116960	108710	154540	141860	49193	125880	187110	167890	250390	165300	156730	214880	255090	168150	1.03	0.728		1.02	0.408		Flavonoids
729	Hmjn004446	C30H26O13	Luteolin-7-O-(6''-caffeoyl)rhamnoside*	54003	36523	22044	48437	55855	32476	34355	66459	57289	51811	30448	47941	85085	62556	39000	0.207	-0.071		0.379	0.239		Flavonoids
730	Lmnp002413	C27H30O15	Luteolin-6-C-glucoside-7-O-rhamnoside	54321000	50821000	50139000	55626000	50400000	48024000	53717000	41222000	48251000	44069000	51334000	55241000	58800000	54322000	49450000	0.271	-0.0323		0.932	0.183		Flavonoids
731	MWSslk254	C27H30O15	Kaempferol-3-O-glucorhamnoside*	2495600	1793000	2031600	2612800	2522100	1527400	1505400	2542500	2419800	2903900	2217600	2348100	2445900	2839200	2306200	0.564	0.165		0.717	0.231		Flavonoids
732	pmp001106	C27H30O15	Vitexin-2''-O-glucoside	2021700	2656700	2369500	2940400	1742000	2628500	2418000	2557200	2408100	3202400	2521700	2059800	2865200	4107300	2808300	0.296	0.0904		1.17	0.406		Flavonoids
733	mws1073	C27H30O15	Apigenin-6,8-di-C-glucoside (Vicenin-2)	12386000	12910000	13260000	12954000	12431000	14693000	13998000	12858000	12784000	18262000	14621000	11762000	14008000	17866000	13916000	0.57	0.156		1.01	0.208		Flavonoids
734	Lmsp004670	C27H30O15	Kaempferol-3-O-glucoside-7-O-rhamnoside*	39295000	41909000	38177000	42099000	34127000	45062000	36845000	32588000	30500000	39706000	37436000	37314000	39107000	39404000	29127000	0.494	-0.0836		0.465	0.107		Flavonoids
735	MWSHY0080	C27H30O15	Luteolin-7-O-neohesperidoside (Lonicerin)*	44812000	49940000	47953000	48657000	45426000	54340000	43818000	33608000	35785000	33563000	49989000	47881000	46713000	50636000	35464000	0.749	-0.175		0.81	0.23		Flavonoids
736	MWSHY0061	C27H30O15	Kaempferol-3-O-neohesperidoside*	36515000	43341000	35526000	35607000	32957000	43169000	32295000	33088000	29901000	39380000	38854000	36136000	34663000	38922000	29811000	0.302	0.0337		0.679	0.118		Flavonoids
737	Lmsn002815	C27H30O15	Kaempferol-3-O-rutinoside(Nicotiflorin)	21701000	16396000	18768000	23450000	24896000	17396000	20240000	25058000	24629000	25031000	21051000	24429000	22878000	25592000	24199000	0.51	0.101		0.417	0.0555		Flavonoids
738	Lmjp002596	C26H28O16	Quercetin-3-O-sambubioside	180890	190050	104240	290920	182310	108870	211230	357790	280060	248800	204520	274850	240260	217070	204520	0.753	0.323		0.947	-0.359		Flavonoids
739	Hmjp003008	C27H28O16	Luteolin-7-O-glucuronide-5-O-rhamnoside	45159	24170	51049	60394	40552	20596	65377	36634	37755	91324	48101	57139	112520	110720	53453	1	0.694		1.18	0.985		Flavonoids
740	Lmfp003891	C31H28O13	Apigenin-8-C-(2''-feruloyl)glucoside	126960	99403	156320	130260	114850	152310	132120	118860	132380	221030	106320	117650	104150	164370	190280	0.217	0.163		0.611	0.259		Flavonoids
741	pmb3002	C28H32O15	Chrysoeriol-7-O-rutinoside	483350	660320	379830	707580	649360	589080	503440	723370	497670	519680	703060	506250	370530	454710	394420	0.795	-0.171		1.24	-0.5		Flavonoids
742	Lmgp004217	C28H32O15	Diosmetin-8-C-(2''-O-rhamnosyl)glucoside	3097200	4110300	2698400	4961600	3294800	2501900	3450400	3483500	3542100	4712600	3550600	3793600	4912700	5649000	3238800	0.542	0.164		0.957	0.398		Flavonoids
743	Lmyp004516	C30H26O14	Quercetin-3-O-(2''-O-p-Coumaroyl)galactoside	41526	36864	29006	54956	38909	29373	45379	50760	45628	59925	55056	47459	53573	62198	51712	1.06	0.398		1.24	0.24		Flavonoids
744	pmp000126	C27H30O16	Luteolin-6,8-di-C-glucoside*	1895700	1546700	1131600	2475100	2078300	1357100	3232400	2545200	1767700	3436300	2275200	1851200	3073600	3298600	1653300	0.739	0.356		0.146	0.089		Flavonoids
745	Lmsp004166	C27H30O16	Quercetin-3-O-glucoside-7-O-rhamnoside*	1081800	964270	1172800	1325200	1149700	886750	1139300	1456900	1422000	1128100	889960	1634000	1416200	1235200	1151400	0.233	0.12		0.433	-0.0795		Flavonoids
746	MWSHY0067	C27H30O16	Quercetin-3-O-rutinoside (Rutin)*	1004500	905950	1135700	1141200	1330600	836560	984350	1434100	1469400	1107400	1054500	1821500	1440800	1344700	1162700	0.603	0.268		0.132	0.0222		Flavonoids
747	Zmjp003031	C27H30O16	Orientin-2''-O-galactoside	2765800	2394700	1202300	3241700	2755200	1585100	3539300	3546500	2440500	3806900	2739800	2558300	3576500	4791000	2455800	0.667	0.264		0.371	0.184		Flavonoids
748	pmb0624	C27H30O16	Isoorientin-7-O-glucoside	1369300	1209600	696790	1713700	1487400	921500	2455600	1814500	1166800	2322100	1914000	1387400	2366100	2768900	1380500	0.96	0.448		0.483	0.261		Flavonoids
749	Zmcn003728	C27H30O16	Kaempferol-3,7-O-diglucoside	26273	50993	16147	74689	54279	21068	37637	50045	56906	70467	51116	41975	52851	46431	42939	0.387	0.124		0.0563	-0.0238		Flavonoids
750	pmn001583	C27H30O16	Quercetin-3-O-robinobioside	9765600	8649400	9434500	11258000	9463300	8266700	10262000	12236000	11886000	9319200	9766300	12753000	11689000	11322000	9878700	0.549	0.135		0.468	-0.0641		Flavonoids
751	HJAP024	C27H30O16	Kaempferol-6,8-di-C-glucoside*	175800	187250	172920	221160	306990	169890	243710	222680	202660	265300	292460	194770	325780	285690	233600	0.373	0.108		1.15	0.337		Flavonoids
752	MWS0132	C20H32N6O12S2	Oxiglutatione	13977	45632	19812	18830	15583	8237.7	51391	26836	16257	26291	24810	19931	38538	37061	29227	1.25	0.736		0.48	0.15		Amino acids and derivatives
753	pmb0628	C27H32O16	Eriodictyol-8-C-glucoside-4'-O-glucoside	107500	123840	66385	209400	187040	82465	220390	189720	139890	197750	191570	124010	190440	235440	131020	0.325	0.1		0.0192	0.018		Flavonoids
754	Lmfp003594	C28H24O16	Quercetin-3-O-(2''-O-galloyl)galactoside	15356	19943	15250	23044	14396	15364	13444	16145	15364	7711.9	10505	11518	18244	20153	24964	1.43	-0.828		1.35	0.495		Flavonoids
755	pmp001290	C27H26O17	Apigenin-7-O-(2''-glucurosyl)glucuronide	355610	466270	437500	520360	398720	576140	385210	441190	548120	377340	386680	470400	679470	442200	625690	1.01	-0.277		0.903	0.346		Flavonoids
756	Rfmb26201	C30H38O14	Syringaresinol-4'-O-(6''-acetyl)glucoside	44190	23280	69714	18687	37726	41967	29450	31976	43713	36371	36021	45876	38057	40220	57466	0.698	0.266		0.926	0.369		Lignans and Coumarins
757	pmp000241	C27H28O17	Luteolin-6-C-(2''-glucuronyl)glucoside	121840	107850	90861	127800	130040	109210	158100	141780	109910	140790	133990	123840	194480	133910	178660	0.919	0.119		0.905	0.307		Flavonoids
758	Lmhp003217	C28H32O16	2'-Hydoxy,5-methoxyGenistein-O-rhamnosyl-glucoside*	5325700	4529000	4890400	8980300	7947400	5482900	6483100	10323000	6966700	8557200	9162000	10481000	9275100	8698700	6626300	1.05	0.332		0.197	0.0494		Flavonoids
759	MWSHY0064	C28H32O16	Isorhamnetin-3-O-neohesperidoside*	5525600	5128900	4989300	8615100	8619400	7329900	5932100	8449900	6341000	7578700	8840100	12714000	9797200	8891600	7182600	0.705	0.246		0.99	0.32		Flavonoids
760	Lmsp004721	C28H32O16	Tamarixetin-3-O-glucoside-7-O-rhamnoside*	4719700	3605900	4365900	7595800	6842000	4883300	5777000	11035000	6921500	8645400	7352900	11056000	8043200	8080000	6585600	1.17	0.486		0.0485	-0.0637		Flavonoids
761	pmp000127	C28H32O16	Chrysoeriol-6,8-di-C-glucoside	103390	82310	97070	116840	99767	90409	133060	62138	76172	178100	121340	102460	153980	224050	122570	0.975	0.389		1.2	0.883		Flavonoids
762	pmp001311	C27H30O17	6-Hydroxykaempferol-7,6-O-Diglucoside	88882	71910	45292	179030	109310	52433	121030	197460	177900	190720	151110	210570	170030	177750	122220	1.07	0.697		0.21	-0.0788		Flavonoids
763	Hmyp007792	C32H62NO9P	PE(oxo-11:0/16:0)	40957	45697	41344	50937	25518	43493	38987	68784	53781	46416	48614	38855	57684	29674	46041	0.549	0.159		0.605	-0.276		Lipids
764	Lmmp003487	C27H26O18	Luteolin-7-O-glucuronide-(2→1)-glucuronide	2898300	2194400	1325500	4575400	3229900	1787800	2805600	3850700	2543600	4273800	3627100	3357800	4281700	2927800	2611200	0.633	0.231		0.23	0.0942		Flavonoids
765	Lmzn001572	C27H26O18	Scutellarein-7-O-glucuronosyl-(1->2)-glucuronide	2033000	1876700	1379900	3841800	2394000	1520800	2582900	3248900	2257500	3606500	3267800	2694000	3330700	2945400	1903400	0.752	0.303		0.0208	0.016		Flavonoids
766	Hmlp002975	C28H30O17	Isorhamnetin-3-O-glucuronide-7-O-rhamnoside	82521	87358	70047	137280	117060	51844	84484	80014	73753	163870	124800	106510	192960	186150	82895	0.755	0.368		1.17	0.955		Flavonoids
767	Lmgp005868	C32H30O14	Chrysoeriol-7-O-(6''-feruloyl)glucoside	14068	20767	18390	26186	16357	13629	15450	16376	18867	28712	28599	31878	28475	40777	21013	1.34	0.667		1.29	0.832		Flavonoids
768	Hmgp003086	C29H34O16	Tricin-7-O-rutinoside*	2639200	2952100	2343300	3402400	3360300	3594800	2311800	3877900	2331500	2404400	2784900	2476800	2110300	2293100	2193900	1.63	-0.434		0.878	-0.369		Flavonoids
769	Lmgp004959	C29H34O16	Tricin-7-O-neohesperidoside*	1842300	1753300	1593200	1930400	2094600	2316700	1550400	1513600	1388200	1066300	2427300	2046000	1542800	2114400	1561600	0.586	-0.195		0.92	0.229		Flavonoids
770	Lmmp002560	C27H28O18	Quercetin-3-O-(2''-O-glucosyl)glucuronide	9959	12453	7563.4	13253	28563	11763	12603	18928	18483	17388	21003	12611	7470.5	11618	15123	0.0431	-0.0711		1.02	-0.548		Flavonoids
771	Hmcp001578	C28H32O17	Isorhamnetin-3,7-O-diglucoside	15887	28325	12432	45568	26913	22067	26245	35178	36602	42489	42062	58008	29350	35332	30942	1.16	0.592		0.129	-0.0358		Flavonoids
772	pmp001289	C28H28O18	Chrysoeriol-7-O-(2''-O-glucuronyl)glucuronide	17032000	18159000	15047000	24587000	19684000	14989000	21241000	18989000	17526000	22661000	19088000	17565000	21701000	20615000	16972000	0.0779	0.00131		0.211	0.0378		Flavonoids
773	Zmxp004503	C29H34O17	Tricin-5,7-O-diglucoside	92156	71296	72289	49414	107640	77092	69544	54874	64054	80771	73908	76756	116190	72037	99220	0.141	-0.0168		1.27	0.609		Flavonoids
774	Lmgp004539	C29H34O17	5,7,4'-Trihydroxy-6,8-dimethoxyisoflavone-7-O-galactoside-glucoside*	78288	47295	85219	106180	108130	114080	75492	128960	105850	130270	98905	105790	101490	145390	201250	0.121	0.0286		0.917	0.53		Flavonoids
775	pmb0716	C29H34O17	Tricin-4'-O-glucoside-7-O-glucoside*	50173	29242	65485	64893	85638	68138	58309	46592	47545	48928	47551	38705	88585	109900	71757	1.55	-0.694		1.44	0.826		Flavonoids
776	pmb0713	C29H34O17	Tricin-7-O-(2''-O-glucosyl)glucoside	19796	11356	22960	10525	22332	12438	30596	23654	14351	15118	12213	29221	19796	19796	23554	0.467	0.32		0.117	-0.12		Flavonoids
777	pmb0739	C32H34O15	Tricin-4'-O-(syringyl alcohol)ether-7-O-glucoside	229510	632770	1019100	928400	1219800	1063400	208720	900500	800210	782530	1917800	229510	753980	233860	1057100	0.522	-0.132		0.0687	0.0989		Flavonoids
778	pmb0579	C33H32O15	Chrysoeriol-7-O-(6''-sinapoyl)glucoside	133670	121200	183300	111100	184400	161680	227100	111710	120220	154210	126170	123530	146720	121100	139850	0.522	-0.179		0.218	-0.171		Flavonoids
779	pmb0725	C33H32O15	Tricin-7-O-(2''-feruloyl)glucoside	14217	15390	15206	25085	23527	10966	18924	17564	14313	23094	37551	29590	26460	40616	25567	1.05	0.599		1.39	0.867		Flavonoids
780	pmb0475	C29H34O18	Gallic acid-4-O-(6'''-feruloyl)sophoroside	412060	327070	524450	455680	527960	480880	428860	600360	383180	314000	422210	490560	330500	365180	495750	0.985	-0.256		0.663	-0.245		Phenolic acids
781	Hmcp001628	C29H34O18	Limocitrin-3,7-di-O-glucoside	16579	25254	189410	19886	3971.6	8641.2	84868	25130	23799	347030	17945	9	33817	5294.6	21747	0.21	3.49		0.837	-1.14		Flavonoids
782	Zmzp006906	C36H32O13	Tricin-4'-O-[β-guaiacyl-(9''-O-p-coumaroyl)glycerol]ether	1665300	1598600	2828500	1604000	2244600	2227500	2027500	2109300	1531200	897760	1589000	1719900	1042800	1628300	1780500	1.11	-0.53		0.873	-0.349		Flavonoids
783	Lmxp010913	C35H66NO9P	1-(9Z-Octadecenoyl)-2-(9-oxo-nonanoyl)-sn-glycero-3-phosphocholine	17249	18662	19228	19999	28966	22219	21602	87399	35212	19809	27746	20789	31286	20461	33334	0.202	-0.0587		0.648	-0.761		Lipids
784	pmp001276	C33H56O14	1-Linolenoyl-rac-glycerol-diglucoside	394010	475590	443520	577360	615530	679250	431570	486910	438810	567080	608530	493520	598310	489370	718130	1.01	-0.166		1.22	0.412		Lipids
785	Lmyn005812	C33H56O14	Gingerglycolipid A	2040300	1664600	2765400	2211100	2852500	2180500	2358300	1521900	2088700	3088000	3343800	2525300	2409100	2262000	3574000	1.15	0.306		1.02	0.466		Lipids
786	Lmhp008513	C33H56O14	2-α-Linolenoyl-glycerol-1,3-di-O-glucoside	156850	83691	191440	127850	192190	112810	158360	109060	90977	113890	178660	146850	189670	144520	194100	0.115	0.0217		1.18	0.56		Lipids
787	Lmyn006011	C33H58O14	Gingerglycolipid B	122080	105400	174970	168830	189200	113600	158790	126800	128230	194770	197160	164550	176050	138690	239300	0.844	0.239		0.991	0.421		Lipids
788	pmp001271	C33H58O14	1-Linoleoyl-sn-glycerol-diglucoside	8733.8	9	7088.3	16402	9	12814	12337	10922	10572	12705	18840	14834	17752	17174	9620	0.782	0.666		0.815	0.397		Lipids
789	Lmhp009190	C33H58O14	2-Linoleoylglycerol-1,3-di-O-glucoside	10936	5517.2	13320	12958	16473	9544.9	19506	8452.6	7319.6	15644	16489	15296	20677	10376	20007	0.979	0.283		0.79	0.533		Lipids
790	Lmyn006221	C33H60O14	Gingerglycolipid C	16123	15786	19923	24587	26087	15970	19395	18281	21292	27235	29061	28273	24679	23382	25464	1.1	0.344		1.45	0.318		Lipids
791	Hmgp002564	C29H30O19	Tricin-7-O-glucuronyl(2→1)glucuronide	16815000	17237000	17632000	21205000	21190000	20430000	17817000	21291000	21026000	22004000	20121000	20258000	23394000	21511000	22406000	0.222	-0.0102		1.07	0.163		Flavonoids
792	pmn001370	C32H42O16	Pinoresinol-4,4'-O-di-O-glucoside	37657	20509	16146	18326	27300	15731	23139	24817	25096	16977	19600	30544	13668	31099	20953	0.287	0.13		0.501	-0.153		Lignans and Coumarins
793	Hmln001931	C32H42O16	Matairesinol-4,4'-di-O-glucoside	61236	53089	48674	49556	57657	62930	60967	58998	68004	55193	70290	78758	63477	69132	64415	0.99	0.264		0.687	0.0679		Lignans and Coumarins
794	pmb1312	C33H36O16	Tricin-4'-O-(guaiacylglycerol)ether-7-O-glucoside	1006300	976050	620430	1019900	994650	1040100	970410	831360	754590	617580	1037400	746600	622890	689310	924890	1.11	-0.347		0.715	-0.192		Flavonoids
795	Lmgn002253	C31H36O18	Syringoylcaffeoylquinic acid-D-glucose	323310	324300	218360	547300	288340	225560	465530	340400	361020	661750	622580	454210	573830	529880	266210	1.19	0.712		0.349	0.231		Phenolic acids
796	pmb0738	C34H34O16	Tricin-7-O-(2''-Sinapoyl)glucoside	26572	21383	17925	22773	23312	21608	26256	22463	26390	27138	36498	24217	27652	35843	19224	1.23	0.376		0.286	0.139		Flavonoids
797	pmn001369	C32H42O17	1-Hydroxypineolin Diglucoside	23951	8092.1	22145	32129	25880	16379	15869	14236	9198.2	27911	18533	17716	30826	30687	8346.1	0.454	-0.213		0.695	0.83		Lignans and Coumarins
798	Hmyp007396	C37H68NO9P	PC(oxo-11:0/18:2)	102170	82610	84174	79082	116010	80712	90647	121590	119820	71925	91042	63003	92638	58080	74673	0.861	-0.288		1.24	-0.559		Lipids
799	pmb3039	C35H28O16	Tricin-4'-O-oxalic acid-7-O-(p-coumaroyl)shikimic acid	430510	308490	382250	436440	540570	372980	363860	511790	379970	260860	329300	454640	190000	226900	319340	0.995	-0.37		1.32	-0.77		Flavonoids
800	Lmmp006540	C34H32O17	Tricin-7-O-(2''-Sinapoyl)glucuronide	5873.6	4023.3	7056.8	7300.5	6198.4	7951.7	9664.1	6633.1	8713	8538.6	4240.6	3510.5	7089.7	5920.5	5012	0.908	-0.397		1.18	-0.473		Flavonoids
801	pmn001372	C33H44O17	Medioresinol-4,4'-di-O-glucoside	38994	24250	31771	10669	42519	19120	18935	26422	20398	20520	35440	37546	33734	25020	32647	0.684	0.371		1.22	0.475		Lignans and Coumarins
802	Hmmp002447	C33H40O18	Apigenin-7-O-rutinoside-4'-O-rhamnoside	66757	50997	36212	50656	71414	41595	48334	47075	62365	49471	28641	43739	42138	25443	33101	0.952	-0.426		1.3	-0.648		Flavonoids
803	Zmlp003063	C33H40O19	Luteolin-7-O-(2''-O-rhamnosyl)rutinoside	94177	142750	86791	67529	72942	69341	81404	104750	135650	159570	66604	64754	97076	121870	231220	0.624	0.472		0.689	0.484		Flavonoids
804	Lmsp003881	C33H40O19	Kaempferol-3-O-rutinoside-7-O-rhamnoside	1883800	1883600	2080600	1561000	2131800	1922300	2076900	1729500	2089300	2237000	1663300	1963500	1317100	2450300	2966200	0.287	0.0625		0.265	0.192		Flavonoids
805	Hmqp002870	C32H38O20	Luteolin-7-O-Sophoroside-5-O-arabinoside	10640	10427	7964.6	12168	9073.6	9	9558.7	24177	5585.6	25575	9	14516	9078.6	9	11985	0.0757	0.916		0.725	-0.9		Flavonoids
806	Lmzn001875	C33H42O19	Naringenin-7-O-Rutinoside-4'-O-glucoside	133650	65003	105260	54043	108330	79604	96438	72994	77697	64988	131860	113640	124200	71319	127910	0.673	0.36		0.807	0.388		Flavonoids
807	pme2651	C21H28N7O17P3	NADP (Nicotinamide adenine dinucleotide phosphate)	108610	164760	168110	117310	72664	60359	153160	130830	112260	66849	74869	91852	121680	133870	108880	0.157	-0.1		0.535	-0.121		Nucleotides and derivatives
808	Lnrp102163	C33H40O20	Quercetin-3-O-rutinoside-7-O-rhamnoside	99649	60439	131100	126230	123370	54669	114400	168340	188190	157670	129070	268550	274410	205940	132840	1.12	0.868		0.663	0.381		Flavonoids
809	pmb2976	C33H40O20	Chrysoeriol-8-C-arabinoside-7-O-Sophoroside	19562	14231	12282	30931	17771	9332.8	12540	20103	13743	23316	18642	24531	13652	31895	12274	0.546	0.196		0.343	0.318		Flavonoids
810	Lmsp003161	C33H40O20	Kaempferol-3-O-sophoroside-7-O-rhamnoside	141890	131420	72437	163700	170120	64291	165750	195520	168790	311380	186060	180820	257250	224020	206660	1.08	0.769		1.35	0.376		Flavonoids
811	pmn001505	C41H64O13	Oleanolic acid-3-O-xylosyl(1→3)glucuronide	131710	111050	172490	127810	140780	125640	143700	99058	136700	128930	138060	120550	128730	118180	137180	0.259	-0.0247		0.153	0.0175		Terpenoids
812	HJAP128	C34H42O20	Isorhamnetin-3-O-rutinoside-7-O-rhamnoside	11983	19476	18621	15669	27703	19614	22347	14748	17547	16591	24010	39705	37041	17512	26780	0.549	0.35		0.949	0.574		Flavonoids
813	Hmgp003540	C36H38O19	Tricin-4'-O-(β-guaiacylglycerol)ether-7-O-(6''-malonyl)glucoside	26846	16969	34396	25443	24322	29832	34012	23617	30202	33596	30481	36241	41537	39587	52118	1.41	0.334		1.35	0.601		Flavonoids
814	Hmyp007589	C41H70NO11P	PE(18:3/18:3+O3)	7912.6	5191.6	3868.9	4849.2	10540	5567.7	6197.4	5599.9	9101.9	6239	5386.2	5158.3	11328	6215.3	7403.9	0.548	-0.32		0.526	0.255		Lipids
815	pme2746	C27H33N9O15P2	Riboflavin 5'-Adenosine Diphosphate	145280	128080	149200	210830	194930	270750	174270	240780	176700	170130	198480	168230	192620	207260	187970	1.2	-0.334		0.0277	-0.00954		Nucleotides and derivatives
816	pmb0620	C34H42O21	Chrysoeriol-6,8-di-C-glucoside-7-O-glucoside	12235	9425.6	7787.8	16282	13852	17798	23506	41483	26132	21855	34524	26679	28911	30091	28963	1.51	0.793		0.0229	-0.0509		Flavonoids
817	pmb0676	C38H40O19	Chrysoeriol-8-C-glucoside-7-O-(6''-feruloyl)glucoside	28718	12558	24160	20715	26591	21155	31932	44722	22311	18137	16663	28718	32096	18590	20535	0.458	-0.108		0.835	-0.475		Flavonoids
818	pmp001313	C33H38O23	6-Hydroxykaempferol-3,6-O-Diglucoside-7-O-Glucuronic Acid	5289	8612.5	10100	14822	15888	6366.8	24392	20176	18536	18633	19151	33362	19595	14620	14297	1.2	0.94		1.15	-0.379		Flavonoids
819	Lmwp004293	C42H46O24	Quercetin-3-O-(2'''-O-p-coumaroyl)sophoroside-7-O-glucoside	68332	34858	62176	74422	52199	33934	39568	66981	69712	39421	31321	48403	49378	55046	49945	0.797	-0.43		0.444	-0.191		Flavonoids
