# Supplementary material for: The Regulatory Network of Sweet Corn (Zea mays L.) Seedlings under Heat Stress Revealed by Transcriptome and Metabolome Analysis
Source: Int J Mol Sci. 2023 Jun 29;24(13):10845. doi: 10.3390/ijms241310845 (PMC10341527; doi:10.3390/ijms241310845)
Supplement: Supplementary file 1 [file ijms-24-10845-s001.zip › Table S9.xlsx]

## Sheet: Sheet1
Table S9. Correlation coefficient values among 14 metabolites after heat stress
Correlation	3-Indolepropionic acid	Acetryptine	Dopamine	Taxifolin (Dihydroquercetin)	5,7-Dihydroxy-3',4',5'-trimethoxyflavone	5,6,7,4'-Tetramethoxyflavanone	Quercetin-3,4'-O-di-glucoside	Scopoletin-7-O-glucoside (Scopolin)	2-Deoxyribose-1-phosphate	1-Methyladenine	(S)-2-Hydroxy-3-(4-Hydroxyphenyl) Propanoic Acid*	2-Caffeoyl-L-tartaric acid (Caftaric acid)	1-O-p-Coumaroylquinic acid	Ursolic acid*
3-Indolepropionic acid	1	0.836879	-0.695035	-0.858156	0.864503	0.864503	0.175633	0.661533	0.453901	0.361702	0.312612	-0.943262	-0.609929	0.191489
Acetryptine	0.836879	1	-0.659574	-0.723404	0.856985	0.856985	0.0924382	0.66905	0.496454	0.248227	0.412079	-0.907801	-0.51773	0.113475
Dopamine	-0.695035	-0.659574	1	0.836879	-0.928401	-0.928401	-0.258827	-0.778053	-0.191489	-0.680851	-0.273535	0.77305	0.404255	-0.652482
Taxifolin (Dihydroquercetin)	-0.858156	-0.723404	0.836879	1	-0.898331	-0.898331	-0.240339	-0.732948	-0.297872	-0.652482	-0.262878	0.87234	0.468085	-0.468085
5,7-Dihydroxy-3',4',5'-trimethoxyflavone	0.864503	0.856985	-0.928401	-0.898331	1	1	0.274345	0.800797	0.311973	0.616428	0.312527	-0.920883	-0.484873	0.46608
5,6,7,4'-Tetramethoxyflavanone	0.864503	0.856985	-0.928401	-0.898331	1	1	0.274345	0.800797	0.311973	0.616428	0.312527	-0.920883	-0.484873	0.46608
Quercetin-3,4'-O-di-glucoside	0.175633	0.0924382	-0.258827	-0.240339	0.274345	0.274345	1	0.666267	-0.748749	0.12017	-0.75008	-0.268071	0.471435	0.425216
Scopoletin-7-O-glucoside (Scopolin)	0.661533	0.66905	-0.778053	-0.732948	0.800797	0.800797	0.666267	1	-0.184177	0.323249	-0.184504	-0.747983	-0.161624	0.511184
2-Deoxyribose-1-phosphate	0.453901	0.496454	-0.191489	-0.297872	0.311973	0.311973	-0.748749	-0.184177	1	0.0921986	0.880996	-0.375887	-0.751773	-0.269504
1-Methyladenine	0.361702	0.248227	-0.680851	-0.652482	0.616428	0.616428	0.12017	0.323249	0.0921986	1	0.174068	-0.41844	-0.255319	0.64539
(S)-2-Hydroxy-3-(4-Hydroxyphenyl) Propanoic Acid*	0.312612	0.412079	-0.273535	-0.262878	0.312527	0.312527	-0.75008	-0.184504	0.880996	0.174068	1	-0.284192	-0.554175	-0.120782
2-Caffeoyl-L-tartaric acid (Caftaric acid)	-0.943262	-0.907801	0.77305	0.87234	-0.920883	-0.920883	-0.268071	-0.747983	-0.375887	-0.41844	-0.284192	1	0.446809	-0.368794
1-O-p-Coumaroylquinic acid	-0.609929	-0.51773	0.404255	0.468085	-0.484873	-0.484873	0.471435	-0.161624	-0.751773	-0.255319	-0.554175	0.446809	1	0.184397
Ursolic acid*	0.191489	0.113475	-0.652482	-0.468085	0.46608	0.46608	0.425216	0.511184	-0.269504	0.64539	-0.120782	-0.368794	0.184397	1
